# Supplementary material for: Typical response of CD14++CD16– monocyte to knee synovial derived mediators as a key target to overcome the onset and progression of osteoarthritis
Source: Front Med (Lausanne). 2022 Aug 29;9:904721. doi: 10.3389/fmed.2022.904721 (PMC9464827; doi:10.3389/fmed.2022.904721)
Supplement: Supplementary file 1 [file Data_Sheet_1.ZIP]

Archive with 10 entries (10 files):
- Supplimentary file/._CLAH_25489 QC result (1).pdf
- Supplimentary file/~$Gene ontology string list.xlsx
- Supplimentary file/Suppl.1  OAS and TBCS proteins and peptides.xlsx
- Supplimentary file/Suppl.2 Gene ontology string list.xlsx
- Supplimentary file/Suppl.3  Mass intensity of MALDI imaging.xlsx
- Supplimentary file/Suppl.4 CD14+, CD14-, CM, ITM and NCM%.xlsx
- Supplimentary file/Suppl.5 Expression of classical monocyte  receptors.xlsx
- Supplimentary file/Suppl.6 The PCR array gene profile of migrated monocytes.xlsx
- Supplimentary file/Suppl.7 qPCR gene expression of inflammatory genes.xlsx
- Supplimentary file/Suppl.8 Phagocytosis analysis of migrated monocytes.xlsx
