# Supplementary material for: Typical response of CD14++CD16– monocyte to knee synovial derived mediators as a key target to overcome the onset and progression of osteoarthritis
Source: Front Med (Lausanne). 2022 Aug 29;9:904721. doi: 10.3389/fmed.2022.904721 (PMC9464827; doi:10.3389/fmed.2022.904721)
Supplement: Supplementary file 1 [file Data_Sheet_1.ZIP › Supplimentary file/Suppl.1 OAS and TBCS proteins and peptides.xlsx]

## Sheet: Compiled OAS
OFFICIAL_GENE_SYMBOL	Name
FBN1	fibrillin 1(FBN1)
KNG1	kininogen 1(KNG1)
A1BG	alpha-1-B glycoprotein(A1BG)
A2M	alpha-2-macroglobulin(A2M)
FBP1	fructose-bisphosphatase 1(FBP1)
GLUD1	glutamate dehydrogenase 1(GLUD1)
RAB11B	RAB11B, member RAS oncogene family(RAB11B)
GLUD2	glutamate dehydrogenase 2(GLUD2)
DCN	decorin(DCN)
TGFBI	transforming growth factor beta induced(TGFBI)
SERPINA3	serpin family A member 3(SERPINA3)
PPIB	peptidylprolyl isomerase B(PPIB)
PPIA	peptidylprolyl isomerase A(PPIA)
IQGAP1	IQ motif containing GTPase activating protein 1(IQGAP1)
HRG	histidine rich glycoprotein(HRG)
VAT1	vesicle amine transport 1(VAT1)
TKT	transketolase(TKT)
HSPB1	heat shock protein family B (small) member 1(HSPB1)
HSPA8	heat shock protein family A (Hsp70) member 8(HSPA8)
HIST3H3	histone cluster 3 H3(HIST3H3)
TMED10	transmembrane p24 trafficking protein 10(TMED10)
HSP90AB1	heat shock protein 90 alpha family class B member 1(HSP90AB1)
HSP90AB3P	heat shock protein 90 alpha family class B member 3, pseudogene(HSP90AB3P)
HSP90AA2P	heat shock protein 90 alpha family class A member 2, pseudogene(HSP90AA2P)
C4B_2	complement component 4B (Chido blood group), copy 2(C4B_2)
CAP1	adenylate cyclase associated protein 1(CAP1)
HSP90AA1	heat shock protein 90 alpha family class A member 1(HSP90AA1)
KRT6C	keratin 6C(KRT6C)
TBC1D22A	TBC1 domain family member 22A(TBC1D22A)
TMED2	transmembrane p24 trafficking protein 2(TMED2)
ACTA2	actin, alpha 2, smooth muscle, aorta(ACTA2)
ACTA1	actin, alpha 1, skeletal muscle(ACTA1)
HSPA5	heat shock protein family A (Hsp70) member 5(HSPA5)
TLN1	talin 1(TLN1)
RPS10-NUDT3	RPS10-NUDT3 readthrough(RPS10-NUDT3)
HSPA1B	heat shock protein family A (Hsp70) member 1B(HSPA1B)
ACTB	actin beta(ACTB)
ACTC1	actin, alpha, cardiac muscle 1(ACTC1)
SNRPN	small nuclear ribonucleoprotein polypeptide N(SNRPN)
ACTG1	actin gamma 1(ACTG1)
RAB1B	RAB1B, member RAS oncogene family(RAB1B)
FGG	fibrinogen gamma chain(FGG)
SNRPB	small nuclear ribonucleoprotein polypeptides B and B1(SNRPB)
RAP1B	RAP1B, member of RAS oncogene family(RAP1B)
MSN	moesin(MSN)
PRDX3	peroxiredoxin 3(PRDX3)
RAP1A	RAP1A, member of RAS oncogene family(RAP1A)
ACTG2	actin, gamma 2, smooth muscle, enteric(ACTG2)
RAN	RAN, member RAS oncogene family(RAN)
ACTN1	actinin alpha 1(ACTN1)
TUBA1B	tubulin alpha 1b(TUBA1B)
ACTN4	actinin alpha 4(ACTN4)
TUBB4B	tubulin beta 4B class IVb(TUBB4B)
SOD2	superoxide dismutase 2, mitochondrial(SOD2)
TUBB4A	tubulin beta 4A class IVa(TUBB4A)
FGB	fibrinogen beta chain(FGB)
BGN	biglycan(BGN)
RAB11A	RAB11A, member RAS oncogene family(RAB11A)
FGA	fibrinogen alpha chain(FGA)
TNXB	tenascin XB(TNXB)
COTL1	coactosin like F-actin binding protein 1(COTL1)
HPX	hemopexin(HPX)
UBE3B	ubiquitin protein ligase E3B(UBE3B)
RAB10	RAB10, member RAS oncogene family(RAB10)
TPI1	triosephosphate isomerase 1(TPI1)
FKBP1A	FK506 binding protein 1A(FKBP1A)
OGN	osteoglycin(OGN)
TMEM43	transmembrane protein 43(TMEM43)
HP	haptoglobin(HP)
CFL1	cofilin 1(CFL1)
TUBB2B	tubulin beta 2B class IIb(TUBB2B)
AKR1A1	aldo-keto reductase family 1 member A1(AKR1A1)
YWHAZ	tyrosine 3-monooxygenase/tryptophan 5-monooxygenase activation protein zeta(YWHAZ)
MRC2	mannose receptor C type 2(MRC2)
ORM1	orosomucoid 1(ORM1)
GAPDH	glyceraldehyde-3-phosphate dehydrogenase(GAPDH)
EPHX1	epoxide hydrolase 1(EPHX1)
COX2	cytochrome c oxidase subunit II(COX2)
TAGLN2	transgelin 2(TAGLN2)
RPL6	ribosomal protein L6(RPL6)
PRDX1	peroxiredoxin 1(PRDX1)
RPL12	ribosomal protein L12(RPL12)
HNRNPK	heterogeneous nuclear ribonucleoprotein K(HNRNPK)
PARK7	Parkinsonism associated deglycase(PARK7)
HNRNPD	heterogeneous nuclear ribonucleoprotein D(HNRNPD)
MYH14	myosin heavy chain 14(MYH14)
TUBB	tubulin beta class I(TUBB)
HIST1H2AH	histone cluster 1 H2A family member h(HIST1H2AH)
PEBP1	phosphatidylethanolamine binding protein 1(PEBP1)
NME1-NME2	NME1-NME2 readthrough(NME1-NME2)
HNRNPA2B1	heterogeneous nuclear ribonucleoprotein A2/B1(HNRNPA2B1)
HNRNPA1	heterogeneous nuclear ribonucleoprotein A1(HNRNPA1)
HBD	hypophosphatemic bone disease(HBD)
P4HB	prolyl 4-hydroxylase subunit beta(P4HB)
HIST1H2BK	histone cluster 1 H2B family member k(HIST1H2BK)
IGLL5	immunoglobulin lambda like polypeptide 5(IGLL5)
COL1A1	collagen type I alpha 1 chain(COL1A1)
HIST1H2AJ	histone cluster 1 H2A family member j(HIST1H2AJ)
HIST1H2AK	histone cluster 1 H2A family member k(HIST1H2AK)
HIST1H2AB	histone cluster 1 H2A family member b(HIST1H2AB)
HIST1H2AC	histone cluster 1 H2A family member c(HIST1H2AC)
AHSG	alpha 2-HS glycoprotein(AHSG)
GGT5	gamma-glutamyltransferase 5(GGT5)
IGHV3-74	immunoglobulin heavy variable 3-74(IGHV3-74)
IGHV3-72	immunoglobulin heavy variable 3-72(IGHV3-72)
HIST1H2BC	histone cluster 1 H2B family member c(HIST1H2BC)
IGHV5-51	immunoglobulin heavy variable 5-51(IGHV5-51)
HIST1H2BE	histone cluster 1 H2B family member e(HIST1H2BE)
HIST1H2BH	histone cluster 1 H2B family member h(HIST1H2BH)
HIST1H3A	histone cluster 1 H3 family member a(HIST1H3A)
HIST1H2BO	histone cluster 1 H2B family member o(HIST1H2BO)
HIST2H2BE	histone cluster 2 H2B family member e(HIST2H2BE)
IGHV5-10-1	immunoglobulin heavy variable 5-10-1(IGHV5-10-1)
HIST2H2AC	histone cluster 2 H2A family member c(HIST2H2AC)
ALB	albumin(ALB)
CYB5R3	cytochrome b5 reductase 3(CYB5R3)
CFH	complement factor H(CFH)
GDI2	GDP dissociation inhibitor 2(GDI2)
PRDX2	peroxiredoxin 2(PRDX2)
HIST2H2AA3	histone cluster 2 H2A family member a3(HIST2H2AA3)
TPPP3	tubulin polymerization promoting protein family member 3(TPPP3)
HIST1H2BM	histone cluster 1 H2B family member m(HIST1H2BM)
PRELP	proline and arginine rich end leucine rich repeat protein(PRELP)
CA1	carbonic anhydrase 1(CA1)
HIST1H2BL	histone cluster 1 H2B family member l(HIST1H2BL)
HIST1H2BN	histone cluster 1 H2B family member n(HIST1H2BN)
FABP4	fatty acid binding protein 4(FABP4)
ACTR3C	ARP3 actin-related protein 3 homolog C(ACTR3C)
HIST1H4H	histone cluster 1 H4 family member h(HIST1H4H)
F13A1	coagulation factor XIII A chain(F13A1)
HIST3H2A	histone cluster 3 H2A(HIST3H2A)
C3	complement C3(C3)
TF	transferrin(TF)
VIM	vimentin(VIM)
ALDOA	aldolase, fructose-bisphosphate A(ALDOA)
EZR	ezrin(EZR)
CFD	complement factor D(CFD)
HIST1H4A	histone cluster 1 H4 family member a(HIST1H4A)
ASPN	asporin(ASPN)
SERPING1	serpin family G member 1(SERPING1)
TPP1	tripeptidyl peptidase 1(TPP1)
VTN	vitronectin(VTN)
C4A	complement C4A (Rodgers blood group)(C4A)
HIST1H4L	histone cluster 1 H4 family member l(HIST1H4L)
C4B	complement C4B (Chido blood group)(C4B)
C4BPA	complement component 4 binding protein alpha(C4BPA)
CMA1	chymase 1(CMA1)
GC	GC, vitamin D binding protein(GC)
CLTC	clathrin heavy chain(CLTC)
CANX	calnexin(CANX)
IGHV1-69-2	immunoglobulin heavy variable 1-69-2(IGHV1-69-2)
PGK1	phosphoglycerate kinase 1(PGK1)
VCL	vinculin(VCL)
EEF1A1	eukaryotic translation elongation factor 1 alpha 1(EEF1A1)
EEF1A2	eukaryotic translation elongation factor 1 alpha 2(EEF1A2)
TUBA1C	tubulin alpha 1c(TUBA1C)
PGAM1	phosphoglycerate mutase 1(PGAM1)
CAPZA1	capping actin protein of muscle Z-line alpha subunit 1(CAPZA1)
CAPZA2	capping actin protein of muscle Z-line alpha subunit 2(CAPZA2)
EIF5AL1	eukaryotic translation initiation factor 5A-like 1(EIF5AL1)
PFN1	profilin 1(PFN1)
MYH10	myosin heavy chain 10(MYH10)
MYH11	myosin heavy chain 11(MYH11)
CPA3	carboxypeptidase A3(CPA3)
H1F0	H1 histone family member 0(H1F0)
CP	ceruloplasmin(CP)
HIST1H1C	histone cluster 1 H1 family member c(HIST1H1C)
HIST1H2BA	histone cluster 1 H2B family member a(HIST1H2BA)
HIST1H1D	histone cluster 1 H1 family member d(HIST1H1D)
H2BFS	H2B histone family member S(H2BFS)
MYH9	myosin heavy chain 9(MYH9)
IGLC1	immunoglobulin lambda constant 1(IGLC1)
MYL6	myosin light chain 6(MYL6)
TYMP	thymidine phosphorylase(TYMP)
ACTR3B	ARP3 actin related protein 3 homolog B(ACTR3B)
CALR	calreticulin(CALR)
EEF1A1P5	eukaryotic translation elongation factor 1 alpha 1 pseudogene 5(EEF1A1P5)
LRP1	LDL receptor related protein 1(LRP1)
IGKV3D-20	immunoglobulin kappa variable 3D-20(IGKV3D-20)
ANXA2P2	annexin A2 pseudogene 2(ANXA2P2)
PDXK	pyridoxal (pyridoxine, vitamin B6) kinase(PDXK)
ANXA4	annexin A4(ANXA4)
HIST2H2AB	histone cluster 2 H2A family member b(HIST2H2AB)
ANXA6	annexin A6(ANXA6)
ANXA5	annexin A5(ANXA5)
GSTP1	glutathione S-transferase pi 1(GSTP1)
AOC2	amine oxidase, copper containing 2(AOC2)
EIF5A2	eukaryotic translation initiation factor 5A2(EIF5A2)
CYCS	cytochrome c, somatic(CYCS)
S100A10	S100 calcium binding protein A10(S100A10)
SCO2	SCO2, cytochrome c oxidase assembly protein(SCO2)
ANPEP	alanyl aminopeptidase, membrane(ANPEP)
S100A11	S100 calcium binding protein A11(S100A11)
SLC25A4	solute carrier family 25 member 4(SLC25A4)
SLC25A5	solute carrier family 25 member 5(SLC25A5)
SLC25A6	solute carrier family 25 member 6(SLC25A6)
SLC25A31	solute carrier family 25 member 31(SLC25A31)
FTH1	ferritin heavy chain 1(FTH1)
COL14A1	collagen type XIV alpha 1 chain(COL14A1)
S100A4	S100 calcium binding protein A4(S100A4)
ANXA1	annexin A1(ANXA1)
LUM	lumican(LUM)
ANXA2	annexin A2(ANXA2)
HNRNPDL	heterogeneous nuclear ribonucleoprotein D like(HNRNPDL)
HIST1H2AA	histone cluster 1 H2A family member a(HIST1H2AA)
LMNA	lamin A/C(LMNA)
TAGLN	transgelin(TAGLN)
APOH	apolipoprotein H(APOH)
HBA2	hemoglobin subunit alpha 2(HBA2)
HBB	hemoglobin subunit beta(HBB)
ACTR3	ARP3 actin related protein 3 homolog(ACTR3)
HBD	hemoglobin subunit delta(HBD)
H2AFY	H2A histone family member Y(H2AFY)
POSTN	periostin(POSTN)
COL6A1	collagen type VI alpha 1 chain(COL6A1)
APCS	amyloid P component, serum(APCS)
COL6A2	collagen type VI alpha 2 chain(COL6A2)
SERPINH1	serpin family H member 1(SERPINH1)
COL6A3	collagen type VI alpha 3 chain(COL6A3)
ARPC4	actin related protein 2/3 complex subunit 4(ARPC4)
APOA1	apolipoprotein A1(APOA1)
HTRA1	HtrA serine peptidase 1(HTRA1)
FTL	ferritin light chain(FTL)
HIST1H2BB	histone cluster 1 H2B family member b(HIST1H2BB)
HIST1H2BD	histone cluster 1 H2B family member d(HIST1H2BD)
UBB	ubiquitin B(UBB)
IGHA1	immunoglobulin heavy constant alpha 1(IGHA1)
IgH	immunoglobulin heavy locus(IGH)
UBC	ubiquitin C(UBC)
H3F3B	H3 histone family member 3B(H3F3B)
H3F3A	H3 histone family member 3A(H3F3A)
HIST1H1E	histone cluster 1 H1 family member e(HIST1H1E)
PRDX6	peroxiredoxin 6(PRDX6)
IGHG2	immunoglobulin heavy constant gamma 2 (G2m marker)(IGHG2)
H2AFZ	H2A histone family member Z(H2AFZ)
IGHG1	immunoglobulin heavy constant gamma 1 (G1m marker)(IGHG1)
H2AFX	H2A histone family member X(H2AFX)
IGHG4	immunoglobulin heavy constant gamma 4 (G4m marker)(IGHG4)
HIST1H2AD	histone cluster 1 H2A family member d(HIST1H2AD)
IGHG3	immunoglobulin heavy constant gamma 3 (G3m marker)(IGHG3)
DPYSL2	dihydropyrimidinase like 2(DPYSL2)
TUBA1A	tubulin alpha 1a(TUBA1A)
TALDO1	transaldolase 1(TALDO1)
IGHM	immunoglobulin heavy constant mu(IGHM)
DPT	dermatopontin(DPT)
HBA1	hemoglobin subunit alpha 1(HBA1)
ABCF2	ATP binding cassette subfamily F member 2(ABCF2)
MDH1	malate dehydrogenase 1(MDH1)
IGKC	immunoglobulin kappa constant(IGKC)
H3F3AP6	H3 histone, family 3A, pseudogene 6(H3F3AP6)
MDH2	malate dehydrogenase 2(MDH2)
HIST1H2AG	histone cluster 1 H2A family member g(HIST1H2AG)
HIST1H2BJ	histone cluster 1 H2B family member j(HIST1H2BJ)
HNRNPA1L2	heterogeneous nuclear ribonucleoprotein A1-like 2(HNRNPA1L2)
UBA52	ubiquitin A-52 residue ribosomal protein fusion product 1(UBA52)
LDHB	lactate dehydrogenase B(LDHB)
GVINP1	GTPase, very large interferon inducible pseudogene 1(GVINP1)
IGHV3OR16-13	immunoglobulin heavy variable 3/OR16-13 (non-functional)(IGHV3OR16-13)
LDHA	lactate dehydrogenase A(LDHA)
RPS7	ribosomal protein S7(RPS7)
RPS13	ribosomal protein S13(RPS13)
FLNA	filamin A(FLNA)
RPS10	ribosomal protein S10(RPS10)
HIST2H3A	histone cluster 2 H3 family member a(HIST2H3A)
CSTB	cystatin B(CSTB)
TTR	transthyretin(TTR)
ENO1	enolase 1(ENO1)
GPX1	glutathione peroxidase 1(GPX1)
RPN2	ribophorin II(RPN2)
GPX3	glutathione peroxidase 3(GPX3)
RPN1	ribophorin I(RPN1)
FN1	fibronectin 1(FN1)
LGALS1	galectin 1(LGALS1)
CD9	CD9 molecule(CD9)
LGALS3	galectin 3(LGALS3)
HIST3H2BB	histone cluster 3 H2B family member b(HIST3H2BB)
GPI	glucose-6-phosphate isomerase(GPI)
SPTAN1	spectrin alpha, non-erythrocytic 1(SPTAN1)
PDIA6	protein disulfide isomerase family A member 6(PDIA6)
PKM	pyruvate kinase, muscle(PKM)
MFAP4	microfibrillar associated protein 4(MFAP4)
TRAP1	TNF receptor associated protein 1(TRAP1)
RPLP0	ribosomal protein lateral stalk subunit P0(RPLP0)
CTSD	cathepsin D(CTSD)
ZNF514	zinc finger protein 514(ZNF514)
CTSG	cathepsin G(CTSG)
EIF5A	eukaryotic translation initiation factor 5A(EIF5A)
RAC1	ras-related C3 botulinum toxin substrate 1 (rho family, small GTP binding protein Rac1)(RAC1)
TPSB2	tryptase beta 2 (gene/pseudogene)(TPSB2)
RAC3	ras-related C3 botulinum toxin substrate 3 (rho family, small GTP binding protein Rac3)(RAC3)
RAC2	ras-related C3 botulinum toxin substrate 2 (rho family, small GTP binding protein Rac2)(RAC2)
LAMP2	lysosomal associated membrane protein 2(LAMP2)
PLEC	plectin(PLEC)
KCTD12	potassium channel tetramerization domain containing 12(KCTD12)
KRT19	keratin 19(KRT19)
EDEM1	ER degradation enhancing alpha-mannosidase like protein 1(EDEM1)
KRT17	keratin 17(KRT17)
CSF2RB	colony stimulating factor 2 receptor beta common subunit(CSF2RB)
SERPINC1	serpin family C member 1(SERPINC1)
CRYAB	crystallin alpha B(CRYAB)
ARPC4-TTLL3	ARPC4-TTLL3 readthrough(ARPC4-TTLL3)
TMEM109	transmembrane protein 109(TMEM109)
NME2	NME/NM23 nucleoside diphosphate kinase 2(NME2)
KRT79	keratin 79(KRT79)
NME1	NME/NM23 nucleoside diphosphate kinase 1(NME1)
GSN	gelsolin(GSN)
PRG4	proteoglycan 4(PRG4)
TSPEAR	thrombospondin type laminin G domain and EAR repeats(TSPEAR)
KRT6B	keratin 6B(KRT6B)
KRT5	keratin 5(KRT5)
RPS25	ribosomal protein S25(RPS25)
KRT6A	keratin 6A(KRT6A)
KRT75	keratin 75(KRT75)
EEF2	eukaryotic translation elongation factor 2(EEF2)
RPS20	ribosomal protein S20(RPS20)
AOC3	amine oxidase, copper containing 3(AOC3)
KRT1	keratin 1(KRT1)
ATP5B	ATP synthase, H+ transporting, mitochondrial F1 complex, beta polypeptide(ATP5B)
HSP90AB2P	heat shock protein 90 alpha family class B member 2, pseudogene(HSP90AB2P)
KRT2	keratin 2(KRT2)
HIST2H3PS2	histone cluster 2 H3 pseudogene 2(HIST2H3PS2)
HSP90B1	heat shock protein 90 beta family member 1(HSP90B1)
RPS27A	ribosomal protein S27a(RPS27A)
SERPINA1	serpin family A member 1(SERPINA1)
TPSAB1	tryptase alpha/beta 1(TPSAB1)
KRT16	keratin 16(KRT16)
CD81	CD81 molecule(CD81)
KRT15	keratin 15(KRT15)
H2AFJ	H2A histone family member J(H2AFJ)
TPM2	tropomyosin 2 (beta)(TPM2)
TPM1	tropomyosin 1 (alpha)(TPM1)
HIST2H2BF	histone cluster 2 H2B family member f(HIST2H2BF)
KRT14	keratin 14(KRT14)
TPM4	tropomyosin 4(TPM4)
CD44	CD44 molecule (Indian blood group)(CD44)
RPS18	ribosomal protein S18(RPS18)
TPM3	tropomyosin 3(TPM3)
RPS16	ribosomal protein S16(RPS16)
KRT10	keratin 10(KRT10)
KRT9	keratin 9(KRT9)

## Sheet: Compiled TBCS
OFFICIAL_GENE_SYMBOL	Name
A2M	alpha-2-macroglobulin(A2M)
ABCF2	ATP binding cassette subfamily F member 2(ABCF2)
ABI3BP	ABI family member 3 binding protein(ABI3BP)
ACT	actin-like protein (ACT) gene(ACT)
ACTA1	actin, alpha 1, skeletal muscle(ACTA1)
ACTA2	actin, alpha 2, smooth muscle, aorta(ACTA2)
ACTB	actin beta(ACTB)
ACTC1	actin, alpha, cardiac muscle 1(ACTC1)
ACTG1	actin gamma 1(ACTG1)
ACTG2	actin, gamma 2, smooth muscle, enteric(ACTG2)
ACTN1	actinin alpha 1(ACTN1)
ACTN4	actinin alpha 4(ACTN4)
AHNAK	AHNAK nucleoprotein(AHNAK)
AHSG	alpha 2-HS glycoprotein(AHSG)
AKR1C1	aldo-keto reductase family 1 member C1(AKR1C1)
AKR1C2	aldo-keto reductase family 1 member C2(AKR1C2)
AKR1C3	aldo-keto reductase family 1 member C3(AKR1C3)
AKR1C4	aldo-keto reductase family 1 member C4(AKR1C4)
ALB	albumin(ALB)
ALDOA	aldolase, fructose-bisphosphate A(ALDOA)
ANXA1	annexin A1(ANXA1)
ANXA2	annexin A2(ANXA2)
ANXA4	annexin A4(ANXA4)
ANXA5	annexin A5(ANXA5)
ANXA6	annexin A6(ANXA6)
AOC2	amine oxidase, copper containing 2(AOC2)
AOC3	amine oxidase, copper containing 3(AOC3)
APOA1	apolipoprotein A1(APOA1)
ARL6IP5	ADP ribosylation factor like GTPase 6 interacting protein 5(ARL6IP5)
ARPC4	actin related protein 2/3 complex subunit 4(ARPC4)
ARPC4-TTLL3	ARPC4-TTLL3 readthrough(ARPC4-TTLL3)
ASPN	asporin(ASPN)
ATP5B	ATP synthase, H+ transporting, mitochondrial F1 complex, beta polypeptide(ATP5B)
BGN	biglycan(BGN)
C3	complement C3(C3)
C4A	complement C4A (Rodgers blood group)(C4A)
C4B	complement C4B (Chido blood group)(C4B)
C4B_2	complement component 4B (Chido blood group), copy 2(C4B_2)
CA1	carbonic anhydrase 1(CA1)
CALR	calreticulin(CALR)
CD44	CD44 molecule (Indian blood group)(CD44)
CD9	CD9 molecule(CD9)
CFL1	cofilin 1(CFL1)
CLTC	clathrin heavy chain(CLTC)
CMA1	chymase 1(CMA1)
COL14A1	collagen type XIV alpha 1 chain(COL14A1)
COL15A1	collagen type XV alpha 1 chain(COL15A1)
COL18A1	collagen type XVIII alpha 1 chain(COL18A1)
COL1A1	collagen type I alpha 1 chain(COL1A1)
COL1A2	collagen type I alpha 2 chain(COL1A2)
COL6A1	collagen type VI alpha 1 chain(COL6A1)
COL6A2	collagen type VI alpha 2 chain(COL6A2)
COL6A3	collagen type VI alpha 3 chain(COL6A3)
CPA3	carboxypeptidase A3(CPA3)
CRYAB	crystallin alpha B(CRYAB)
CTSD	cathepsin D(CTSD)
CTSG	cathepsin G(CTSG)
CYB5R3	cytochrome b5 reductase 3(CYB5R3)
CYCS	cytochrome c, somatic(CYCS)
DCN	decorin(DCN)
DPT	dermatopontin(DPT)
DPYSL2	dihydropyrimidinase like 2(DPYSL2)
EDARADD	EDAR associated death domain(EDARADD)
EEF1A1	eukaryotic translation elongation factor 1 alpha 1(EEF1A1)
EEF1A2	eukaryotic translation elongation factor 1 alpha 2(EEF1A2)
EHD2	EH domain containing 2(EHD2)
ENO1	enolase 1(ENO1)
EPHX1	epoxide hydrolase 1(EPHX1)
EZR	ezrin(EZR)
FABP4	fatty acid binding protein 4(FABP4)
FBN1	fibrillin 1(FBN1)
FGA	fibrinogen alpha chain(FGA)
FGB	fibrinogen beta chain(FGB)
FGG	fibrinogen gamma chain(FGG)
FHL1	four and a half LIM domains 1(FHL1)
FLNA	filamin A(FLNA)
FMOD	fibromodulin(FMOD)
FN1	fibronectin 1(FN1)
FTH1	ferritin heavy chain 1(FTH1)
FTL	ferritin light chain(FTL)
GAPDH	glyceraldehyde-3-phosphate dehydrogenase(GAPDH)
GDA	guanine deaminase(GDA)
GFAP	glial fibrillary acidic protein(GFAP)
GGT5	gamma-glutamyltransferase 5(GGT5)
GLIPR2	GLI pathogenesis related 2(GLIPR2)
GLUD1	glutamate dehydrogenase 1(GLUD1)
GPX3	glutathione peroxidase 3(GPX3)
GSN	gelsolin(GSN)
GSTP1	glutathione S-transferase pi 1(GSTP1)
H1F0	H1 histone family member 0(H1F0)
H2AFJ	H2A histone family member J(H2AFJ)
H2AFX	H2A histone family member X(H2AFX)
H2AFY	H2A histone family member Y(H2AFY)
H2AFZ	H2A histone family member Z(H2AFZ)
H2BFS	H2B histone family member S(H2BFS)
H3F3A	H3 histone family member 3A(H3F3A)
H3F3AP6	H3 histone, family 3A, pseudogene 6(H3F3AP6)
H3F3B	H3 histone family member 3B(H3F3B)
HBA1	hemoglobin subunit alpha 1(HBA1)
HBA2	hemoglobin subunit alpha 2(HBA2)
HBB	hemoglobin subunit beta(HBB)
HBD	hypophosphatemic bone disease(HBD)
HBD	hemoglobin subunit delta(HBD)
HIST1H1C	histone cluster 1 H1 family member c(HIST1H1C)
HIST1H1D	histone cluster 1 H1 family member d(HIST1H1D)
HIST1H1E	histone cluster 1 H1 family member e(HIST1H1E)
HIST1H2AA	histone cluster 1 H2A family member a(HIST1H2AA)
HIST1H2AB	histone cluster 1 H2A family member b(HIST1H2AB)
HIST1H2AC	histone cluster 1 H2A family member c(HIST1H2AC)
HIST1H2AD	histone cluster 1 H2A family member d(HIST1H2AD)
HIST1H2AG	histone cluster 1 H2A family member g(HIST1H2AG)
HIST1H2AH	histone cluster 1 H2A family member h(HIST1H2AH)
HIST1H2AJ	histone cluster 1 H2A family member j(HIST1H2AJ)
HIST1H2AK	histone cluster 1 H2A family member k(HIST1H2AK)
HIST1H2BA	histone cluster 1 H2B family member a(HIST1H2BA)
HIST1H2BB	histone cluster 1 H2B family member b(HIST1H2BB)
HIST1H2BC	histone cluster 1 H2B family member c(HIST1H2BC)
HIST1H2BD	histone cluster 1 H2B family member d(HIST1H2BD)
HIST1H2BE	histone cluster 1 H2B family member e(HIST1H2BE)
HIST1H2BH	histone cluster 1 H2B family member h(HIST1H2BH)
HIST1H2BJ	histone cluster 1 H2B family member j(HIST1H2BJ)
HIST1H2BK	histone cluster 1 H2B family member k(HIST1H2BK)
HIST1H2BL	histone cluster 1 H2B family member l(HIST1H2BL)
HIST1H2BM	histone cluster 1 H2B family member m(HIST1H2BM)
HIST1H2BN	histone cluster 1 H2B family member n(HIST1H2BN)
HIST1H2BO	histone cluster 1 H2B family member o(HIST1H2BO)
HIST1H3A	histone cluster 1 H3 family member a(HIST1H3A)
HIST1H4A	histone cluster 1 H4 family member a(HIST1H4A)
HIST1H4H	histone cluster 1 H4 family member h(HIST1H4H)
HIST1H4L	histone cluster 1 H4 family member l(HIST1H4L)
HIST2H2AA3	histone cluster 2 H2A family member a3(HIST2H2AA3)
HIST2H2AB	histone cluster 2 H2A family member b(HIST2H2AB)
HIST2H2AC	histone cluster 2 H2A family member c(HIST2H2AC)
HIST2H2BE	histone cluster 2 H2B family member e(HIST2H2BE)
HIST2H2BF	histone cluster 2 H2B family member f(HIST2H2BF)
HIST2H3A	histone cluster 2 H3 family member a(HIST2H3A)
HIST2H3PS2	histone cluster 2 H3 pseudogene 2(HIST2H3PS2)
HIST3H2A	histone cluster 3 H2A(HIST3H2A)
HIST3H2BB	histone cluster 3 H2B family member b(HIST3H2BB)
HIST3H3	histone cluster 3 H3(HIST3H3)
HP	haptoglobin(HP)
HPX	hemopexin(HPX)
HSP90AA1	heat shock protein 90 alpha family class A member 1(HSP90AA1)
HSP90AB1	heat shock protein 90 alpha family class B member 1(HSP90AB1)
HSP90AB3P	heat shock protein 90 alpha family class B member 3, pseudogene(HSP90AB3P)
HSP90B1	heat shock protein 90 beta family member 1(HSP90B1)
HSPA1A	heat shock protein family A (Hsp70) member 1A(HSPA1A)
HSPA1B	heat shock protein family A (Hsp70) member 1B(HSPA1B)
HSPA5	heat shock protein family A (Hsp70) member 5(HSPA5)
HSPA8	heat shock protein family A (Hsp70) member 8(HSPA8)
HSPB1	heat shock protein family B (small) member 1(HSPB1)
HSPG2	heparan sulfate proteoglycan 2(HSPG2)
IGHA1	immunoglobulin heavy constant alpha 1(IGHA1)
IGHG1	immunoglobulin heavy constant gamma 1 (G1m marker)(IGHG1)
IGHG2	immunoglobulin heavy constant gamma 2 (G2m marker)(IGHG2)
IGHG3	immunoglobulin heavy constant gamma 3 (G3m marker)(IGHG3)
IGHG4	immunoglobulin heavy constant gamma 4 (G4m marker)(IGHG4)
IGHM	immunoglobulin heavy constant mu(IGHM)
IGKC	immunoglobulin kappa constant(IGKC)
IGKV3-15	immunoglobulin kappa variable 3-15(IGKV3-15)
IGKV3-7	immunoglobulin kappa variable 3-7 (non-functional)(IGKV3-7)
IGKV3D-7	immunoglobulin kappa variable 3D-7(IGKV3D-7)
IGKV3OR2-268	immunoglobulin kappa variable 3/OR2-268 (non-functional)(IGKV3OR2-268)
IGLL5	immunoglobulin lambda like polypeptide 5(IGLL5)
KCTD12	potassium channel tetramerization domain containing 12(KCTD12)
KCTD16	potassium channel tetramerization domain containing 16(KCTD16)
KRT1	keratin 1(KRT1)
KRT10	keratin 10(KRT10)
KRT2	keratin 2(KRT2)
KRT5	keratin 5(KRT5)
KRT6B	keratin 6B(KRT6B)
KRT9	keratin 9(KRT9)
LDHA	lactate dehydrogenase A(LDHA)
LGALS1	galectin 1(LGALS1)
LGALS3	galectin 3(LGALS3)
LMNA	lamin A/C(LMNA)
LRP1	LDL receptor related protein 1(LRP1)
LUM	lumican(LUM)
MAP3K19	mitogen-activated protein kinase kinase kinase 19(MAP3K19)
MDH2	malate dehydrogenase 2(MDH2)
MGST3	microsomal glutathione S-transferase 3(MGST3)
MSN	moesin(MSN)
MYH10	myosin heavy chain 10(MYH10)
MYH11	myosin heavy chain 11(MYH11)
MYH14	myosin heavy chain 14(MYH14)
MYH9	myosin heavy chain 9(MYH9)
MYL6	myosin light chain 6(MYL6)
NEB	nebulin(NEB)
NID2	nidogen 2(NID2)
NME1	NME/NM23 nucleoside diphosphate kinase 1(NME1)
NME1-NME2	NME1-NME2 readthrough(NME1-NME2)
NME2	NME/NM23 nucleoside diphosphate kinase 2(NME2)
OGN	osteoglycin(OGN)
PARK7	Parkinsonism associated deglycase(PARK7)
PDIA3	protein disulfide isomerase family A member 3(PDIA3)
PFN1	profilin 1(PFN1)
PGAM1	phosphoglycerate mutase 1(PGAM1)
PGAM2	phosphoglycerate mutase 2(PGAM2)
PGK1	phosphoglycerate kinase 1(PGK1)
PKM	pyruvate kinase, muscle(PKM)
PLEC	plectin(PLEC)
PLIN1	perilipin 1(PLIN1)
PPIA	peptidylprolyl isomerase A(PPIA)
PPIB	peptidylprolyl isomerase B(PPIB)
PRDX1	peroxiredoxin 1(PRDX1)
PRDX2	peroxiredoxin 2(PRDX2)
PRDX6	peroxiredoxin 6(PRDX6)
PRELP	proline and arginine rich end leucine rich repeat protein(PRELP)
PRKACA	protein kinase cAMP-activated catalytic subunit alpha(PRKACA)
PRSS1	protease, serine 1(PRSS1)
PRSS2	protease, serine 2(PRSS2)
PRSS3P2	protease, serine 3 pseudogene 2(PRSS3P2)
RAB10	RAB10, member RAS oncogene family(RAB10)
RAB11A	RAB11A, member RAS oncogene family(RAB11A)
RAB11B	RAB11B, member RAS oncogene family(RAB11B)
RAB13	RAB13, member RAS oncogene family(RAB13)
RAB15	RAB15, member RAS oncogene family(RAB15)
RAB1A	RAB1A, member RAS oncogene family(RAB1A)
RAB1B	RAB1B, member RAS oncogene family(RAB1B)
RAB1C	RAB1C, member RAS oncogene family pseudogene(RAB1C)
RAB35	RAB35, member RAS oncogene family(RAB35)
RAB8A	RAB8A, member RAS oncogene family(RAB8A)
RAB8B	RAB8B, member RAS oncogene family(RAB8B)
RAC1	ras-related C3 botulinum toxin substrate 1 (rho family, small GTP binding protein Rac1)(RAC1)
RAC2	ras-related C3 botulinum toxin substrate 2 (rho family, small GTP binding protein Rac2)(RAC2)
RAC3	ras-related C3 botulinum toxin substrate 3 (rho family, small GTP binding protein Rac3)(RAC3)
RAP1A	RAP1A, member of RAS oncogene family(RAP1A)
RAP1B	RAP1B, member of RAS oncogene family(RAP1B)
RDX	radixin(RDX)
RPS13	ribosomal protein S13(RPS13)
RPS18	ribosomal protein S18(RPS18)
RPS27A	ribosomal protein S27a(RPS27A)
RPSA	ribosomal protein SA(RPSA)
S100A4	S100 calcium binding protein A4(S100A4)
SEPT11	septin 11(SEPT11)
SEPT6	septin 6(SEPT6)
SEPT7	septin 7(SEPT7)
SEPT8	septin 8(SEPT8)
SERPINA1	serpin family A member 1(SERPINA1)
SOD2	superoxide dismutase 2, mitochondrial(SOD2)
SOD3	superoxide dismutase 3, extracellular(SOD3)
SPTAN1	spectrin alpha, non-erythrocytic 1(SPTAN1)
TAGLN	transgelin(TAGLN)
TAGLN2	transgelin 2(TAGLN2)
TALDO1	transaldolase 1(TALDO1)
TF	transferrin(TF)
TGFBI	transforming growth factor beta induced(TGFBI)
TKT	transketolase(TKT)
TLN1	talin 1(TLN1)
TMEM109	transmembrane protein 109(TMEM109)
TNXB	tenascin XB(TNXB)
TPI1	triosephosphate isomerase 1(TPI1)
TPM1	tropomyosin 1 (alpha)(TPM1)
TPM2	tropomyosin 2 (beta)(TPM2)
TPP1	tripeptidyl peptidase 1(TPP1)
TPPP3	tubulin polymerization promoting protein family member 3(TPPP3)
TPSAB1	tryptase alpha/beta 1(TPSAB1)
TPSB2	tryptase beta 2 (gene/pseudogene)(TPSB2)
TRAP1	TNF receptor associated protein 1(TRAP1)
TUBA1A	tubulin alpha 1a(TUBA1A)
TUBA1B	tubulin alpha 1b(TUBA1B)
TUBA1C	tubulin alpha 1c(TUBA1C)
TUBB	tubulin beta class I(TUBB)
TUBB3	tubulin beta 3 class III(TUBB3)
TUBB4A	tubulin beta 4A class IVa(TUBB4A)
TUBB4B	tubulin beta 4B class IVb(TUBB4B)
UBB	ubiquitin B(UBB)
UBC	ubiquitin C(UBC)
VAT1	vesicle amine transport 1(VAT1)
VCL	vinculin(VCL)
VIM	vimentin(VIM)
YWHAB	tyrosine 3-monooxygenase/tryptophan 5-monooxygenase activation protein beta(YWHAB)
YWHAE	tyrosine 3-monooxygenase/tryptophan 5-monooxygenase activation protein epsilon(YWHAE)
YWHAH	tyrosine 3-monooxygenase/tryptophan 5-monooxygenase activation protein eta(YWHAH)
YWHAQ	tyrosine 3-monooxygenase/tryptophan 5-monooxygenase activation protein theta(YWHAQ)
YWHAZ	tyrosine 3-monooxygenase/tryptophan 5-monooxygenase activation protein zeta(YWHAZ)

## Sheet: OA band 1 Proteins
Protein Group	Protein ID	Accession	-10lgP	Coverage (%)	Coverage (%) OA-1	Area OA-1	#Peptides	#Unique	#Spec OA-1	PTM	Avg. Mass	Description
1	1	Q05707|COEA1_HUMAN	263.54	39	39	286000	52	52	114	Y	193513	Collagen alpha-1(XIV) chain OS=Homo sapiens OX=9606 GN=COL14A1 PE=1 SV=3
2	2	P01024|CO3_HUMAN	257.32	36	36	328000	49	49	92	Y	187147	Complement C3 OS=Homo sapiens OX=9606 GN=C3 PE=1 SV=2
2	3	tr|V9HWA9|V9HWA9_HUMAN	257.32	36	36	328000	49	49	92	Y	187147	Epididymis secretory sperm binding protein Li 62p OS=Homo sapiens OX=9606 GN=HEL-S-62p PE=2 SV=1
3	15	tr|V9HW68|V9HW68_HUMAN	233.37	65	65		24	0	79	Y	51716	Epididymis luminal protein 214 OS=Homo sapiens OX=9606 GN=HEL-214 PE=2 SV=1
6	16	tr|Q6N089|Q6N089_HUMAN	232.57	64	64	1490	24	1	76	Y	51725	Uncharacterized protein OS=Homo sapiens OX=9606 GN=DKFZp686P15220 PE=1 SV=1
10	10	tr|B7ZW00|B7ZW00_HUMAN	232.33	17	17	136000	33	33	70	Y	278209	COL6A3 protein OS=Homo sapiens OX=9606 GN=COL6A3 PE=2 SV=1
10	11	tr|E7ENL6|E7ENL6_HUMAN	232.33	16	16	135000	32	32	69	Y	278115	Collagen alpha-3(VI) chain OS=Homo sapiens OX=9606 GN=COL6A3 PE=1 SV=2
10	12	tr|D9ZGF2|D9ZGF2_HUMAN	232.33	14	14	136000	33	33	70	Y	343668	Collagen, type VI, alpha 3 OS=Homo sapiens OX=9606 GN=COL6A3 PE=4 SV=1
10	13	P12111|CO6A3_HUMAN	232.33	14	14	136000	33	33	70	Y	343668	Collagen alpha-3(VI) chain OS=Homo sapiens OX=9606 GN=COL6A3 PE=1 SV=5
5	18	tr|A8K008|A8K008_HUMAN	231.97	64	64		24	0	77	Y	51597	Uncharacterized protein OS=Homo sapiens OX=9606 PE=1 SV=1
4	17	tr|Q6GMX6|Q6GMX6_HUMAN	231.91	64	64	3890	24	2	77	Y	51083	IGH@ protein OS=Homo sapiens OX=9606 GN=IGH@ PE=1 SV=1
7	20	tr|Q6MZQ6|Q6MZQ6_HUMAN	231.18	62	62	1930	23	1	75	Y	52043	Uncharacterized protein DKFZp686G11190 OS=Homo sapiens OX=9606 GN=DKFZp686G11190 PE=2 SV=1
8	21	tr|S6B291|S6B291_HUMAN	230.34	61	61		23	0	75	Y	50871	IgG H chain OS=Homo sapiens OX=9606 PE=1 SV=1
11	23	tr|Q6MZV7|Q6MZV7_HUMAN	228.66	47	47		22	0	66	Y	52121	Uncharacterized protein DKFZp686C11235 OS=Homo sapiens OX=9606 GN=DKFZp686C11235 PE=1 SV=1
12	28	tr|Q6PYX1|Q6PYX1_HUMAN	227.76	79	79		22	0	65	Y	38162	Hepatitis B virus receptor binding protein (Fragment) OS=Homo sapiens OX=9606 PE=1 SV=1
13	5	tr|A0A024R1N1|A0A024R1N1_HUMAN	223.75	21	21	45900	29	24	53	Y	226530	Myosin, heavy polypeptide 9, non-muscle, isoform CRA_a OS=Homo sapiens OX=9606 GN=MYH9 PE=3 SV=1
13	6	P35579|MYH9_HUMAN	223.75	21	21	45900	29	24	53	Y	226530	Myosin-9 OS=Homo sapiens OX=9606 GN=MYH9 PE=1 SV=4
9	19	P01023|A2MG_HUMAN	219.94	32	32	98800	32	32	71	Y	163290	Alpha-2-macroglobulin OS=Homo sapiens OX=9606 GN=A2M PE=1 SV=3
16	95	P01861|IGHG4_HUMAN	200.81	58	58		13	0	38	Y	35941	Immunoglobulin heavy constant gamma 4 OS=Homo sapiens OX=9606 GN=IGHG4 PE=1 SV=1
16	96	tr|A0A286YFJ8|A0A286YFJ8_HUMAN	200.81	48	48		13	0	38	Y	43832	Immunoglobulin heavy constant gamma 4 (Fragment) OS=Homo sapiens OX=9606 GN=IGHG4 PE=1 SV=1
14	61	tr|Q6N093|Q6N093_HUMAN	196.95	45	45		16	0	45	Y	46061	Uncharacterized protein DKFZp686I04196 (Fragment) OS=Homo sapiens OX=9606 GN=DKFZp686I04196 PE=2 SV=1
17	74	P01860|IGHG3_HUMAN	193.3	41	41	4600	15	1	37	Y	41287	Immunoglobulin heavy constant gamma 3 OS=Homo sapiens OX=9606 GN=IGHG3 PE=1 SV=2
17	75	tr|Q6N030|Q6N030_HUMAN	193.3	30	30	4600	15	1	37	Y	57020	Uncharacterized protein OS=Homo sapiens OX=9606 GN=DKFZp686I15212 PE=1 SV=1
17	76	tr|Q5EBM2|Q5EBM2_HUMAN	193.3	30	30	4600	15	1	37	Y	56813	Uncharacterized protein OS=Homo sapiens OX=9606 PE=1 SV=1
17	78	tr|A0A286YES1|A0A286YES1_HUMAN	193.3	35	35	4600	15	1	37	Y	49141	Immunoglobulin heavy constant gamma 3 (Fragment) OS=Homo sapiens OX=9606 GN=IGHG3 PE=1 SV=1
17	79	tr|Q8NF17|Q8NF17_HUMAN	193.3	31	31	4600	15	1	37	Y	56111	FLJ00385 protein (Fragment) OS=Homo sapiens OX=9606 GN=FLJ00385 PE=1 SV=1
15	65	tr|Q6MZU6|Q6MZU6_HUMAN	192.04	41	41		15	0	38	Y	51099	Uncharacterized protein DKFZp686C15213 OS=Homo sapiens OX=9606 GN=DKFZp686C15213 PE=2 SV=1
20	25	tr|A0A087X0S5|A0A087X0S5_HUMAN	188.68	23	23	68600	15	15	34	Y	108339	Collagen alpha-1(VI) chain OS=Homo sapiens OX=9606 GN=COL6A1 PE=1 SV=1
20	26	P12109|CO6A1_HUMAN	188.68	22	22	68600	15	15	34	Y	108529	Collagen alpha-1(VI) chain OS=Homo sapiens OX=9606 GN=COL6A1 PE=1 SV=3
18	130	tr|V9HW34|V9HW34_HUMAN	187	52	52		10	0	37	Y	25646	Epididymis luminal protein 213 OS=Homo sapiens OX=9606 GN=HEL-213 PE=2 SV=1
19	132	tr|Q6PJF2|Q6PJF2_HUMAN	183.51	52	52		10	0	35	Y	25521	IGK@ protein OS=Homo sapiens OX=9606 GN=IGK@ PE=1 SV=1
25	45	P02768|ALBU_HUMAN	182.44	40	40	51500	18	18	32	Y	69367	Serum albumin OS=Homo sapiens OX=9606 GN=ALB PE=1 SV=2
27	107	tr|Q6MZX7|Q6MZX7_HUMAN	181.27	36	36		11	0	30	Y	52421	Uncharacterized protein DKFZp686M24218 OS=Homo sapiens OX=9606 GN=DKFZp686M24218 PE=2 SV=1
28	36	tr|A0A140TA32|A0A140TA32_HUMAN	178.75	18	18	29100	19	19	29	N	187763	Complement C4-A OS=Homo sapiens OX=9606 GN=C4A PE=1 SV=1
28	37	tr|A0A140TA44|A0A140TA44_HUMAN	178.75	18	18	29100	19	19	29	N	187659	Complement C4-A OS=Homo sapiens OX=9606 GN=C4A PE=1 SV=1
28	38	P0C0L4|CO4A_HUMAN	178.75	18	18	29100	19	19	29	N	192784	Complement C4-A OS=Homo sapiens OX=9606 GN=C4A PE=1 SV=2
28	39	tr|F5GXS0|F5GXS0_HUMAN	178.75	18	18	29100	19	19	29	N	187668	Complement C4-B OS=Homo sapiens OX=9606 GN=C4B PE=1 SV=1
28	40	tr|A0A140TA29|A0A140TA29_HUMAN	178.75	18	18	29100	19	19	29	N	187665	Complement C4-B OS=Homo sapiens OX=9606 GN=C4B PE=1 SV=1
28	41	tr|A0A0G2JL54|A0A0G2JL54_HUMAN	178.75	18	18	29100	19	19	29	N	187715	Complement C4-B OS=Homo sapiens OX=9606 GN=C4B_2 PE=1 SV=1
28	42	P0C0L5|CO4B_HUMAN	178.75	18	18	29100	19	19	29	N	192750	Complement C4-B OS=Homo sapiens OX=9606 GN=C4B PE=1 SV=2
30	60	tr|Q96K68|Q96K68_HUMAN	173.87	42	42	36000	12	5	24	Y	53088	cDNA FLJ14473 fis, clone MAMMA1001080, highly similar to Homo sapiens SNC73 protein (SNC73) mRNA OS=Homo sapiens OX=9606 PE=2 SV=1
23	152	tr|Q6GMX0|Q6GMX0_HUMAN	172.49	45	45	0	9	1	32	Y	25807	Uncharacterized protein OS=Homo sapiens OX=9606 PE=1 SV=1
21	153	tr|Q0KKI6|Q0KKI6_HUMAN	172.02	46	46	8280	9	1	33	Y	24030	Immunoblobulin light chain (Fragment) OS=Homo sapiens OX=9606 PE=1 SV=1
21	154	tr|Q8TCD0|Q8TCD0_HUMAN	172.02	42	42	8280	9	1	33	Y	26235	Uncharacterized protein OS=Homo sapiens OX=9606 PE=1 SV=1
31	52	tr|Q60FE6|Q60FE6_HUMAN	170.47	10	10	25700	16	16	23	N	277503	Filamin A OS=Homo sapiens OX=9606 GN=FLNA PE=2 SV=1
31	53	tr|Q60FE5|Q60FE5_HUMAN	170.47	10	10	25700	16	16	23	N	278224	Filamin-A OS=Homo sapiens OX=9606 GN=FLNA PE=1 SV=1
31	54	P21333|FLNA_HUMAN	170.47	10	10	25700	16	16	23	N	280737	Filamin-A OS=Homo sapiens OX=9606 GN=FLNA PE=1 SV=4
29	66	P00738|HPT_HUMAN	168.87	54	54	121000	16	16	28	Y	45205	Haptoglobin OS=Homo sapiens OX=9606 GN=HP PE=1 SV=1
22	162	tr|Q6P5S8|Q6P5S8_HUMAN	168.17	41	41		9	0	33	Y	25773	IGK@ protein OS=Homo sapiens OX=9606 GN=IGK@ PE=1 SV=1
24	182	P0DOX7|IGK_HUMAN	164.26	41	41	2320	8	1	32	Y	23379	Immunoglobulin kappa light chain OS=Homo sapiens OX=9606 PE=1 SV=1
26	80	tr|B0YJC4|B0YJC4_HUMAN	155.38	34	34	60700	15	15	32	N	49653	Vimentin variant 3 OS=Homo sapiens OX=9606 GN=VIM PE=1 SV=1
26	81	P08670|VIME_HUMAN	155.38	32	32	60700	15	15	32	N	53652	Vimentin OS=Homo sapiens OX=9606 GN=VIM PE=1 SV=4
26	82	tr|V9HWE1|V9HWE1_HUMAN	155.38	32	32	60700	15	15	32	N	53652	Epididymis luminal protein 113 OS=Homo sapiens OX=9606 GN=HEL113 PE=2 SV=1
39	98	tr|A0A140VJJ6|A0A140VJJ6_HUMAN	150.64	42	42	44500	11	11	17	Y	49497	Testicular tissue protein Li 70 OS=Homo sapiens OX=9606 PE=2 SV=1
39	99	P02679|FIBG_HUMAN	150.64	40	40	44500	11	11	17	Y	51512	Fibrinogen gamma chain OS=Homo sapiens OX=9606 GN=FGG PE=1 SV=3
37	133	tr|Q6MZV6|Q6MZV6_HUMAN	145.5	24	24		7	0	18	Y	51639	Uncharacterized protein DKFZp686L19235 OS=Homo sapiens OX=9606 GN=DKFZp686L19235 PE=2 SV=1
34	114	P12110|CO6A2_HUMAN	143.24	13	13	56300	9	9	19	N	108579	Collagen alpha-2(VI) chain OS=Homo sapiens OX=9606 GN=COL6A2 PE=1 SV=4
40	108	tr|Q6MZM7|Q6MZM7_HUMAN	141.18	7	7	16600	10	10	18	N	240640	Uncharacterized protein DKFZp686O12165 (Fragment) OS=Homo sapiens OX=9606 GN=DKFZp686O12165 PE=2 SV=1
40	109	tr|B7ZLE5|B7ZLE5_HUMAN	141.18	7	7	16600	10	10	18	N	246696	FN1 protein OS=Homo sapiens OX=9606 GN=FN1 PE=2 SV=1
40	110	tr|A0A024R462|A0A024R462_HUMAN	141.18	6	6	16600	10	10	18	N	259208	Fibronectin 1, isoform CRA_n OS=Homo sapiens OX=9606 GN=FN1 PE=4 SV=1
35	218	P02792|FRIL_HUMAN	139.12	41	41	52900	6	6	19	Y	20020	Ferritin light chain OS=Homo sapiens OX=9606 GN=FTL PE=1 SV=2
42	207	tr|A2KBC6|A2KBC6_HUMAN	133.83	31	31		5	0	16	N	24970	Anti-FactorVIII scFv (Fragment) OS=Homo sapiens OX=9606 PE=2 SV=1
42	208	tr|A2KBC8|A2KBC8_HUMAN	133.83	31	31		5	0	16	N	25156	Anti-TeTox scFv (Fragment) OS=Homo sapiens OX=9606 PE=2 SV=1
42	209	tr|A2KBC7|A2KBC7_HUMAN	133.83	31	31		5	0	16	N	25003	Anti-IFN-G scFv (Fragment) OS=Homo sapiens OX=9606 PE=2 SV=1
42	210	tr|A2KBC4|A2KBC4_HUMAN	133.83	31	31		5	0	16	N	25164	Anti-TN-C scFv (Fragment) OS=Homo sapiens OX=9606 PE=2 SV=1
42	211	tr|A2KBB9|A2KBB9_HUMAN	133.83	31	31		5	0	16	N	25145	Anti-(ED-B) scFV (Fragment) OS=Homo sapiens OX=9606 PE=2 SV=1
42	212	tr|A2KBC0|A2KBC0_HUMAN	133.83	31	31		5	0	16	N	25205	Anti-(ED-B) scFV (Fragment) OS=Homo sapiens OX=9606 PE=2 SV=1
42	213	tr|A2KBC2|A2KBC2_HUMAN	133.83	31	31		5	0	16	N	25193	Anti-(ED-B) scFV (Fragment) OS=Homo sapiens OX=9606 PE=2 SV=1
42	214	tr|A2KBC5|A2KBC5_HUMAN	133.83	31	31		5	0	16	N	25223	Anti-HCS scFv (Fragment) OS=Homo sapiens OX=9606 PE=2 SV=1
42	215	tr|A2KBC3|A2KBC3_HUMAN	133.83	31	31		5	0	16	N	25161	Anti-(ED-B) scFV (Fragment) OS=Homo sapiens OX=9606 PE=2 SV=1
46	140	tr|C8C504|C8C504_HUMAN	132.37	60	60	28100	7	7	13	Y	15997	Beta-globin OS=Homo sapiens OX=9606 GN=HBB PE=3 SV=1
46	141	tr|D9YZU5|D9YZU5_HUMAN	132.37	60	60	28100	7	7	13	Y	15998	Beta-globin OS=Homo sapiens OX=9606 GN=HBB PE=3 SV=1
46	142	P68871|HBB_HUMAN	132.37	60	60	28100	7	7	13	Y	15998	Hemoglobin subunit beta OS=Homo sapiens OX=9606 GN=HBB PE=1 SV=2
44	163	tr|B4DW52|B4DW52_HUMAN	125.64	21	21	26500	6	6	14	N	38633	cDNA FLJ55253, highly similar to Actin, cytoplasmic 1 OS=Homo sapiens OX=9606 PE=2 SV=1
44	164	tr|B4E335|B4E335_HUMAN	125.64	21	21	26500	6	6	14	N	39226	cDNA FLJ52842, highly similar to Actin, cytoplasmic 1 OS=Homo sapiens OX=9606 PE=2 SV=1
44	165	tr|B4E3A4|B4E3A4_HUMAN	125.64	21	21	26500	6	6	14	N	39800	cDNA FLJ57283, highly similar to Actin, cytoplasmic 2 OS=Homo sapiens OX=9606 PE=2 SV=1
44	166	tr|Q8WVW5|Q8WVW5_HUMAN	125.64	20	20	26500	6	6	14	N	40503	Uncharacterized protein (Fragment) OS=Homo sapiens OX=9606 PE=2 SV=1
44	167	P60709|ACTB_HUMAN	125.64	20	20	26500	6	6	14	N	41737	Actin, cytoplasmic 1 OS=Homo sapiens OX=9606 GN=ACTB PE=1 SV=1
44	168	tr|Q53GK6|Q53GK6_HUMAN	125.64	20	20	26500	6	6	14	N	41723	Beta actin variant (Fragment) OS=Homo sapiens OX=9606 PE=2 SV=1
44	169	tr|Q53G76|Q53G76_HUMAN	125.64	20	20	26500	6	6	14	N	41721	Beta actin variant (Fragment) OS=Homo sapiens OX=9606 PE=2 SV=1
44	170	tr|Q1KLZ0|Q1KLZ0_HUMAN	125.64	20	20	26500	6	6	14	N	41737	HCG15971, isoform CRA_a OS=Homo sapiens OX=9606 GN=PS1TP5BP1 PE=1 SV=1
44	171	tr|Q53G99|Q53G99_HUMAN	125.64	20	20	26500	6	6	14	N	41765	Beta actin variant (Fragment) OS=Homo sapiens OX=9606 PE=2 SV=1
44	172	P63261|ACTG_HUMAN	125.64	20	20	26500	6	6	14	N	41793	Actin, cytoplasmic 2 OS=Homo sapiens OX=9606 GN=ACTG1 PE=1 SV=1
45	136	tr|A0A024QZJ6|A0A024QZJ6_HUMAN	125.47	5	5	4730	8	3	14	N	223575	Myosin, heavy polypeptide 11, smooth muscle, isoform CRA_b OS=Homo sapiens OX=9606 GN=MYH11 PE=3 SV=1
45	137	tr|A0A024QZJ4|A0A024QZJ4_HUMAN	125.47	5	5	4730	8	3	14	N	227337	Myosin, heavy polypeptide 11, smooth muscle, isoform CRA_a OS=Homo sapiens OX=9606 GN=MYH11 PE=3 SV=1
45	138	P35749|MYH11_HUMAN	125.47	5	5	4730	8	3	14	N	227337	Myosin-11 OS=Homo sapiens OX=9606 GN=MYH11 PE=1 SV=3
45	139	tr|B1PS43|B1PS43_HUMAN	125.47	5	5	4730	8	3	14	N	234234	Myosin heavy chain 11 smooth muscle isoform OS=Homo sapiens OX=9606 GN=MYH11 PE=1 SV=1
38	121	P01871|IGHM_HUMAN	124.69	22	22	36900	9	9	18	Y	49440	Immunoglobulin heavy constant mu OS=Homo sapiens OX=9606 GN=IGHM PE=1 SV=4
38	122	tr|A0A1B0GUU9|A0A1B0GUU9_HUMAN	124.69	21	21	36900	9	9	18	Y	51924	Immunoglobulin heavy constant mu (Fragment) OS=Homo sapiens OX=9606 GN=IGHM PE=1 SV=1
43	227	tr|S6BAP0|S6BAP0_HUMAN	124.53	52	52		6	0	15	Y	24038	IgG H chain OS=Homo sapiens OX=9606 PE=2 SV=1
43	228	tr|S6C4R2|S6C4R2_HUMAN	124.53	43	43		6	0	15	Y	28833	IgG H chain OS=Homo sapiens OX=9606 PE=1 SV=1
32	194	tr|S6BAN6|S6BAN6_HUMAN	120.59	35	35	22900	5	1	22	Y	22920	IgG L chain OS=Homo sapiens OX=9606 PE=2 SV=1
32	195	tr|S6B2B0|S6B2B0_HUMAN	120.59	35	35	22900	5	1	22	Y	23117	IgG L chain OS=Homo sapiens OX=9606 PE=2 SV=1
33	196	tr|S6BGD6|S6BGD6_HUMAN	120.34	32	32	2200	5	1	20	Y	24824	IgG L chain OS=Homo sapiens OX=9606 PE=1 SV=1
33	197	tr|Q8NEJ1|Q8NEJ1_HUMAN	120.34	32	32	2200	5	1	20	Y	25024	Uncharacterized protein OS=Homo sapiens OX=9606 PE=2 SV=1
47	198	tr|U6A216|U6A216_HUMAN	118.47	78	78	18400	6	6	13	N	10753	Mutant hemoglobin alpha 1 globin chain (Fragment) OS=Homo sapiens OX=9606 GN=HBA1 PE=3 SV=1
47	199	tr|E9M4D4|E9M4D4_HUMAN	118.47	78	78	18400	6	6	13	N	10783	Hemoglobin alpha-1 globin chain (Fragment) OS=Homo sapiens OX=9606 GN=HBA1 PE=3 SV=1
47	200	tr|A0A2R8Y7C0|A0A2R8Y7C0_HUMAN	118.47	58	58	18400	6	6	13	N	13962	Hemoglobin subunit alpha (Fragment) OS=Homo sapiens OX=9606 GN=HBA2 PE=1 SV=1
47	201	tr|D1MGQ2|D1MGQ2_HUMAN	118.47	55	55	18400	6	6	13	N	15258	Alpha-2 globin chain OS=Homo sapiens OX=9606 GN=HBA2 PE=3 SV=1
47	202	tr|A0A0K2BMD8|A0A0K2BMD8_HUMAN	118.47	55	55	18400	6	6	13	N	15258	Mutant hemoglobin alpha 2 globin chain OS=Homo sapiens OX=9606 GN=HBA2 PE=3 SV=1
47	203	P69905|HBA_HUMAN	118.47	55	55	18400	6	6	13	N	15258	Hemoglobin subunit alpha OS=Homo sapiens OX=9606 GN=HBA1 PE=1 SV=2
47	204	tr|A0A1K0GXZ1|A0A1K0GXZ1_HUMAN	118.47	44	44	18400	6	6	13	N	19232	Globin C1 OS=Homo sapiens OX=9606 GN=GLNC1 PE=3 SV=1
47	205	tr|A0A1S5UZ39|A0A1S5UZ39_HUMAN	118.47	42	42	18400	6	6	13	N	20146	Hemoglobin subunit alpha OS=Homo sapiens OX=9606 GN=HBA2 PE=2 SV=1
36	240	tr|S6AWF4|S6AWF4_HUMAN	115.41	34	34	4240	5	1	18	Y	19842	IgG L chain OS=Homo sapiens OX=9606 PE=2 SV=1
41	252	tr|S6C4R6|S6C4R6_HUMAN	114.72	34	34	3530	5	2	16	Y	20315	IgG L chain OS=Homo sapiens OX=9606 PE=2 SV=1
41	253	tr|S6B2A1|S6B2A1_HUMAN	114.72	34	34	3530	5	2	16	Y	20373	IgG L chain OS=Homo sapiens OX=9606 PE=2 SV=1
51	216	Q7Z406|MYH14_HUMAN	108.94	3	3		5	0	11	N	227868	Myosin-14 OS=Homo sapiens OX=9606 GN=MYH14 PE=1 SV=2
48	174	tr|A0A0S2Z3E8|A0A0S2Z3E8_HUMAN	108.9	17	17	27700	7	7	14	N	47385	Fibrinogen alpha chain isoform 2 (Fragment) OS=Homo sapiens OX=9606 GN=FGA PE=1 SV=1
48	175	P02671|FIBA_HUMAN	108.9	9	9	27700	7	7	14	N	94973	Fibrinogen alpha chain OS=Homo sapiens OX=9606 GN=FGA PE=1 SV=2
49	156	tr|A6NLG9|A6NLG9_HUMAN	106.62	27	27	24700	6	6	11	Y	34876	Biglycan OS=Homo sapiens OX=9606 PE=2 SV=1
49	157	tr|B4DDQ2|B4DDQ2_HUMAN	106.62	25	25	24700	6	6	11	Y	37618	Biglycan OS=Homo sapiens OX=9606 PE=2 SV=1
49	158	tr|A8K7E0|A8K7E0_HUMAN	106.62	23	23	24700	6	6	11	Y	41669	Biglycan OS=Homo sapiens OX=9606 PE=2 SV=1
49	159	tr|Q53HU6|Q53HU6_HUMAN	106.62	23	23	24700	6	6	11	Y	41655	Biglycan (Fragment) OS=Homo sapiens OX=9606 PE=2 SV=1
49	160	tr|Q53FI4|Q53FI4_HUMAN	106.62	23	23	24700	6	6	11	Y	41605	Biglycan (Fragment) OS=Homo sapiens OX=9606 PE=2 SV=1
49	161	P21810|PGS1_HUMAN	106.62	23	23	24700	6	6	11	Y	41654	Biglycan OS=Homo sapiens OX=9606 GN=BGN PE=1 SV=2
52	266	tr|H6VRF9|H6VRF9_HUMAN	103.69	8	8	7440	4	4	8	N	66069	Keratin 1 OS=Homo sapiens OX=9606 GN=KRT1 PE=3 SV=1
52	267	tr|H6VRG0|H6VRG0_HUMAN	103.69	8	8	7440	4	4	8	N	65970	Keratin 1 OS=Homo sapiens OX=9606 GN=KRT1 PE=3 SV=1
52	268	P04264|K2C1_HUMAN	103.69	8	8	7440	4	4	8	N	66039	Keratin, type II cytoskeletal 1 OS=Homo sapiens OX=9606 GN=KRT1 PE=1 SV=6
52	269	tr|H6VRF8|H6VRF8_HUMAN	103.69	8	8	7440	4	4	8	N	66053	Keratin 1 OS=Homo sapiens OX=9606 GN=KRT1 PE=3 SV=1
52	270	tr|H6VRG3|H6VRG3_HUMAN	103.69	8	8	7440	4	4	8	N	66111	Keratin 1 OS=Homo sapiens OX=9606 GN=KRT1 PE=3 SV=1
52	271	tr|H6VRG1|H6VRG1_HUMAN	103.69	8	8	7440	4	4	8	N	66126	Keratin 1 OS=Homo sapiens OX=9606 GN=KRT1 PE=3 SV=1
50	328	P0DOX8|IGL1_HUMAN	98.85	25	25	14900	3	1	11	Y	22830	Immunoglobulin lambda-1 light chain OS=Homo sapiens OX=9606 PE=1 SV=1
50	331	B9A064|IGLL5_HUMAN	98.85	25	25	14900	3	1	11	Y	23063	Immunoglobulin lambda-like polypeptide 5 OS=Homo sapiens OX=9606 GN=IGLL5 PE=2 SV=2
50	332	tr|A0A0B4J231|A0A0B4J231_HUMAN	98.85	25	25	14900	3	1	11	Y	23150	Immunoglobulin lambda-like polypeptide 5 OS=Homo sapiens OX=9606 GN=IGLL5 PE=1 SV=1
50	333	tr|Q6GMW4|Q6GMW4_HUMAN	98.85	23	23	14900	3	1	11	Y	24855	IGL@ protein OS=Homo sapiens OX=9606 GN=IGL@ PE=2 SV=1
50	334	tr|Q5CZ94|Q5CZ94_HUMAN	98.85	23	23	14900	3	1	11	Y	25002	Uncharacterized protein DKFZp781M0386 OS=Homo sapiens OX=9606 GN=DKFZp781M0386 PE=2 SV=1
50	335	tr|Q6NS95|Q6NS95_HUMAN	98.85	23	23	14900	3	1	11	Y	25148	IGL@ protein OS=Homo sapiens OX=9606 GN=IGL@ PE=2 SV=1
50	336	tr|Q6GMW6|Q6GMW6_HUMAN	98.85	23	23	14900	3	1	11	Y	24804	Uncharacterized protein OS=Homo sapiens OX=9606 PE=2 SV=1
50	337	tr|Q6PIK1|Q6PIK1_HUMAN	98.85	23	23	14900	3	1	11	Y	24858	IGL@ protein OS=Homo sapiens OX=9606 GN=IGL@ PE=1 SV=1
50	338	tr|Q6GMV7|Q6GMV7_HUMAN	98.85	23	23	14900	3	1	11	Y	24950	Uncharacterized protein OS=Homo sapiens OX=9606 PE=2 SV=1
50	339	tr|Q6P5S3|Q6P5S3_HUMAN	98.85	23	23	14900	3	1	11	Y	24928	Uncharacterized protein OS=Homo sapiens OX=9606 PE=2 SV=1
50	340	tr|Q96E61|Q96E61_HUMAN	98.85	23	23	14900	3	1	11	Y	24713	Uncharacterized protein OS=Homo sapiens OX=9606 PE=2 SV=1
50	348	tr|A0M8Q9|A0M8Q9_HUMAN	98.85	51	51	14900	3	1	11	Y	11291	C1 segment protein (Fragment) OS=Homo sapiens OX=9606 GN=C1 segment PE=4 SV=1
50	349	P0CG04|IGLC1_HUMAN	98.85	51	51	14900	3	1	11	Y	11348	Immunoglobulin lambda constant 1 OS=Homo sapiens OX=9606 GN=IGLC1 PE=1 SV=1
50	350	tr|Q6P2J1|Q6P2J1_HUMAN	98.85	23	23	14900	3	1	11	Y	24970	Uncharacterized protein OS=Homo sapiens OX=9606 PE=2 SV=1
50	351	tr|Q6DHW4|Q6DHW4_HUMAN	98.85	23	23	14900	3	1	11	Y	25108	Uncharacterized protein OS=Homo sapiens OX=9606 PE=2 SV=1
53	287	tr|Q1KSF8|Q1KSF8_HUMAN	85.51	31	31	3150	4	4	7	Y	23626	XTP3TPA-transactivated protein 1 OS=Homo sapiens OX=9606 GN=XTP3TPATP1 PE=2 SV=1
53	288	tr|Q96B85|Q96B85_HUMAN	85.51	24	24	3150	4	4	7	Y	30359	TUBB protein (Fragment) OS=Homo sapiens OX=9606 GN=TUBB PE=2 SV=1
53	289	tr|B4DXZ5|B4DXZ5_HUMAN	85.51	24	24	3150	4	4	7	Y	30693	cDNA FLJ52029, highly similar to Tubulin beta-7 chain OS=Homo sapiens OX=9606 PE=2 SV=1
53	290	tr|B4DMU8|B4DMU8_HUMAN	85.51	20	20	3150	4	4	7	Y	35921	cDNA FLJ53063, highly similar to Tubulin beta-7 chain OS=Homo sapiens OX=9606 PE=2 SV=1
53	291	tr|Q9BUU9|Q9BUU9_HUMAN	85.51	19	19	3150	4	4	7	Y	38315	Tubulin beta chain (Fragment) OS=Homo sapiens OX=9606 GN=TUBB PE=2 SV=1
53	292	tr|B4E052|B4E052_HUMAN	85.51	18	18	3150	4	4	7	Y	39684	cDNA FLJ52378, highly similar to Tubulin beta-7 chain OS=Homo sapiens OX=9606 PE=2 SV=1
53	293	tr|B4DQN9|B4DQN9_HUMAN	85.51	17	17	3150	4	4	7	Y	41724	Tubulin beta chain OS=Homo sapiens OX=9606 PE=2 SV=1
53	294	tr|Q5ST81|Q5ST81_HUMAN	85.51	17	17	3150	4	4	7	Y	41742	Tubulin beta chain OS=Homo sapiens OX=9606 GN=TUBB PE=1 SV=1
53	295	tr|B7ZAF0|B7ZAF0_HUMAN	85.51	15	15	3150	4	4	7	Y	46566	Tubulin beta chain OS=Homo sapiens OX=9606 PE=2 SV=1
53	296	tr|Q5JP53|Q5JP53_HUMAN	85.51	15	15	3150	4	4	7	Y	47767	Tubulin beta chain OS=Homo sapiens OX=9606 GN=TUBB PE=1 SV=1
53	297	P07437|TBB5_HUMAN	85.51	14	14	3150	4	4	7	Y	49671	Tubulin beta chain OS=Homo sapiens OX=9606 GN=TUBB PE=1 SV=2
53	298	tr|Q5SU16|Q5SU16_HUMAN	85.51	14	14	3150	4	4	7	Y	49671	Tubulin beta chain OS=Homo sapiens OX=9606 GN=TUBB PE=1 SV=1
53	299	tr|B4DY90|B4DY90_HUMAN	85.51	14	14	3150	4	4	7	Y	52048	Tubulin beta chain OS=Homo sapiens OX=9606 PE=2 SV=1
55	357	tr|D3DP13|D3DP13_HUMAN	82.05	11	11	5210	3	3	6	Y	39737	Fibrinogen beta chain, isoform CRA_e OS=Homo sapiens OX=9606 GN=FGB PE=4 SV=1
55	358	tr|B4E1D3|B4E1D3_HUMAN	82.05	8	8	5210	3	3	6	Y	54253	cDNA FLJ53952, highly similar to Fibrinogen beta chain OS=Homo sapiens OX=9606 PE=2 SV=1
55	359	tr|V9HVY1|V9HVY1_HUMAN	82.05	8	8	5210	3	3	6	Y	55928	Epididymis secretory sperm binding protein Li 78p OS=Homo sapiens OX=9606 GN=HEL-S-78p PE=2 SV=1
55	360	P02675|FIBB_HUMAN	82.05	8	8	5210	3	3	6	Y	55928	Fibrinogen beta chain OS=Homo sapiens OX=9606 GN=FGB PE=1 SV=2
55	363	tr|D6REL8|D6REL8_HUMAN	82.05	14	14	5210	3	3	6	Y	31180	Fibrinogen beta chain OS=Homo sapiens OX=9606 GN=FGB PE=1 SV=1
66	570	tr|A0A0X9T7V9|A0A0X9T7V9_HUMAN	78.98	23	23	4280	2	1	3	N	11845	GCT-A4 light chain variable region (Fragment) OS=Homo sapiens OX=9606 PE=2 SV=1
56	325	P35580|MYH10_HUMAN	75.07	2	2		4	0	7	N	228997	Myosin-10 OS=Homo sapiens OX=9606 GN=MYH10 PE=1 SV=3
54	435	A0A0B4J1X5|HV374_HUMAN	74.99	32	32	1500	3	1	7	N	12840	Immunoglobulin heavy variable 3-74 OS=Homo sapiens OX=9606 GN=IGHV3-74 PE=3 SV=1
54	436	tr|A0A075B7E8|A0A075B7E8_HUMAN	74.99	32	32	1500	3	1	7	N	12904	Immunoglobulin heavy variable 3/OR16-13 (non-functional) (Fragment) OS=Homo sapiens OX=9606 GN=IGHV3OR16-13 PE=1 SV=1
61	317	tr|B4DDU2|B4DDU2_HUMAN	73.59	19	19	5800	4	4	5	N	33421	cDNA FLJ60097, highly similar to Tubulin alpha-ubiquitous chain OS=Homo sapiens OX=9606 PE=2 SV=1
61	318	tr|B3KT06|B3KT06_HUMAN	73.59	13	13	5800	4	4	5	N	46341	Tubulin alpha chain OS=Homo sapiens OX=9606 PE=2 SV=1
61	319	tr|B3KPS3|B3KPS3_HUMAN	73.59	13	13	5800	4	4	5	N	46241	Tubulin alpha chain OS=Homo sapiens OX=9606 PE=2 SV=1
61	320	tr|Q53GA7|Q53GA7_HUMAN	73.59	12	12	5800	4	4	5	N	49823	Tubulin alpha chain (Fragment) OS=Homo sapiens OX=9606 PE=2 SV=1
61	321	Q9BQE3|TBA1C_HUMAN	73.59	12	12	5800	4	4	5	N	49895	Tubulin alpha-1C chain OS=Homo sapiens OX=9606 GN=TUBA1C PE=1 SV=1
61	322	tr|A8JZY9|A8JZY9_HUMAN	73.59	12	12	5800	4	4	5	N	50136	Tubulin alpha chain OS=Homo sapiens OX=9606 PE=2 SV=1
61	323	P68363|TBA1B_HUMAN	73.59	12	12	5800	4	4	5	N	50152	Tubulin alpha-1B chain OS=Homo sapiens OX=9606 GN=TUBA1B PE=1 SV=1
61	324	tr|F5H5D3|F5H5D3_HUMAN	73.59	11	11	5800	4	4	5	N	57730	Tubulin alpha chain OS=Homo sapiens OX=9606 GN=TUBA1C PE=1 SV=1
59	468	Q07954|LRP1_HUMAN	71.52	1	1	1300	2	2	6	N	504610	Prolow-density lipoprotein receptor-related protein 1 OS=Homo sapiens OX=9606 GN=LRP1 PE=1 SV=2
63	388	Q16853|AOC3_HUMAN	68.75	7	7	3940	4	3	5	Y	84622	Membrane primary amine oxidase OS=Homo sapiens OX=9606 GN=AOC3 PE=1 SV=3
62	396	tr|A0A140T902|A0A140T902_HUMAN	68.69	1	1	4950	3	3	5	N	456164	Tenascin-X OS=Homo sapiens OX=9606 GN=TNXB PE=1 SV=1
62	397	tr|A0A140TA52|A0A140TA52_HUMAN	68.69	1	1	4950	3	3	5	N	458266	Tenascin-X OS=Homo sapiens OX=9606 GN=TNXB PE=1 SV=1
58	427	tr|A0A193CHR0|A0A193CHR0_HUMAN	67.99	28	28		3	0	6	N	14429	10E8 heavy chain variable region (Fragment) OS=Homo sapiens OX=9606 PE=2 SV=1
57	415	tr|G3V1D1|G3V1D1_HUMAN	64.46	37	37	16300	3	3	6	Y	12876	Ferritin OS=Homo sapiens OX=9606 GN=FTH1 PE=1 SV=1
57	416	tr|G3V192|G3V192_HUMAN	64.46	27	27	16300	3	3	6	Y	17654	Ferritin OS=Homo sapiens OX=9606 GN=FTH1 PE=1 SV=1
57	417	tr|A0A024R525|A0A024R525_HUMAN	64.46	23	23	16300	3	3	6	Y	21226	Ferritin OS=Homo sapiens OX=9606 GN=FTH1 PE=3 SV=1
57	418	tr|Q6NZ44|Q6NZ44_HUMAN	64.46	23	23	16300	3	3	6	Y	21242	Ferritin OS=Homo sapiens OX=9606 GN=FTH1 PE=1 SV=1
57	419	P02794|FRIH_HUMAN	64.46	23	23	16300	3	3	6	Y	21226	Ferritin heavy chain OS=Homo sapiens OX=9606 GN=FTH1 PE=1 SV=2
57	420	tr|B3KXC3|B3KXC3_HUMAN	64.46	23	23	16300	3	3	6	Y	21196	Ferritin OS=Homo sapiens OX=9606 PE=2 SV=1
57	421	tr|Q6NS36|Q6NS36_HUMAN	64.46	18	18	16300	3	3	6	Y	26219	Ferritin (Fragment) OS=Homo sapiens OX=9606 GN=FTH1 PE=2 SV=1
70	584	tr|D3DTX7|D3DTX7_HUMAN	63.84	2	2	7870	1	1	2	N	84740	Collagen, type I, alpha 1, isoform CRA_a OS=Homo sapiens OX=9606 GN=COL1A1 PE=4 SV=1
60	566	A0A0B4J1Y9|HV372_HUMAN	63.26	22	22		2	0	6	N	13203	Immunoglobulin heavy variable 3-72 OS=Homo sapiens OX=9606 GN=IGHV3-72 PE=3 SV=1
64	438	Q15582|BGH3_HUMAN	50.02	5	5	960	2	2	3	N	74681	Transforming growth factor-beta-induced protein ig-h3 OS=Homo sapiens OX=9606 GN=TGFBI PE=1 SV=1
64	439	tr|Q53GU8|Q53GU8_HUMAN	50.02	5	5	960	2	2	3	N	74651	Transforming growth factor, beta-induced, 68kDa variant (Fragment) OS=Homo sapiens OX=9606 PE=2 SV=1
64	440	tr|A0A0S2Z4Q2|A0A0S2Z4Q2_HUMAN	50.02	5	5	960	2	2	3	N	74681	Transforming growth factor beta-induced 68kDa isoform 1 (Fragment) OS=Homo sapiens OX=9606 GN=TGFBI PE=2 SV=1
64	524	tr|H0Y9D7|H0Y9D7_HUMAN	50.02	18	18	960	2	2	3	N	21187	Transforming growth factor-beta-induced protein ig-h3 (Fragment) OS=Homo sapiens OX=9606 GN=TGFBI PE=1 SV=1
65	424	P35555|FBN1_HUMAN	48.58	1	1	3360	3	3	3	Y	312237	Fibrillin-1 OS=Homo sapiens OX=9606 GN=FBN1 PE=1 SV=3
81	697	tr|B4E1D8|B4E1D8_HUMAN	41.59	3	3	1140	1	1	1	Y	60405	cDNA FLJ51597, highly similar to C4b-binding protein alpha chain OS=Homo sapiens OX=9606 PE=2 SV=1
81	698	tr|B4E1E1|B4E1E1_HUMAN	41.59	3	3	1140	1	1	1	Y	62827	cDNA FLJ51598, highly similar to C4b-binding protein alpha chain OS=Homo sapiens OX=9606 PE=2 SV=1
81	699	P04003|C4BPA_HUMAN	41.59	3	3	1140	1	1	1	Y	67033	C4b-binding protein alpha chain OS=Homo sapiens OX=9606 GN=C4BPA PE=1 SV=2
67	569	tr|A0A2U8J8Y3|A0A2U8J8Y3_HUMAN	40.98	21	21	472	2	1	3	N	10512	Ig heavy chain variable region (Fragment) OS=Homo sapiens OX=9606 GN=IgH PE=2 SV=1
68	447	tr|B4DNK4|B4DNK4_HUMAN	40.35	5	5	1950	2	2	2	N	49898	Pyruvate kinase OS=Homo sapiens OX=9606 GN=PKM PE=1 SV=1
68	448	tr|H3BTN5|H3BTN5_HUMAN	40.35	5	5	1950	2	2	2	N	53045	Pyruvate kinase (Fragment) OS=Homo sapiens OX=9606 GN=PKM PE=1 SV=1
68	449	tr|B4DRT3|B4DRT3_HUMAN	40.35	4	4	1950	2	2	2	N	55927	Pyruvate kinase OS=Homo sapiens OX=9606 PE=2 SV=1
68	450	tr|A0A024R5Z9|A0A024R5Z9_HUMAN	40.35	4	4	1950	2	2	2	N	58062	Pyruvate kinase OS=Homo sapiens OX=9606 GN=PKM2 PE=3 SV=1
68	451	tr|V9HWB8|V9HWB8_HUMAN	40.35	4	4	1950	2	2	2	N	57937	Pyruvate kinase OS=Homo sapiens OX=9606 GN=HEL-S-30 PE=1 SV=1
68	551	tr|A0A024R609|A0A024R609_HUMAN	40.35	6	6	1950	2	2	2	N	37558	Pyruvate kinase OS=Homo sapiens OX=9606 GN=PKM2 PE=3 SV=1
82	708	tr|A0A0X9T0H6|A0A0X9T0H6_HUMAN	37.98	11	11	2420	1	1	1	N	12658	GCT-A5 heavy chain variable region (Fragment) OS=Homo sapiens OX=9606 PE=2 SV=1
82	709	A0A0G2JMI3|HV692_HUMAN	37.98	10	10	2420	1	1	1	N	12871	Immunoglobulin heavy variable 1-69-2 OS=Homo sapiens OX=9606 GN=IGHV1-69-2 PE=3 SV=2
82	710	A0A0J9YXX1|HV5X1_HUMAN	37.98	10	10	2420	1	1	1	N	12773	Immunoglobulin heavy variable 5-10-1 OS=Homo sapiens OX=9606 GN=IGHV5-10-1 PE=3 SV=1
82	711	A0A0C4DH38|HV551_HUMAN	37.98	10	10	2420	1	1	1	N	12675	Immunoglobulin heavy variable 5-51 OS=Homo sapiens OX=9606 GN=IGHV5-51 PE=3 SV=1
82	712	tr|A0A068LKQ0|A0A068LKQ0_HUMAN	37.98	10	10	2420	1	1	1	N	13353	Ig heavy chain variable region (Fragment) OS=Homo sapiens OX=9606 PE=4 SV=1
82	713	tr|A0A0X9V9C4|A0A0X9V9C4_HUMAN	37.98	10	10	2420	1	1	1	N	13228	GCT-A8 heavy chain variable region (Fragment) OS=Homo sapiens OX=9606 PE=2 SV=1
82	714	tr|A0A0X9UWK7|A0A0X9UWK7_HUMAN	37.98	10	10	2420	1	1	1	N	13525	MS-D4 heavy chain variable region (Fragment) OS=Homo sapiens OX=9606 PE=2 SV=1
74	578	P13645|K1C10_HUMAN	33.13	2	2	1130	1	1	1	N	58827	Keratin, type I cytoskeletal 10 OS=Homo sapiens OX=9606 GN=KRT10 PE=1 SV=6
83	798	P35527|K1C9_HUMAN	31.08	1	1	1380	1	1	1	N	62064	Keratin, type I cytoskeletal 9 OS=Homo sapiens OX=9606 GN=KRT9 PE=1 SV=3
69	579	P07585|PGS2_HUMAN	30.66	3	3	1670	1	1	2	N	39747	Decorin OS=Homo sapiens OX=9606 GN=DCN PE=1 SV=1
69	580	tr|Q6FH10|Q6FH10_HUMAN	30.66	3	3	1670	1	1	2	N	39747	Decorin OS=Homo sapiens OX=9606 GN=DCN PE=2 SV=1
69	799	tr|F8VXZ8|F8VXZ8_HUMAN	30.66	6	6	1670	1	1	2	N	19617	Decorin (Fragment) OS=Homo sapiens OX=9606 GN=DCN PE=1 SV=1
69	800	tr|F8VUF6|F8VUF6_HUMAN	30.66	6	6	1670	1	1	2	N	20088	Decorin (Fragment) OS=Homo sapiens OX=9606 GN=DCN PE=1 SV=1
69	801	tr|F8VWU0|F8VWU0_HUMAN	30.66	6	6	1670	1	1	2	N	20202	Decorin (Fragment) OS=Homo sapiens OX=9606 GN=DCN PE=1 SV=1
71	802	tr|Q5ZEZ4|Q5ZEZ4_HUMAN	30.27	14	14	615	1	1	2	N	10195	Alpha-actinin 1 (Fragment) OS=Homo sapiens OX=9606 GN=ACTN1 PE=2 SV=1
71	803	tr|H0YJ11|H0YJ11_HUMAN	30.27	6	6	615	1	1	2	N	24382	Alpha-actinin-1 (Fragment) OS=Homo sapiens OX=9606 GN=ACTN1 PE=1 SV=1
71	804	tr|H0YJW3|H0YJW3_HUMAN	30.27	5	5	615	1	1	2	N	28881	Alpha-actinin-1 (Fragment) OS=Homo sapiens OX=9606 GN=ACTN1 PE=1 SV=1
71	805	tr|H7C5W8|H7C5W8_HUMAN	30.27	4	4	615	1	1	2	N	34320	Alpha-actinin-1 (Fragment) OS=Homo sapiens OX=9606 GN=ACTN1 PE=1 SV=1
71	806	tr|A1L0V1|A1L0V1_HUMAN	30.27	4	4	615	1	1	2	N	35412	ACTN1 protein (Fragment) OS=Homo sapiens OX=9606 GN=ACTN1 PE=2 SV=1
71	807	tr|A0A0S2Z3C0|A0A0S2Z3C0_HUMAN	30.27	4	4	615	1	1	2	N	35337	Actinin alpha 4 isoform 3 (Fragment) OS=Homo sapiens OX=9606 GN=ACTN4 PE=2 SV=1
71	808	tr|H7C144|H7C144_HUMAN	30.27	4	4	615	1	1	2	N	39002	Alpha-actinin-4 (Fragment) OS=Homo sapiens OX=9606 GN=ACTN4 PE=1 SV=1
71	809	tr|A0A0S2Z3X3|A0A0S2Z3X3_HUMAN	30.27	3	3	615	1	1	2	N	39503	Actinin alpha 4 isoform 2 (Fragment) OS=Homo sapiens OX=9606 GN=ACTN4 PE=2 SV=1
71	810	tr|B3KUX9|B3KUX9_HUMAN	30.27	3	3	615	1	1	2	N	54281	cDNA FLJ40884 fis, clone UTERU2000607, highly similar to Alpha-actinin-1 OS=Homo sapiens OX=9606 PE=2 SV=1
71	811	tr|F5GXS2|F5GXS2_HUMAN	30.27	2	2	615	1	1	2	N	59564	Alpha-actinin-4 OS=Homo sapiens OX=9606 GN=ACTN4 PE=1 SV=2
71	812	tr|B4DFY0|B4DFY0_HUMAN	30.27	2	2	615	1	1	2	N	61575	cDNA FLJ53313, highly similar to Alpha-actinin-1 OS=Homo sapiens OX=9606 PE=2 SV=1
71	813	tr|B7Z2W3|B7Z2W3_HUMAN	30.27	2	2	615	1	1	2	N	67143	cDNA FLJ54432, highly similar to Alpha-actinin-1 OS=Homo sapiens OX=9606 PE=2 SV=1
71	814	tr|Q96BG6|Q96BG6_HUMAN	30.27	2	2	615	1	1	2	N	73620	ACTN4 protein (Fragment) OS=Homo sapiens OX=9606 GN=ACTN4 PE=2 SV=2
71	815	tr|B7Z565|B7Z565_HUMAN	30.27	1	1	615	1	1	2	N	94784	cDNA FLJ54739, highly similar to Alpha-actinin-1 OS=Homo sapiens OX=9606 PE=2 SV=1
71	816	tr|H9KV75|H9KV75_HUMAN	30.27	1	1	615	1	1	2	N	94826	Alpha-actinin-1 OS=Homo sapiens OX=9606 GN=ACTN1 PE=1 SV=1
71	817	tr|A0A024R694|A0A024R694_HUMAN	30.27	1	1	615	1	1	2	N	103058	Actinin, alpha 1, isoform CRA_a OS=Homo sapiens OX=9606 GN=ACTN1 PE=4 SV=1
71	818	P12814|ACTN1_HUMAN	30.27	1	1	615	1	1	2	N	103058	Alpha-actinin-1 OS=Homo sapiens OX=9606 GN=ACTN1 PE=1 SV=2
71	819	O43707|ACTN4_HUMAN	30.27	1	1	615	1	1	2	N	104854	Alpha-actinin-4 OS=Homo sapiens OX=9606 GN=ACTN4 PE=1 SV=2
71	820	tr|A0A0S2Z3G9|A0A0S2Z3G9_HUMAN	30.27	1	1	615	1	1	2	N	104854	Actinin alpha 4 isoform 1 (Fragment) OS=Homo sapiens OX=9606 GN=ACTN4 PE=2 SV=1
73	833	tr|Q9UL89|Q9UL89_HUMAN	28.12	10	10	1580	1	1	2	N	12605	Myosin-reactive immunoglobulin heavy chain variable region (Fragment) OS=Homo sapiens OX=9606 PE=2 SV=1
75	581	O75106|AOC2_HUMAN	25.66	1	1		1	0	1	N	83673	Retina-specific copper amine oxidase OS=Homo sapiens OX=9606 GN=AOC2 PE=1 SV=2

## Sheet: OA band 1 Peptides
Peptide	-10lgP	Mass	Length	ppm	m/z	RT	Fraction	Scan	Source File	Area OA-1	#Feature	#Feature OA-1	Accession	PTM	AScore
ILLQGTPVAQMTEDAVDAER	76.75	2156.08	20	3	719.702	20.9	1	4085	OA-1-aMSMS-40(63)-1uL.mzdata.xml	3440	1	1	P01024|CO3_HUMAN:tr|V9HWA9|V9HWA9_HUMAN
VYAC(+57.02)EVTHQGLSSPVTK	75.05	1874.92	17	0.6	938.468	14.25	1	2899	OA-1-aMSMS-40(63)-1uL.mzdata.xml	72100	2	2	tr|V9HW34|V9HW34_HUMAN:tr|Q6PJF2|Q6PJF2_HUMAN:tr|Q6GMX0|Q6GMX0_HUMAN:tr|Q0KKI6|Q0KKI6_HUMAN:tr|Q8TCD0|Q8TCD0_HUMAN:tr|Q6P5S8|Q6P5S8_HUMAN:P0DOX7|IGK_HUMAN	Carbamidomethylation	C4:Carbamidomethylation:1000.00
YGPPC(+57.02)PSC(+57.02)PAPEFLGGPSVFLFPPKPK	74.68	2942.45	27	0.7	981.824	22.68	1	4364	OA-1-aMSMS-40(63)-1uL.mzdata.xml	9880	1	1	P01861|IGHG4_HUMAN:tr|A0A286YFJ8|A0A286YFJ8_HUMAN:tr|Q6MZX7|Q6MZX7_HUMAN	Carbamidomethylation	C5:Carbamidomethylation:1000.00;C8:Carbamidomethylation:1000.00
GFYPSDIAVEWESNGQPENNYK	73.65	2543.12	22	-0.4	1272.57	19.94	1	3919	OA-1-aMSMS-40(63)-1uL.mzdata.xml	90800	2	2	tr|V9HW68|V9HW68_HUMAN:tr|Q6N089|Q6N089_HUMAN:tr|A8K008|A8K008_HUMAN:tr|Q6GMX6|Q6GMX6_HUMAN:tr|Q6MZQ6|Q6MZQ6_HUMAN:tr|S6B291|S6B291_HUMAN:tr|Q6MZV7|Q6MZV7_HUMAN:tr|Q6PYX1|Q6PYX1_HUMAN:P01861|IGHG4_HUMAN:tr|A0A286YFJ8|A0A286YFJ8_HUMAN:tr|Q6N093|Q6N093_HUMAN:tr|Q6MZU6|Q6MZU6_HUMAN
RIPIEDGSGEVVLSR	73.09	1625.87	15	1.3	542.966	16.16	1	3240	OA-1-aMSMS-40(63)-1uL.mzdata.xml	1470	1	1	P01024|CO3_HUMAN:tr|V9HWA9|V9HWA9_HUMAN
MRDVVLSIVNDLTIAESNC(+57.02)PR	72.7	2401.21	21	0.4	801.411	23.15	1	4449	OA-1-aMSMS-40(63)-1uL.mzdata.xml	2200	1	1	tr|B7ZW00|B7ZW00_HUMAN:tr|E7ENL6|E7ENL6_HUMAN:tr|D9ZGF2|D9ZGF2_HUMAN:P12111|CO6A3_HUMAN	Carbamidomethylation	C19:Carbamidomethylation:1000.00
TTPPVLDSDGSFFLYSR	72.27	1900.92	17	-0.5	634.647	20.78	1	4059	OA-1-aMSMS-40(63)-1uL.mzdata.xml	10000	2	2	P01861|IGHG4_HUMAN:tr|A0A286YFJ8|A0A286YFJ8_HUMAN:tr|Q6MZX7|Q6MZX7_HUMAN
THTC(+57.02)PPC(+57.02)PAPELLGGPSVFLFPPKPK	71.62	2843.45	26	3	711.872	21.69	1	4196	OA-1-aMSMS-40(63)-1uL.mzdata.xml	40100	2	2	tr|V9HW68|V9HW68_HUMAN:tr|Q6N089|Q6N089_HUMAN:tr|A8K008|A8K008_HUMAN:tr|Q6GMX6|Q6GMX6_HUMAN:tr|Q6MZQ6|Q6MZQ6_HUMAN:tr|S6B291|S6B291_HUMAN:tr|Q6MZV7|Q6MZV7_HUMAN:tr|Q6PYX1|Q6PYX1_HUMAN	Carbamidomethylation	C4:Carbamidomethylation:1000.00;C7:Carbamidomethylation:1000.00
TEHPFTVEEFVLPK	70.81	1671.85	14	-8.7	558.286	20.01	1	3929	OA-1-aMSMS-40(63)-1uL.mzdata.xml	7670	2	2	P01023|A2MG_HUMAN
FSGSGSGTDFTLTISR	70.81	1631.78	16	-0.4	816.896	17.87	1	3541	OA-1-aMSMS-40(63)-1uL.mzdata.xml	3610	1	1	tr|V9HW34|V9HW34_HUMAN:tr|Q6PJF2|Q6PJF2_HUMAN:tr|A2KBC6|A2KBC6_HUMAN:tr|A2KBC8|A2KBC8_HUMAN:tr|A2KBC7|A2KBC7_HUMAN:tr|A2KBC4|A2KBC4_HUMAN:tr|A2KBB9|A2KBB9_HUMAN:tr|A2KBC0|A2KBC0_HUMAN:tr|A2KBC2|A2KBC2_HUMAN:tr|A2KBC5|A2KBC5_HUMAN:tr|A2KBC3|A2KBC3_HUMAN:tr|A0A0X9T7V9|A0A0X9T7V9_HUMAN
C(+57.02)PAPELLGGPSVFLFPPKPK	70.31	2150.16	20	1.2	717.728	22.15	1	4275	OA-1-aMSMS-40(63)-1uL.mzdata.xml	7070	1	1	tr|V9HW68|V9HW68_HUMAN:tr|Q6N089|Q6N089_HUMAN:tr|A8K008|A8K008_HUMAN:tr|Q6GMX6|Q6GMX6_HUMAN:tr|Q6MZQ6|Q6MZQ6_HUMAN:tr|S6B291|S6B291_HUMAN:tr|Q6MZV7|Q6MZV7_HUMAN:tr|Q6PYX1|Q6PYX1_HUMAN:P01860|IGHG3_HUMAN:tr|Q6N030|Q6N030_HUMAN:tr|Q5EBM2|Q5EBM2_HUMAN:tr|A0A286YES1|A0A286YES1_HUMAN:tr|Q8NF17|Q8NF17_HUMAN	Carbamidomethylation	C1:Carbamidomethylation:1000.00
TPEVTC(+57.02)VVVDVSHEDPEVQFK	69.53	2413.15	21	3.6	805.393	19.44	1	3825	OA-1-aMSMS-40(63)-1uL.mzdata.xml	4600	1	1	P01860|IGHG3_HUMAN:tr|Q6N030|Q6N030_HUMAN:tr|Q5EBM2|Q5EBM2_HUMAN:tr|A0A286YES1|A0A286YES1_HUMAN:tr|Q8NF17|Q8NF17_HUMAN	Carbamidomethylation	C6:Carbamidomethylation:1000.00
VYAYYNLEESC(+57.02)TR	68.95	1666.73	13	3.7	834.375	15.93	1	3201	OA-1-aMSMS-40(63)-1uL.mzdata.xml	2780	1	1	P01024|CO3_HUMAN:tr|V9HWA9|V9HWA9_HUMAN	Carbamidomethylation	C11:Carbamidomethylation:1000.00
NLVWNAGALHYSDEVEIIQGLTR	68.7	2597.32	23	-1.8	866.78	22.3	1	4316	OA-1-aMSMS-40(63)-1uL.mzdata.xml	0	0	0	tr|A0A087X0S5|A0A087X0S5_HUMAN:P12109|CO6A1_HUMAN
IAQLEEELEEEQGNTELINDR	68.58	2471.17	21	-2	824.728	18.9	1	3732	OA-1-aMSMS-40(63)-1uL.mzdata.xml	3690	1	1	tr|A0A024R1N1|A0A024R1N1_HUMAN:P35579|MYH9_HUMAN
IFASQASGFSDALTGMVK	68.27	1828.9	18	0.1	915.459	20.45	1	4002	OA-1-aMSMS-40(63)-1uL.mzdata.xml	6710	2	2	Q05707|COEA1_HUMAN
TLTYFNYDQSGDFQTVTFEGPEIR	67.75	2827.3	24	4.9	943.444	21.16	1	4124	OA-1-aMSMS-40(63)-1uL.mzdata.xml	2050	1	1	Q05707|COEA1_HUMAN
VFDEFKPLVEEPQNLIK	67.68	2044.09	17	-0.1	682.37	20.9	1	4079	OA-1-aMSMS-40(63)-1uL.mzdata.xml	6790	1	1	P02768|ALBU_HUMAN
VLGAFSDGLAHLDNLK	67.54	1668.88	16	7	557.306	19.89	1	3910	OA-1-aMSMS-40(63)-1uL.mzdata.xml	4090	1	1	tr|C8C504|C8C504_HUMAN:tr|D9YZU5|D9YZU5_HUMAN:P68871|HBB_HUMAN
HFLENLVTAFDVGSEK	67.37	1804.9	16	-1.2	602.64	21.72	1	4229	OA-1-aMSMS-40(63)-1uL.mzdata.xml	3000	1	1	Q05707|COEA1_HUMAN
EGFGHLSPTGTTEFWLGNEK	66.6	2206.03	20	2.9	736.354	19.89	1	3907	OA-1-aMSMS-40(63)-1uL.mzdata.xml	5630	1	1	tr|A0A140VJJ6|A0A140VJJ6_HUMAN:P02679|FIBG_HUMAN
LLLFSDGNSQGATPAAIEK	66.21	1931	19	2.1	966.509	19.25	1	3801	OA-1-aMSMS-40(63)-1uL.mzdata.xml	7090	2	2	tr|A0A087X0S5|A0A087X0S5_HUMAN:P12109|CO6A1_HUMAN
VVSVLTVLHQDWLNGK	65.7	1807	16	-0.1	904.507	22.34	1	4314	OA-1-aMSMS-40(63)-1uL.mzdata.xml	62800	2	2	tr|V9HW68|V9HW68_HUMAN:tr|Q6N089|Q6N089_HUMAN:tr|A8K008|A8K008_HUMAN:tr|Q6GMX6|Q6GMX6_HUMAN:tr|Q6MZQ6|Q6MZQ6_HUMAN:tr|S6B291|S6B291_HUMAN:tr|Q6MZV7|Q6MZV7_HUMAN:tr|Q6PYX1|Q6PYX1_HUMAN:P01861|IGHG4_HUMAN:tr|A0A286YFJ8|A0A286YFJ8_HUMAN:P01860|IGHG3_HUMAN:tr|Q6N030|Q6N030_HUMAN:tr|Q5EBM2|Q5EBM2_HUMAN:tr|A0A286YES1|A0A286YES1_HUMAN:tr|Q8NF17|Q8NF17_HUMAN
YGGLHFSDQVEVFSPPGSDR	65.46	2193.01	20	0.7	732.012	19.23	1	3787	OA-1-aMSMS-40(63)-1uL.mzdata.xml	5710	1	1	P12110|CO6A2_HUMAN
HSQAVEELAEQLEQTKR	65.29	1995	17	2.7	499.759	17.49	1	3475	OA-1-aMSMS-40(63)-1uL.mzdata.xml	1970	1	1	tr|A0A024R1N1|A0A024R1N1_HUMAN:P35579|MYH9_HUMAN
DASGVTFTWTPSSGK	64.94	1539.72	15	0.3	770.868	17.55	1	3470	OA-1-aMSMS-40(63)-1uL.mzdata.xml	7270	1	1	tr|Q96K68|Q96K68_HUMAN
VTVTPIYTDGEGVSVSAPGK	64.76	1976.01	20	1.2	659.678	17.36	1	3449	OA-1-aMSMS-40(63)-1uL.mzdata.xml	8540	2	2	Q05707|COEA1_HUMAN
KLNQALLDLHALGSAR	64.73	1718.98	16	2.9	430.753	18.39	1	3644	OA-1-aMSMS-40(63)-1uL.mzdata.xml	12100	2	2	P02792|FRIL_HUMAN
LQVELDNVTGLLSQSDSK	64.46	1945	18	1.7	649.342	20.57	1	4027	OA-1-aMSMS-40(63)-1uL.mzdata.xml	3120	2	2	tr|A0A024R1N1|A0A024R1N1_HUMAN:P35579|MYH9_HUMAN
SYELPDGQVITIGNER	64.45	1789.88	16	0.5	895.95	19.04	1	3755	OA-1-aMSMS-40(63)-1uL.mzdata.xml	6310	2	2	tr|B4DW52|B4DW52_HUMAN:tr|B4E335|B4E335_HUMAN:tr|B4E3A4|B4E3A4_HUMAN:tr|Q8WVW5|Q8WVW5_HUMAN:P60709|ACTB_HUMAN:tr|Q53GK6|Q53GK6_HUMAN:tr|Q53G76|Q53G76_HUMAN:tr|Q1KLZ0|Q1KLZ0_HUMAN:tr|Q53G99|Q53G99_HUMAN:P63261|ACTG_HUMAN
KVPQVSTPTLVEVSR	64.25	1638.93	15	3.6	547.319	16.68	1	3325	OA-1-aMSMS-40(63)-1uL.mzdata.xml	6590	1	1	P02768|ALBU_HUMAN
VHQYFNVELIQPGAVK	64.24	1840.98	16	-0.5	614.668	19.23	1	3794	OA-1-aMSMS-40(63)-1uL.mzdata.xml	3520	1	1	P01024|CO3_HUMAN:tr|V9HWA9|V9HWA9_HUMAN
QEPSQGTTTFAVTSILR	63.98	1834.94	17	2.8	918.481	19.84	1	3894	OA-1-aMSMS-40(63)-1uL.mzdata.xml	9260	2	2	tr|Q96K68|Q96K68_HUMAN:tr|Q6MZV6|Q6MZV6_HUMAN
SGDRGETGPAGPAGPVGPVGAR	63.84	1960.97	22	1.6	654.665	13.37	1	2725	OA-1-aMSMS-40(63)-1uL.mzdata.xml	7870	1	1	tr|D3DTX7|D3DTX7_HUMAN
IVYNNADGTEINEVEVDPITTFPLK	63.8	2790.4	25	3.1	931.142	21.43	1	4164	OA-1-aMSMS-40(63)-1uL.mzdata.xml	12200	2	2	Q05707|COEA1_HUMAN
LNLLDLDYELAEQLDNIAEK	63.24	2331.18	20	5.8	778.073	26.25	1	4930	OA-1-aMSMS-40(63)-1uL.mzdata.xml	4380	2	2	tr|B7ZW00|B7ZW00_HUMAN:tr|E7ENL6|E7ENL6_HUMAN:tr|D9ZGF2|D9ZGF2_HUMAN:P12111|CO6A3_HUMAN
KLEGDSTDLSDQIAELQAQIAELK	62.86	2614.33	24	3.5	872.455	23	1	4430	OA-1-aMSMS-40(63)-1uL.mzdata.xml	1040	1	1	tr|A0A024R1N1|A0A024R1N1_HUMAN:P35579|MYH9_HUMAN
ALEILQEEDLIDEDDIPVR	62.83	2224.11	19	6.7	742.383	21.43	1	4177	OA-1-aMSMS-40(63)-1uL.mzdata.xml	1190	1	1	tr|A0A140TA32|A0A140TA32_HUMAN:tr|A0A140TA44|A0A140TA44_HUMAN:P0C0L4|CO4A_HUMAN:tr|F5GXS0|F5GXS0_HUMAN:tr|A0A140TA29|A0A140TA29_HUMAN:tr|A0A0G2JL54|A0A0G2JL54_HUMAN:P0C0L5|CO4B_HUMAN
HVFFVDDFDAFK	62.66	1485.69	12	2.8	496.24	20.96	1	4086	OA-1-aMSMS-40(63)-1uL.mzdata.xml	4680	2	2	Q05707|COEA1_HUMAN
TPEVTC(+57.02)VVVDVSHEDPEVK	62.22	2138.02	19	0.6	713.681	18.09	1	3564	OA-1-aMSMS-40(63)-1uL.mzdata.xml	106000	2	2	tr|V9HW68|V9HW68_HUMAN:tr|Q6N089|Q6N089_HUMAN:tr|A8K008|A8K008_HUMAN:tr|Q6GMX6|Q6GMX6_HUMAN:tr|Q6MZQ6|Q6MZQ6_HUMAN:tr|S6B291|S6B291_HUMAN:tr|Q6MZV7|Q6MZV7_HUMAN:tr|Q6PYX1|Q6PYX1_HUMAN	Carbamidomethylation	C6:Carbamidomethylation:1000.00
ASAHAITGPPTELITSEVTAR	62.09	2121.11	21	1.9	708.044	18.78	1	3704	OA-1-aMSMS-40(63)-1uL.mzdata.xml	13600	1	1	Q05707|COEA1_HUMAN
VGAHAGEYGAEALER	61.94	1528.73	15	3.9	510.585	13.3	1	2711	OA-1-aMSMS-40(63)-1uL.mzdata.xml	4390	1	1	tr|U6A216|U6A216_HUMAN:tr|E9M4D4|E9M4D4_HUMAN:tr|A0A2R8Y7C0|A0A2R8Y7C0_HUMAN:tr|D1MGQ2|D1MGQ2_HUMAN:tr|A0A0K2BMD8|A0A0K2BMD8_HUMAN:P69905|HBA_HUMAN:tr|A0A1K0GXZ1|A0A1K0GXZ1_HUMAN:tr|A0A1S5UZ39|A0A1S5UZ39_HUMAN
VANPSGNLTETYVQDR	61.74	1762.85	16	0.5	882.432	14.79	1	3002	OA-1-aMSMS-40(63)-1uL.mzdata.xml	1670	1	1	tr|Q60FE6|Q60FE6_HUMAN:tr|Q60FE5|Q60FE5_HUMAN:P21333|FLNA_HUMAN
VMPIC(+57.02)LPSKDYAEVGR	61.72	1833.91	16	1.1	612.312	18.01	1	3559	OA-1-aMSMS-40(63)-1uL.mzdata.xml	10800	1	1	P00738|HPT_HUMAN	Carbamidomethylation	C5:Carbamidomethylation:1000.00
VVSVLTVVHQDWLNGK	61.65	1792.98	16	3.1	598.67	21.02	1	4099	OA-1-aMSMS-40(63)-1uL.mzdata.xml	30000	2	2	tr|Q6N093|Q6N093_HUMAN:tr|Q6MZU6|Q6MZU6_HUMAN:tr|Q6MZX7|Q6MZX7_HUMAN
IRELESQISELQEDLESER	61.49	2302.13	19	-5.7	768.379	20.16	1	3955	OA-1-aMSMS-40(63)-1uL.mzdata.xml	2330	1	1	tr|A0A024R1N1|A0A024R1N1_HUMAN:P35579|MYH9_HUMAN
YAASSYLSLTPEQWK	61.32	1742.85	15	1.4	872.434	19.63	1	3854	OA-1-aMSMS-40(63)-1uL.mzdata.xml	36600	2	2	tr|S6BAN6|S6BAN6_HUMAN:tr|S6B2B0|S6B2B0_HUMAN:tr|S6BGD6|S6BGD6_HUMAN:tr|Q8NEJ1|Q8NEJ1_HUMAN:P0DOX8|IGL1_HUMAN:B9A064|IGLL5_HUMAN:tr|A0A0B4J231|A0A0B4J231_HUMAN:tr|Q6GMW4|Q6GMW4_HUMAN:tr|Q5CZ94|Q5CZ94_HUMAN:tr|Q6NS95|Q6NS95_HUMAN:tr|Q6GMW6|Q6GMW6_HUMAN:tr|Q6PIK1|Q6PIK1_HUMAN:tr|Q6GMV7|Q6GMV7_HUMAN:tr|Q6P5S3|Q6P5S3_HUMAN:tr|Q96E61|Q96E61_HUMAN:tr|A0M8Q9|A0M8Q9_HUMAN:P0CG04|IGLC1_HUMAN:tr|Q6P2J1|Q6P…
C(+57.02)C(+57.02)VEC(+57.02)PPC(+57.02)PAPPVAGPSVFLFPPKPK	61.2	2907.39	26	-0.1	970.139	20.9	1	4067	OA-1-aMSMS-40(63)-1uL.mzdata.xml	13000	1	1	tr|Q6N093|Q6N093_HUMAN:tr|Q6MZU6|Q6MZU6_HUMAN	Carbamidomethylation	C1:Carbamidomethylation:1000.00;C2:Carbamidomethylation:1000.00;C5:Carbamidomethylation:1000.00;C8:Carbamidomethylation:1000.00
KGDTFSC(+57.02)MVGHEALPLAFTQK	61.07	2336.13	21	3.2	585.042	19.66	1	3874	OA-1-aMSMS-40(63)-1uL.mzdata.xml	5080	1	1	tr|Q96K68|Q96K68_HUMAN:tr|Q6MZV6|Q6MZV6_HUMAN	Carbamidomethylation	C7:Carbamidomethylation:1000.00
EIVLTQSPGTLSLSPGER	61.06	1883	18	0.4	942.508	18.5	1	3655	OA-1-aMSMS-40(63)-1uL.mzdata.xml	9250	2	2	tr|V9HW34|V9HW34_HUMAN:tr|A2KBC6|A2KBC6_HUMAN:tr|A2KBC8|A2KBC8_HUMAN:tr|A2KBC7|A2KBC7_HUMAN:tr|A2KBC4|A2KBC4_HUMAN:tr|A2KBB9|A2KBB9_HUMAN:tr|A2KBC0|A2KBC0_HUMAN:tr|A2KBC2|A2KBC2_HUMAN:tr|A2KBC5|A2KBC5_HUMAN:tr|A2KBC3|A2KBC3_HUMAN
VTWAPPPSIDLTNFLVR	60.95	1925.04	17	8.9	642.693	23.88	1	4574	OA-1-aMSMS-40(63)-1uL.mzdata.xml	1930	2	2	tr|Q6MZM7|Q6MZM7_HUMAN:tr|B7ZLE5|B7ZLE5_HUMAN:tr|A0A024R462|A0A024R462_HUMAN
IEDELITFVC(+57.02)ETASATC(+57.02)PVVHK	60.86	2518.21	22	-2.7	840.408	22.24	1	4307	OA-1-aMSMS-40(63)-1uL.mzdata.xml	1140	1	1	Q05707|COEA1_HUMAN	Carbamidomethylation	C10:Carbamidomethylation:1000.00;C17:Carbamidomethylation:1000.00
DSTYSLSSTLTLSK	60.74	1501.75	14	0.1	751.883	17.87	1	3534	OA-1-aMSMS-40(63)-1uL.mzdata.xml	8330	1	1	tr|V9HW34|V9HW34_HUMAN:tr|Q6PJF2|Q6PJF2_HUMAN:tr|Q6GMX0|Q6GMX0_HUMAN:tr|Q0KKI6|Q0KKI6_HUMAN:tr|Q8TCD0|Q8TCD0_HUMAN:tr|Q6P5S8|Q6P5S8_HUMAN:P0DOX7|IGK_HUMAN
ASAGLLGAHAAAITAYALTLTK	60.51	2084.16	22	1.8	695.73	22.21	1	4299	OA-1-aMSMS-40(63)-1uL.mzdata.xml	1070	1	1	tr|A0A140TA32|A0A140TA32_HUMAN:tr|A0A140TA44|A0A140TA44_HUMAN:P0C0L4|CO4A_HUMAN:tr|F5GXS0|F5GXS0_HUMAN:tr|A0A140TA29|A0A140TA29_HUMAN:tr|A0A0G2JL54|A0A0G2JL54_HUMAN:P0C0L5|CO4B_HUMAN
ALLAYAFALAGNQDK	60.37	1564.82	15	2.2	783.421	21.43	1	4174	OA-1-aMSMS-40(63)-1uL.mzdata.xml	1340	1	1	P01023|A2MG_HUMAN
VSHSEDDC(+57.02)LAFK	60.23	1406.61	12	-1.7	469.878	13.32	1	2730	OA-1-aMSMS-40(63)-1uL.mzdata.xml	2260	1	1	P01024|CO3_HUMAN:tr|V9HWA9|V9HWA9_HUMAN	Carbamidomethylation	C8:Carbamidomethylation:1000.00
KIEDELITFVC(+57.02)ETASATC(+57.02)PVVHK	60.01	2646.3	23	3.8	662.586	22.24	1	4306	OA-1-aMSMS-40(63)-1uL.mzdata.xml	2150	1	1	Q05707|COEA1_HUMAN	Carbamidomethylation	C11:Carbamidomethylation:1000.00;C18:Carbamidomethylation:1000.00
VAVVTYNNEVTTEIR	59.6	1706.88	15	-0.7	854.449	16.65	1	3326	OA-1-aMSMS-40(63)-1uL.mzdata.xml	6710	2	2	tr|B7ZW00|B7ZW00_HUMAN:tr|E7ENL6|E7ENL6_HUMAN:tr|D9ZGF2|D9ZGF2_HUMAN:P12111|CO6A3_HUMAN
YLHPEGLPSDYTISFLFR	59.56	2154.08	18	1.7	719.035	23.03	1	4424	OA-1-aMSMS-40(63)-1uL.mzdata.xml	3310	1	1	Q05707|COEA1_HUMAN
VFSVAITPDHLEPR	59.53	1579.84	14	2.3	527.62	18.17	1	3594	OA-1-aMSMS-40(63)-1uL.mzdata.xml	13400	1	1	tr|A0A087X0S5|A0A087X0S5_HUMAN:P12109|CO6A1_HUMAN
TDPHLC(+57.02)DFLETHFLDEEVK	59.52	2344.07	19	4.7	587.027	20.96	1	4084	OA-1-aMSMS-40(63)-1uL.mzdata.xml	9730	2	2	P02792|FRIL_HUMAN	Carbamidomethylation	C6:Carbamidomethylation:1000.00
AC(+57.02)NLDVILGFDGSR	59.35	1535.74	14	-1.3	768.876	20.32	1	3984	OA-1-aMSMS-40(63)-1uL.mzdata.xml	3140	1	1	tr|B7ZW00|B7ZW00_HUMAN:tr|E7ENL6|E7ENL6_HUMAN:tr|D9ZGF2|D9ZGF2_HUMAN:P12111|CO6A3_HUMAN	Carbamidomethylation	C2:Carbamidomethylation:1000.00
GAQGPAGPAGPPGLIGEQGISGPR	59.3	2140.1	24	-1	714.374	17.46	1	3466	OA-1-aMSMS-40(63)-1uL.mzdata.xml	1370	1	1	tr|B7ZW00|B7ZW00_HUMAN:tr|E7ENL6|E7ENL6_HUMAN:tr|D9ZGF2|D9ZGF2_HUMAN:P12111|CO6A3_HUMAN
VPQIAFVITGGK	59.13	1228.72	12	-0.3	615.366	19.75	1	3884	OA-1-aMSMS-40(63)-1uL.mzdata.xml	4250	1	1	tr|B7ZW00|B7ZW00_HUMAN:tr|E7ENL6|E7ENL6_HUMAN:tr|D9ZGF2|D9ZGF2_HUMAN:P12111|CO6A3_HUMAN
SVLTVLHQDWLNGK	59.06	1608.86	14	-0.4	805.438	22.34	1	4324	OA-1-aMSMS-40(63)-1uL.mzdata.xml	2090	1	1	tr|V9HW68|V9HW68_HUMAN:tr|Q6N089|Q6N089_HUMAN:tr|A8K008|A8K008_HUMAN:tr|Q6GMX6|Q6GMX6_HUMAN:tr|Q6MZQ6|Q6MZQ6_HUMAN:tr|S6B291|S6B291_HUMAN:tr|Q6MZV7|Q6MZV7_HUMAN:tr|Q6PYX1|Q6PYX1_HUMAN:P01861|IGHG4_HUMAN:tr|A0A286YFJ8|A0A286YFJ8_HUMAN:P01860|IGHG3_HUMAN:tr|Q6N030|Q6N030_HUMAN:tr|Q5EBM2|Q5EBM2_HUMAN:tr|A0A286YES1|A0A286YES1_HUMAN:tr|Q8NF17|Q8NF17_HUMAN
NSDPLVGVILDNGGK	58.79	1496.78	15	2.7	749.401	19.55	1	3839	OA-1-aMSMS-40(63)-1uL.mzdata.xml	14400	2	2	Q05707|COEA1_HUMAN
AAPSVTLFPPSSEELQANK	58.73	1985.01	19	2.6	993.515	18.78	1	3792	OA-1-aMSMS-40(63)-1uL.mzdata.xml	58400	2	2	tr|S6BAN6|S6BAN6_HUMAN:tr|S6B2B0|S6B2B0_HUMAN:tr|S6BGD6|S6BGD6_HUMAN:tr|Q8NEJ1|Q8NEJ1_HUMAN
HVFFVDDFDAFKK	58.64	1613.79	13	-2	538.935	19.7	1	3881	OA-1-aMSMS-40(63)-1uL.mzdata.xml	2210	1	1	Q05707|COEA1_HUMAN
DVASLSSQLQDTQELLQEETR	58.63	2389.16	21	6	797.399	21.16	1	4129	OA-1-aMSMS-40(63)-1uL.mzdata.xml	1400	1	1	tr|A0A024QZJ6|A0A024QZJ6_HUMAN:tr|A0A024QZJ4|A0A024QZJ4_HUMAN:P35749|MYH11_HUMAN:tr|B1PS43|B1PS43_HUMAN
SGNTFRPEVHLLPPPSEELALNELVTLTC(+57.02)LAR	58.58	3572.87	32	1.9	894.226	25.42	1	4797	OA-1-aMSMS-40(63)-1uL.mzdata.xml	3340	1	1	tr|Q96K68|Q96K68_HUMAN:tr|Q6MZV6|Q6MZV6_HUMAN	Carbamidomethylation	C29:Carbamidomethylation:1000.00
SC(+57.02)AVAEYGVYVK	58.54	1344.64	12	-0.9	673.326	15.54	1	3129	OA-1-aMSMS-40(63)-1uL.mzdata.xml	11500	1	1	P00738|HPT_HUMAN	Carbamidomethylation	C2:Carbamidomethylation:1000.00
GPSVFPLAPSSK	58.31	1185.64	12	2.1	593.828	17.4	1	3424	OA-1-aMSMS-40(63)-1uL.mzdata.xml	133000	1	1	tr|V9HW68|V9HW68_HUMAN:tr|Q6N089|Q6N089_HUMAN:tr|A8K008|A8K008_HUMAN:tr|Q6GMX6|Q6GMX6_HUMAN:tr|Q6MZQ6|Q6MZQ6_HUMAN:tr|S6B291|S6B291_HUMAN:tr|Q6MZV7|Q6MZV7_HUMAN:tr|Q6PYX1|Q6PYX1_HUMAN:tr|S6BAP0|S6BAP0_HUMAN:tr|S6C4R2|S6C4R2_HUMAN
EVQLLESGGGLVQPGGSLR	58.3	1895.01	19	-0.3	948.513	18.59	1	3752	OA-1-aMSMS-40(63)-1uL.mzdata.xml	11600	3	3	tr|Q6MZQ6|Q6MZQ6_HUMAN:tr|A2KBC6|A2KBC6_HUMAN:tr|A2KBC8|A2KBC8_HUMAN:tr|A2KBC7|A2KBC7_HUMAN:tr|A2KBC4|A2KBC4_HUMAN:tr|A2KBB9|A2KBB9_HUMAN:tr|A2KBC0|A2KBC0_HUMAN:tr|A2KBC2|A2KBC2_HUMAN:tr|A2KBC5|A2KBC5_HUMAN:tr|A2KBC3|A2KBC3_HUMAN:tr|S6BAP0|S6BAP0_HUMAN:tr|S6C4R2|S6C4R2_HUMAN
GLIDEVNQDFTNR	57.7	1519.73	13	0.2	760.871	18.34	1	3625	OA-1-aMSMS-40(63)-1uL.mzdata.xml	6070	1	1	tr|A0A0S2Z3E8|A0A0S2Z3E8_HUMAN:P02671|FIBA_HUMAN
QLLQANPILEAFGNAK	57.48	1725.94	16	-1.7	863.976	22.25	1	4305	OA-1-aMSMS-40(63)-1uL.mzdata.xml	2480	2	2	tr|A0A024R1N1|A0A024R1N1_HUMAN:P35579|MYH9_HUMAN:tr|A0A024QZJ6|A0A024QZJ6_HUMAN:tr|A0A024QZJ4|A0A024QZJ4_HUMAN:P35749|MYH11_HUMAN:tr|B1PS43|B1PS43_HUMAN:Q7Z406|MYH14_HUMAN
QIIQANPLLEAFGNAK	57.48	1725.94	16	-1.7	863.976	22.25	1	4305	OA-1-aMSMS-40(63)-1uL.mzdata.xml	2480	2	2
IEWHLNAFSTKDEVIEAVR	57.45	2256.15	19	-2.2	565.044	19.75	1	3885	OA-1-aMSMS-40(63)-1uL.mzdata.xml	2810	1	1	Q05707|COEA1_HUMAN
VVIHFTDGADGDLADLHR	57.44	1949.96	18	0.3	488.497	17.68	1	3496	OA-1-aMSMS-40(63)-1uL.mzdata.xml	14000	2	2	tr|B7ZW00|B7ZW00_HUMAN:tr|E7ENL6|E7ENL6_HUMAN:tr|D9ZGF2|D9ZGF2_HUMAN:P12111|CO6A3_HUMAN
ESGVELFAIGVK	57.41	1247.68	12	3.4	624.847	19.92	1	3905	OA-1-aMSMS-40(63)-1uL.mzdata.xml	4800	1	1	Q05707|COEA1_HUMAN
STSGGTAALGC(+57.02)LVK	57.4	1320.67	14	1.7	661.344	16.02	1	3194	OA-1-aMSMS-40(63)-1uL.mzdata.xml	106000	1	1	tr|V9HW68|V9HW68_HUMAN:tr|Q6N089|Q6N089_HUMAN:tr|A8K008|A8K008_HUMAN:tr|Q6GMX6|Q6GMX6_HUMAN:tr|Q6MZQ6|Q6MZQ6_HUMAN:tr|S6B291|S6B291_HUMAN:tr|Q6MZV7|Q6MZV7_HUMAN:tr|Q6PYX1|Q6PYX1_HUMAN:P01860|IGHG3_HUMAN:tr|Q6N030|Q6N030_HUMAN:tr|Q5EBM2|Q5EBM2_HUMAN:tr|A0A286YES1|A0A286YES1_HUMAN:tr|Q8NF17|Q8NF17_HUMAN:tr|S6BAP0|S6BAP0_HUMAN:tr|S6C4R2|S6C4R2_HUMAN	Carbamidomethylation	C11:Carbamidomethylation:1000.00
SPFSVAVSPSLDLSK	57.36	1532.81	15	2.9	767.414	19.42	1	3827	OA-1-aMSMS-40(63)-1uL.mzdata.xml	2830	1	1	tr|Q60FE6|Q60FE6_HUMAN:tr|Q60FE5|Q60FE5_HUMAN:P21333|FLNA_HUMAN
LGGPEAGLGEYLFER	57.32	1606.8	15	2.7	804.409	20.51	1	4009	OA-1-aMSMS-40(63)-1uL.mzdata.xml	14600	2	2	P02792|FRIL_HUMAN
IEWHLNAFSTK	57.2	1344.68	11	3.2	449.236	18.48	1	3656	OA-1-aMSMS-40(63)-1uL.mzdata.xml	1290	1	1	Q05707|COEA1_HUMAN
GDSIDQC(+57.02)ALIQSIKDK	56.96	1789.89	16	-0.6	597.636	17.55	1	3477	OA-1-aMSMS-40(63)-1uL.mzdata.xml	1720	1	1	tr|B7ZW00|B7ZW00_HUMAN:tr|E7ENL6|E7ENL6_HUMAN:tr|D9ZGF2|D9ZGF2_HUMAN:P12111|CO6A3_HUMAN	Carbamidomethylation	C7:Carbamidomethylation:1000.00
SNLDEDIIAEENIVSR	56.91	1815.88	16	3.3	908.953	19.17	1	3779	OA-1-aMSMS-40(63)-1uL.mzdata.xml	5430	2	2	P01024|CO3_HUMAN:tr|V9HWA9|V9HWA9_HUMAN
DTVIKPLLVEPEGLEK	56.74	1779	16	-0.4	594.008	19.31	1	3802	OA-1-aMSMS-40(63)-1uL.mzdata.xml	2940	1	1	P01023|A2MG_HUMAN
SGTASVVC(+57.02)LLNNFYPR	56.69	1796.89	16	6.3	599.974	22.56	1	4325	OA-1-aMSMS-40(63)-1uL.mzdata.xml	95400	2	2	tr|V9HW34|V9HW34_HUMAN:tr|Q6PJF2|Q6PJF2_HUMAN:tr|Q6GMX0|Q6GMX0_HUMAN:tr|Q0KKI6|Q0KKI6_HUMAN:tr|Q8TCD0|Q8TCD0_HUMAN:tr|Q6P5S8|Q6P5S8_HUMAN:P0DOX7|IGK_HUMAN:tr|S6AWF4|S6AWF4_HUMAN:tr|S6C4R6|S6C4R6_HUMAN:tr|S6B2A1|S6B2A1_HUMAN	Carbamidomethylation	C8:Carbamidomethylation:1000.00
KC(+57.02)C(+57.02)VEC(+57.02)PPC(+57.02)PAPPVAGPSVFLFPPKPK	56.45	3035.49	27	0.3	759.88	20.19	1	3949	OA-1-aMSMS-40(63)-1uL.mzdata.xml	15900	1	1	tr|Q6N093|Q6N093_HUMAN:tr|Q6MZU6|Q6MZU6_HUMAN	Carbamidomethylation	C2:Carbamidomethylation:1000.00;C3:Carbamidomethylation:1000.00;C6:Carbamidomethylation:1000.00;C9:Carbamidomethylation:1000.00
VDVIPVNLPGEHGQR	56.26	1628.86	15	2.5	543.963	17.81	1	3535	OA-1-aMSMS-40(63)-1uL.mzdata.xml	2570	1	1	tr|Q6MZM7|Q6MZM7_HUMAN:tr|B7ZLE5|B7ZLE5_HUMAN:tr|A0A024R462|A0A024R462_HUMAN
QQSLETAMSFVAR	56.14	1466.72	13	-0.6	734.366	18.95	1	3737	OA-1-aMSMS-40(63)-1uL.mzdata.xml	3690	1	1	tr|B7ZW00|B7ZW00_HUMAN:tr|E7ENL6|E7ENL6_HUMAN:tr|D9ZGF2|D9ZGF2_HUMAN:P12111|CO6A3_HUMAN
TTPPVLDSDGSFFLYSK	55.69	1872.91	17	0.7	625.313	20.6	1	4019	OA-1-aMSMS-40(63)-1uL.mzdata.xml	109000	2	2	tr|V9HW68|V9HW68_HUMAN:tr|Q6N089|Q6N089_HUMAN:tr|A8K008|A8K008_HUMAN:tr|Q6GMX6|Q6GMX6_HUMAN:tr|Q6MZQ6|Q6MZQ6_HUMAN:tr|S6B291|S6B291_HUMAN:tr|Q6MZV7|Q6MZV7_HUMAN:tr|Q6PYX1|Q6PYX1_HUMAN
EMEENFAVEAANYQDTIGR	55.68	2185.96	19	1.2	729.661	18.59	1	3681	OA-1-aMSMS-40(63)-1uL.mzdata.xml	2630	1	1	tr|B0YJC4|B0YJC4_HUMAN:P08670|VIME_HUMAN:tr|V9HWE1|V9HWE1_HUMAN
TVAAPSVFIFPPSDEQLK	55.49	1945.02	18	1.8	649.348	21.19	1	4199	OA-1-aMSMS-40(63)-1uL.mzdata.xml	180000	2	2	tr|V9HW34|V9HW34_HUMAN:tr|Q6PJF2|Q6PJF2_HUMAN:tr|Q6GMX0|Q6GMX0_HUMAN:tr|Q0KKI6|Q0KKI6_HUMAN:tr|Q8TCD0|Q8TCD0_HUMAN:tr|Q6P5S8|Q6P5S8_HUMAN:P0DOX7|IGK_HUMAN:tr|S6AWF4|S6AWF4_HUMAN:tr|S6C4R6|S6C4R6_HUMAN:tr|S6B2A1|S6B2A1_HUMAN
THNLEPYFESFINNLR	55.33	1992.97	16	1	665.331	22.52	1	4367	OA-1-aMSMS-40(63)-1uL.mzdata.xml	702	1	1	tr|H6VRF9|H6VRF9_HUMAN:tr|H6VRG0|H6VRG0_HUMAN:P04264|K2C1_HUMAN:tr|H6VRF8|H6VRF8_HUMAN:tr|H6VRG3|H6VRG3_HUMAN:tr|H6VRG1|H6VRG1_HUMAN
IGLAQYSGDPR	55.3	1175.59	11	1	588.805	14.2	1	2875	OA-1-aMSMS-40(63)-1uL.mzdata.xml	8330	1	1	Q05707|COEA1_HUMAN
DAEEAISQTIDTIVDMIK	55.27	1990.98	18	-1	664.665	28.6	1	5320	OA-1-aMSMS-40(63)-1uL.mzdata.xml	1890	2	2	tr|A0A087X0S5|A0A087X0S5_HUMAN:P12109|CO6A1_HUMAN
SMEAEMIQLQEELAAAER	55.02	2047.96	18	6.8	683.664	22.31	1	4317	OA-1-aMSMS-40(63)-1uL.mzdata.xml	1050	1	1	tr|A0A024R1N1|A0A024R1N1_HUMAN:P35579|MYH9_HUMAN
HC(+57.02)FYGLQPDSEYK	55.01	1642.71	13	4.5	548.579	15.1	1	3049	OA-1-aMSMS-40(63)-1uL.mzdata.xml	6060	1	1	Q05707|COEA1_HUMAN	Carbamidomethylation	C2:Carbamidomethylation:1000.00
VGVVQFSNDVFPEFYLK	55	1987.01	17	11	994.523	23.09	1	4440	OA-1-aMSMS-40(63)-1uL.mzdata.xml	1430	2	2	tr|B7ZW00|B7ZW00_HUMAN:tr|E7ENL6|E7ENL6_HUMAN:tr|D9ZGF2|D9ZGF2_HUMAN:P12111|CO6A3_HUMAN
DIQMTQSPSSLSASVGDR	54.9	1877.88	18	2.4	939.949	16.01	1	3217	OA-1-aMSMS-40(63)-1uL.mzdata.xml	0	0	0	tr|Q6GMX0|Q6GMX0_HUMAN
VSVVANTPSGPVEAFDFDEYQPEMLEK	54.82	2997.4	27	-0.1	1000.14	21.56	1	4189	OA-1-aMSMS-40(63)-1uL.mzdata.xml	6670	1	1	tr|B7ZW00|B7ZW00_HUMAN:tr|E7ENL6|E7ENL6_HUMAN:tr|D9ZGF2|D9ZGF2_HUMAN:P12111|CO6A3_HUMAN
SPVGVQPILNEHTFC(+57.02)AGMSK	54.7	2171.05	20	2.8	724.693	18.44	1	3649	OA-1-aMSMS-40(63)-1uL.mzdata.xml	16400	1	1	P00738|HPT_HUMAN	Carbamidomethylation	C15:Carbamidomethylation:1000.00
VTGEGC(+57.02)VYLQTSLK	54.65	1553.78	14	1.2	777.896	16.32	1	3264	OA-1-aMSMS-40(63)-1uL.mzdata.xml	2230	1	1	P01023|A2MG_HUMAN	Carbamidomethylation	C6:Carbamidomethylation:1000.00
IEDGVPQHLVLVLGGK	54.53	1672.95	16	-1	558.657	19.7	1	3879	OA-1-aMSMS-40(63)-1uL.mzdata.xml	2420	1	1	tr|B7ZW00|B7ZW00_HUMAN:tr|E7ENL6|E7ENL6_HUMAN:tr|D9ZGF2|D9ZGF2_HUMAN:P12111|CO6A3_HUMAN
STSESTAALGC(+57.02)LVK	54.46	1422.7	14	2.5	712.36	16.43	1	3259	OA-1-aMSMS-40(63)-1uL.mzdata.xml	67000	2	2	P01861|IGHG4_HUMAN:tr|A0A286YFJ8|A0A286YFJ8_HUMAN:tr|Q6N093|Q6N093_HUMAN:tr|Q6MZX7|Q6MZX7_HUMAN	Carbamidomethylation	C11:Carbamidomethylation:1000.00
GVALHRPDVYLLPPAR	54.27	1773	16	4	444.26	17.71	1	3505	OA-1-aMSMS-40(63)-1uL.mzdata.xml	4410	1	1	P01871|IGHM_HUMAN:tr|A0A1B0GUU9|A0A1B0GUU9_HUMAN
IAEFTTNLTEEEEKSK	54.22	1867.9	16	-0.6	623.642	15.6	1	3145	OA-1-aMSMS-40(63)-1uL.mzdata.xml	3380	1	1	tr|A0A024R1N1|A0A024R1N1_HUMAN:P35579|MYH9_HUMAN
GGNTLTGLALNYIFENSFKPEAGSR	54.17	2655.33	25	1.7	886.119	23.76	1	4539	OA-1-aMSMS-40(63)-1uL.mzdata.xml	4260	1	1	Q05707|COEA1_HUMAN
YLIVVTDGHPLEGYKEPC(+57.02)GGLEDAVNEAK	54.12	3172.54	29	0	794.142	19.12	1	3770	OA-1-aMSMS-40(63)-1uL.mzdata.xml	6020	1	1	tr|A0A087X0S5|A0A087X0S5_HUMAN:P12109|CO6A1_HUMAN	Carbamidomethylation	C18:Carbamidomethylation:1000.00
EISPDTTLLDLQNNDISELRK	53.91	2413.23	21	0.6	805.419	19.92	1	3912	OA-1-aMSMS-40(63)-1uL.mzdata.xml	4810	1	1	tr|A6NLG9|A6NLG9_HUMAN:tr|B4DDQ2|B4DDQ2_HUMAN:tr|A8K7E0|A8K7E0_HUMAN:tr|Q53HU6|Q53HU6_HUMAN:tr|Q53FI4|Q53FI4_HUMAN:P21810|PGS1_HUMAN
VTASDPLDTLGSEGALSPGGVASLLR	53.72	2482.29	26	3.5	828.441	23	1	4419	OA-1-aMSMS-40(63)-1uL.mzdata.xml	2270	1	1	tr|A0A140TA32|A0A140TA32_HUMAN:tr|A0A140TA44|A0A140TA44_HUMAN:P0C0L4|CO4A_HUMAN:tr|F5GXS0|F5GXS0_HUMAN:tr|A0A140TA29|A0A140TA29_HUMAN:tr|A0A0G2JL54|A0A0G2JL54_HUMAN:P0C0L5|CO4B_HUMAN
TAEYDVAYGESHLFR	53.71	1756.81	15	1.9	586.61	17.71	1	3509	OA-1-aMSMS-40(63)-1uL.mzdata.xml	3870	1	1	tr|A0A087X0S5|A0A087X0S5_HUMAN:P12109|CO6A1_HUMAN
YTAILNQIPSHSSSIR	53.67	1785.94	16	3.6	596.322	16.68	1	3324	OA-1-aMSMS-40(63)-1uL.mzdata.xml	11600	2	2	Q05707|COEA1_HUMAN
VKWDISDSDVQQFR	53.63	1721.84	14	1.5	574.954	17.6	1	3489	OA-1-aMSMS-40(63)-1uL.mzdata.xml	7840	1	1	Q05707|COEA1_HUMAN
WQQGNVFSC(+57.02)SVMHEALHNHYTQK	53.55	2800.26	23	0.3	701.072	17.79	1	3524	OA-1-aMSMS-40(63)-1uL.mzdata.xml	41800	3	3	tr|V9HW68|V9HW68_HUMAN:tr|Q6N089|Q6N089_HUMAN:tr|A8K008|A8K008_HUMAN:tr|Q6GMX6|Q6GMX6_HUMAN:tr|S6B291|S6B291_HUMAN:tr|Q6MZV7|Q6MZV7_HUMAN:tr|Q6PYX1|Q6PYX1_HUMAN:tr|Q6N093|Q6N093_HUMAN:tr|Q6MZU6|Q6MZU6_HUMAN	Carbamidomethylation	C9:Carbamidomethylation:1000.00
EVQLVESGGGLVQPGGSLR	53.44	1881	19	0.4	941.505	17.88	1	3547	OA-1-aMSMS-40(63)-1uL.mzdata.xml	11200	2	2	tr|V9HW68|V9HW68_HUMAN:tr|Q6MZV6|Q6MZV6_HUMAN:A0A0B4J1X5|HV374_HUMAN:tr|A0A075B7E8|A0A075B7E8_HUMAN:A0A0B4J1Y9|HV372_HUMAN
EPQVYTLPPSRDELTK	53.42	1871.96	16	0.5	624.995	15.66	1	3204	OA-1-aMSMS-40(63)-1uL.mzdata.xml	152000	2	2	tr|V9HW68|V9HW68_HUMAN:tr|Q6N089|Q6N089_HUMAN:tr|A8K008|A8K008_HUMAN:tr|Q6GMX6|Q6GMX6_HUMAN:tr|Q6MZQ6|Q6MZQ6_HUMAN:tr|S6B291|S6B291_HUMAN
LLIYAVLPTGDVIGDSAK	53.4	1844.03	18	0.9	923.023	22.18	1	4294	OA-1-aMSMS-40(63)-1uL.mzdata.xml	3120	2	2	P01023|A2MG_HUMAN
QAQQERDELADEIANSSGK	53.38	2087.97	19	0.3	696.998	14.51	1	2942	OA-1-aMSMS-40(63)-1uL.mzdata.xml	2940	1	1	tr|A0A024R1N1|A0A024R1N1_HUMAN:P35579|MYH9_HUMAN
VPVAVQGEDTVQSLTQGDGVAK	53.07	2197.12	22	2.8	733.384	17.99	1	3567	OA-1-aMSMS-40(63)-1uL.mzdata.xml	8830	1	1	P01024|CO3_HUMAN:tr|V9HWA9|V9HWA9_HUMAN
LLLQQVSLPELPGEYSMK	52.64	2044.09	18	1.9	682.372	22.15	1	4289	OA-1-aMSMS-40(63)-1uL.mzdata.xml	1720	1	1	P01023|A2MG_HUMAN
SGIPIVTSPYQIHFTK	52.62	1786.96	16	2.7	596.663	19.55	1	3849	OA-1-aMSMS-40(63)-1uL.mzdata.xml	7220	1	1	P01024|CO3_HUMAN:tr|V9HWA9|V9HWA9_HUMAN
FSGSGSGTDFTLK	52.57	1302.61	13	4	652.314	15.14	1	3054	OA-1-aMSMS-40(63)-1uL.mzdata.xml	8280	1	1	tr|Q0KKI6|Q0KKI6_HUMAN:tr|Q8TCD0|Q8TCD0_HUMAN
VAPEEHPVLLTEAPLNPK	52.46	1953.06	18	-0.3	652.026	17.89	1	3550	OA-1-aMSMS-40(63)-1uL.mzdata.xml	4770	1	1	tr|B4DW52|B4DW52_HUMAN:tr|B4E335|B4E335_HUMAN:tr|B4E3A4|B4E3A4_HUMAN:tr|Q8WVW5|Q8WVW5_HUMAN:P60709|ACTB_HUMAN:tr|Q53GK6|Q53GK6_HUMAN:tr|Q53G76|Q53G76_HUMAN:tr|Q1KLZ0|Q1KLZ0_HUMAN:tr|Q53G99|Q53G99_HUMAN:P63261|ACTG_HUMAN
QFSFPLSSEPFQGSYK	52.33	1847.87	16	3.5	616.967	20.53	1	4026	OA-1-aMSMS-40(63)-1uL.mzdata.xml	4300	2	2	P01023|A2MG_HUMAN
SLDLDSIIAEVK	52.19	1301.71	12	-0.3	651.861	21.77	1	4230	OA-1-aMSMS-40(63)-1uL.mzdata.xml	2190	1	1	tr|H6VRF9|H6VRF9_HUMAN:tr|H6VRG0|H6VRG0_HUMAN:P04264|K2C1_HUMAN:tr|H6VRF8|H6VRF8_HUMAN:tr|H6VRG3|H6VRG3_HUMAN:tr|H6VRG1|H6VRG1_HUMAN
VNVDEVGGEALGR	52.09	1313.66	13	1.4	657.837	15.02	1	3034	OA-1-aMSMS-40(63)-1uL.mzdata.xml	7660	1	1	tr|C8C504|C8C504_HUMAN:tr|D9YZU5|D9YZU5_HUMAN:P68871|HBB_HUMAN
QNC(+57.02)ELFEQLGEYK	52.05	1656.75	13	-1.5	829.379	18.87	1	3729	OA-1-aMSMS-40(63)-1uL.mzdata.xml	1840	1	1	P02768|ALBU_HUMAN	Carbamidomethylation	C3:Carbamidomethylation:1000.00
SVEDAQDVSLALTQR	52.01	1630.82	15	3.6	816.418	16.94	1	3371	OA-1-aMSMS-40(63)-1uL.mzdata.xml	3380	1	1	tr|B7ZW00|B7ZW00_HUMAN:tr|E7ENL6|E7ENL6_HUMAN:tr|D9ZGF2|D9ZGF2_HUMAN:P12111|CO6A3_HUMAN
IPIEDGSGEVVLSR	51.74	1469.77	14	3.5	735.896	16.46	1	3282	OA-1-aMSMS-40(63)-1uL.mzdata.xml	4040	1	1	P01024|CO3_HUMAN:tr|V9HWA9|V9HWA9_HUMAN
DFSALESQLQDTQELLQEENR	51.68	2492.17	21	2.9	831.732	21.84	1	4249	OA-1-aMSMS-40(63)-1uL.mzdata.xml	2560	1	1	tr|A0A024R1N1|A0A024R1N1_HUMAN:P35579|MYH9_HUMAN
IAQWQSFQLEGGLK	51.68	1603.84	14	4.1	802.928	19.45	1	3836	OA-1-aMSMS-40(63)-1uL.mzdata.xml	2780	1	1	P01023|A2MG_HUMAN
EPQVYTLPPSR	51.28	1285.67	11	1.4	643.841	14.51	1	3011	OA-1-aMSMS-40(63)-1uL.mzdata.xml	25800	1	1	tr|V9HW68|V9HW68_HUMAN:tr|Q6N089|Q6N089_HUMAN:tr|A8K008|A8K008_HUMAN:tr|Q6GMX6|Q6GMX6_HUMAN:tr|Q6MZQ6|Q6MZQ6_HUMAN:tr|S6B291|S6B291_HUMAN:tr|Q6MZV7|Q6MZV7_HUMAN:tr|Q6PYX1|Q6PYX1_HUMAN:tr|Q6N093|Q6N093_HUMAN:P01860|IGHG3_HUMAN:tr|Q6N030|Q6N030_HUMAN:tr|Q5EBM2|Q5EBM2_HUMAN:tr|A0A286YES1|A0A286YES1_HUMAN:tr|Q8NF17|Q8NF17_HUMAN:tr|Q6MZU6|Q6MZU6_HUMAN
RPC(+57.02)FSALEVDETYVPK	50.94	1909.92	16	0.4	637.649	18.26	1	3617	OA-1-aMSMS-40(63)-1uL.mzdata.xml	3440	1	1	P02768|ALBU_HUMAN	Carbamidomethylation	C3:Carbamidomethylation:1000.00
FNWYVDGVEVHNAK	50.77	1676.79	14	0.9	839.405	17.94	1	3549	OA-1-aMSMS-40(63)-1uL.mzdata.xml	118000	2	2	tr|V9HW68|V9HW68_HUMAN:tr|Q6N089|Q6N089_HUMAN:tr|A8K008|A8K008_HUMAN:tr|Q6GMX6|Q6GMX6_HUMAN:tr|Q6MZQ6|Q6MZQ6_HUMAN:tr|S6B291|S6B291_HUMAN:tr|Q6MZV7|Q6MZV7_HUMAN:tr|Q6PYX1|Q6PYX1_HUMAN:P01861|IGHG4_HUMAN:tr|A0A286YFJ8|A0A286YFJ8_HUMAN:tr|Q6N093|Q6N093_HUMAN:tr|Q6MZX7|Q6MZX7_HUMAN
DFDFVPPVVR	50.72	1189.61	10	-2.5	595.812	20.32	1	3977	OA-1-aMSMS-40(63)-1uL.mzdata.xml	2160	1	1	P01024|CO3_HUMAN:tr|V9HWA9|V9HWA9_HUMAN
IHLISTQSAIPYALR	50.69	1681.95	15	4.9	561.66	19.12	1	3764	OA-1-aMSMS-40(63)-1uL.mzdata.xml	7260	1	1	tr|A0A140VJJ6|A0A140VJJ6_HUMAN:P02679|FIBG_HUMAN
EQADFAIEALAK	50.55	1304.66	12	3	653.34	18.62	1	3692	OA-1-aMSMS-40(63)-1uL.mzdata.xml	1550	1	1	tr|A0A024R1N1|A0A024R1N1_HUMAN:P35579|MYH9_HUMAN
EQADFALEALAK	50.55	1304.66	12	3	653.34	18.62	1	3692	OA-1-aMSMS-40(63)-1uL.mzdata.xml	1550	1	1	Q7Z406|MYH14_HUMAN
AVMDDFAAFVEK	50.36	1341.63	12	1.2	671.822	20.42	1	4000	OA-1-aMSMS-40(63)-1uL.mzdata.xml	3890	1	1	P02768|ALBU_HUMAN
LSINTHPSQKPLSITVR	50.28	1890.07	17	5.9	473.527	16.08	1	3216	OA-1-aMSMS-40(63)-1uL.mzdata.xml	6570	1	1	P01024|CO3_HUMAN:tr|V9HWA9|V9HWA9_HUMAN
NVPLPVIAELPPK	50.26	1385.83	13	-0.7	693.921	20.51	1	4016	OA-1-aMSMS-40(63)-1uL.mzdata.xml	4780	1	1	P01871|IGHM_HUMAN:tr|A0A1B0GUU9|A0A1B0GUU9_HUMAN
KVAVFFSNTPTR	50.13	1365.74	12	0.7	456.254	15.75	1	3162	OA-1-aMSMS-40(63)-1uL.mzdata.xml	2730	1	1	tr|B7ZW00|B7ZW00_HUMAN:tr|E7ENL6|E7ENL6_HUMAN:tr|D9ZGF2|D9ZGF2_HUMAN:P12111|CO6A3_HUMAN
GDSIDQC(+57.02)ALIQSIK	49.94	1546.77	14	0.2	774.39	18.09	1	3580	OA-1-aMSMS-40(63)-1uL.mzdata.xml	4330	1	1	tr|B7ZW00|B7ZW00_HUMAN:tr|E7ENL6|E7ENL6_HUMAN:tr|D9ZGF2|D9ZGF2_HUMAN:P12111|CO6A3_HUMAN	Carbamidomethylation	C7:Carbamidomethylation:1000.00
FGSYC(+57.02)PTTC(+57.02)GIADFLSTYQTK	49.89	2416.07	21	5.6	806.369	21.61	1	4202	OA-1-aMSMS-40(63)-1uL.mzdata.xml	3570	1	1	tr|A0A140VJJ6|A0A140VJJ6_HUMAN:P02679|FIBG_HUMAN	Carbamidomethylation	C5:Carbamidomethylation:1000.00;C9:Carbamidomethylation:1000.00
KPAEDEWGKTPDAMK	49.87	1701.8	15	0.5	426.458	13.05	1	2692	OA-1-aMSMS-40(63)-1uL.mzdata.xml	4500	2	2	P02792|FRIL_HUMAN
NYC(+57.02)GLPGEYWLGNDK	49.73	1784.78	15	3.1	893.402	19.33	1	3816	OA-1-aMSMS-40(63)-1uL.mzdata.xml	2260	1	1	tr|D3DP13|D3DP13_HUMAN:tr|B4E1D3|B4E1D3_HUMAN:tr|V9HVY1|V9HVY1_HUMAN:P02675|FIBB_HUMAN:tr|D6REL8|D6REL8_HUMAN	Carbamidomethylation	C3:Carbamidomethylation:1000.00
FNEEHIPDSPFVVPVASPSGDAR	49.63	2466.18	23	0.7	823.068	19.67	1	3882	OA-1-aMSMS-40(63)-1uL.mzdata.xml	2510	1	1	tr|Q60FE6|Q60FE6_HUMAN:tr|Q60FE5|Q60FE5_HUMAN:P21333|FLNA_HUMAN
AAVFHEKDYDSLAQPGFFDR	49.58	2312.09	20	3.9	579.031	18.44	1	3651	OA-1-aMSMS-40(63)-1uL.mzdata.xml	2040	1	1	P12110|CO6A2_HUMAN
QQNAQGGFSSTQDTVVALHALSK	49.55	2386.19	23	4.8	796.407	18.17	1	3600	OA-1-aMSMS-40(63)-1uL.mzdata.xml	3460	1	1	P01023|A2MG_HUMAN
QPSSAFAAFVK	49.42	1151.6	11	2.6	576.808	18.07	1	3575	OA-1-aMSMS-40(63)-1uL.mzdata.xml	3800	1	1	P01024|CO3_HUMAN:tr|V9HWA9|V9HWA9_HUMAN
TFSVWYVPEVTGTHK	49.39	1749.87	15	0.2	584.298	19.95	1	3922	OA-1-aMSMS-40(63)-1uL.mzdata.xml	872	1	1	tr|Q60FE6|Q60FE6_HUMAN:tr|Q60FE5|Q60FE5_HUMAN:P21333|FLNA_HUMAN
SC(+57.02)DKTHTC(+57.02)PPC(+57.02)PAPELLGGPSVFLFPPKPK	49.38	3333.63	30	2.3	834.418	21.31	1	4145	OA-1-aMSMS-40(63)-1uL.mzdata.xml	40600	2	2	tr|V9HW68|V9HW68_HUMAN:tr|Q6N089|Q6N089_HUMAN:tr|A8K008|A8K008_HUMAN:tr|Q6GMX6|Q6GMX6_HUMAN:tr|Q6MZQ6|Q6MZQ6_HUMAN:tr|S6B291|S6B291_HUMAN:tr|Q6MZV7|Q6MZV7_HUMAN:tr|Q6PYX1|Q6PYX1_HUMAN	Carbamidomethylation	C2:Carbamidomethylation:1000.00;C8:Carbamidomethylation:1000.00;C11:Carbamidomethylation:1000.00
HKVYAC(+57.02)EVTHQGLSSPVTK	49.21	2140.07	19	2.8	714.367	13.01	1	2682	OA-1-aMSMS-40(63)-1uL.mzdata.xml	15800	2	2	tr|V9HW34|V9HW34_HUMAN:tr|Q6PJF2|Q6PJF2_HUMAN:tr|Q6GMX0|Q6GMX0_HUMAN:tr|Q0KKI6|Q0KKI6_HUMAN:tr|Q8TCD0|Q8TCD0_HUMAN:tr|Q6P5S8|Q6P5S8_HUMAN:P0DOX7|IGK_HUMAN	Carbamidomethylation	C6:Carbamidomethylation:1000.00
ISLPLPNFSSLNLR	49.01	1569.89	14	1.6	524.304	23.06	1	4427	OA-1-aMSMS-40(63)-1uL.mzdata.xml	5190	2	2	tr|B0YJC4|B0YJC4_HUMAN:P08670|VIME_HUMAN:tr|V9HWE1|V9HWE1_HUMAN
VSHLLGINVTDFTR	48.94	1570.85	14	-0.2	524.623	19.61	1	3861	OA-1-aMSMS-40(63)-1uL.mzdata.xml	1630	1	1	tr|A0A024R1N1|A0A024R1N1_HUMAN:P35579|MYH9_HUMAN
AALSGANVLTLIEK	48.82	1398.81	14	-1.8	700.41	21.1	1	4122	OA-1-aMSMS-40(63)-1uL.mzdata.xml	875	2	2	Q07954|LRP1_HUMAN
SYTITGLQPGTDYK	48.66	1542.76	14	-1	772.385	16.43	1	3291	OA-1-aMSMS-40(63)-1uL.mzdata.xml	1960	1	1	tr|Q6MZM7|Q6MZM7_HUMAN:tr|B7ZLE5|B7ZLE5_HUMAN:tr|A0A024R462|A0A024R462_HUMAN
NLEWIAGGTWTPSALK	48.63	1742.9	16	-1.6	872.455	21.29	1	4144	OA-1-aMSMS-40(63)-1uL.mzdata.xml	4420	2	2	P12110|CO6A2_HUMAN
GGKPDEVVVDGTVSSTVLK	48.49	1886	19	1	629.674	16.54	1	3300	OA-1-aMSMS-40(63)-1uL.mzdata.xml	7700	1	1	Q05707|COEA1_HUMAN
NEDSLVFVQTDK	48.29	1393.67	12	1.6	697.845	16.37	1	3280	OA-1-aMSMS-40(63)-1uL.mzdata.xml	3490	1	1	P01023|A2MG_HUMAN
FLEQQNQVLQTK	48.19	1474.78	12	3.5	738.399	14.62	1	2961	OA-1-aMSMS-40(63)-1uL.mzdata.xml	1970	1	1	tr|H6VRF9|H6VRF9_HUMAN:tr|H6VRG0|H6VRG0_HUMAN:P04264|K2C1_HUMAN:tr|H6VRF8|H6VRF8_HUMAN:tr|H6VRG3|H6VRG3_HUMAN:tr|H6VRG1|H6VRG1_HUMAN
NFPPSQDASGDLYTTSSQLTLPATQC(+57.02)LAGK	48.18	3167.51	30	-1.4	1056.84	19.72	1	3932	OA-1-aMSMS-40(63)-1uL.mzdata.xml	8500	1	1	tr|Q96K68|Q96K68_HUMAN	Carbamidomethylation	C26:Carbamidomethylation:1000.00
VTSIQDWVQK	48.13	1202.63	10	2.7	602.324	16.63	1	3309	OA-1-aMSMS-40(63)-1uL.mzdata.xml	16700	1	1	P00738|HPT_HUMAN
DTTPLNVLC(+57.02)SPGIQVVSVGIK	47.98	2196.18	21	0.2	733.068	22.02	1	4270	OA-1-aMSMS-40(63)-1uL.mzdata.xml	1390	1	1	tr|A0A087X0S5|A0A087X0S5_HUMAN:P12109|CO6A1_HUMAN	Carbamidomethylation	C9:Carbamidomethylation:1000.00
EPGQDLVVLPLSITTDFIPSFR	47.88	2443.3	22	0	815.441	26.64	1	4986	OA-1-aMSMS-40(63)-1uL.mzdata.xml	1940	1	1	P01024|CO3_HUMAN:tr|V9HWA9|V9HWA9_HUMAN
DIC(+57.02)EEQVNSLPGSITK	47.78	1788.86	16	2.8	895.438	16.57	1	3311	OA-1-aMSMS-40(63)-1uL.mzdata.xml	1780	1	1	P01024|CO3_HUMAN:tr|V9HWA9|V9HWA9_HUMAN	Carbamidomethylation	C3:Carbamidomethylation:1000.00
LHLETDSLALVALGALDTALYAAGSK	47.69	2612.41	26	-7.7	871.803	27.51	1	5134	OA-1-aMSMS-40(63)-1uL.mzdata.xml	359	1	1	tr|A0A140TA32|A0A140TA32_HUMAN:tr|A0A140TA44|A0A140TA44_HUMAN:P0C0L4|CO4A_HUMAN:tr|F5GXS0|F5GXS0_HUMAN:tr|A0A140TA29|A0A140TA29_HUMAN:tr|A0A0G2JL54|A0A0G2JL54_HUMAN:P0C0L5|CO4B_HUMAN
VTWHPLSADEGLHK	47.59	1588.8	14	-3.7	530.605	15.25	1	3087	OA-1-aMSMS-40(63)-1uL.mzdata.xml	15000	2	2	Q05707|COEA1_HUMAN
DIASTPHELYR	47.56	1300.64	11	6.2	434.557	13.89	1	2821	OA-1-aMSMS-40(63)-1uL.mzdata.xml	9670	2	2	P12110|CO6A2_HUMAN
VVSVLTVVHQDWLNGKEYK	47.53	2213.18	19	5.9	554.307	20.3	1	3980	OA-1-aMSMS-40(63)-1uL.mzdata.xml	0	0	0	tr|Q6N093|Q6N093_HUMAN:tr|Q6MZU6|Q6MZU6_HUMAN:tr|Q6MZX7|Q6MZX7_HUMAN
VVSVLTVLHQDWLNGKEYK	47.43	2227.2	19	-2.2	743.406	21.57	1	4195	OA-1-aMSMS-40(63)-1uL.mzdata.xml	0	0	0	tr|V9HW68|V9HW68_HUMAN:tr|Q6N089|Q6N089_HUMAN:tr|A8K008|A8K008_HUMAN:tr|Q6GMX6|Q6GMX6_HUMAN:tr|Q6MZQ6|Q6MZQ6_HUMAN:tr|S6B291|S6B291_HUMAN:tr|Q6MZV7|Q6MZV7_HUMAN:tr|Q6PYX1|Q6PYX1_HUMAN:P01861|IGHG4_HUMAN:tr|A0A286YFJ8|A0A286YFJ8_HUMAN:P01860|IGHG3_HUMAN:tr|Q6N030|Q6N030_HUMAN:tr|Q5EBM2|Q5EBM2_HUMAN:tr|A0A286YES1|A0A286YES1_HUMAN:tr|Q8NF17|Q8NF17_HUMAN
LHIVVSETLVK	47.42	1236.74	11	2.8	413.257	17.28	1	3434	OA-1-aMSMS-40(63)-1uL.mzdata.xml	1910	1	1	Q05707|COEA1_HUMAN
VSVQLEASPAFLAVPVEK	47.27	1883.04	18	2.1	942.529	20.93	1	4097	OA-1-aMSMS-40(63)-1uL.mzdata.xml	2820	2	2	P01023|A2MG_HUMAN
VADALTNAVAHVDDMPNALSALSDLHAHK	47.25	2995.48	29	-2	749.876	21.96	1	4266	OA-1-aMSMS-40(63)-1uL.mzdata.xml	2380	2	2	tr|U6A216|U6A216_HUMAN:tr|E9M4D4|E9M4D4_HUMAN:tr|A0A2R8Y7C0|A0A2R8Y7C0_HUMAN:tr|D1MGQ2|D1MGQ2_HUMAN:tr|A0A0K2BMD8|A0A0K2BMD8_HUMAN:P69905|HBA_HUMAN:tr|A0A1K0GXZ1|A0A1K0GXZ1_HUMAN:tr|A0A1S5UZ39|A0A1S5UZ39_HUMAN
QKPDGVFQEDAPVIHQEMIGGLR	47.25	2563.29	23	0.6	641.829	18.81	1	3720	OA-1-aMSMS-40(63)-1uL.mzdata.xml	2390	1	1	P01024|CO3_HUMAN:tr|V9HWA9|V9HWA9_HUMAN
SLFTDLEAENDVLHC(+57.02)VAFAVPK	47.1	2474.22	22	4.3	825.749	23.82	1	4544	OA-1-aMSMS-40(63)-1uL.mzdata.xml	3110	1	1	P01023|A2MG_HUMAN	Carbamidomethylation	C15:Carbamidomethylation:1000.00
YNEQHVPGSPFTAR	47.07	1601.76	14	-3.1	534.925	14.28	1	2906	OA-1-aMSMS-40(63)-1uL.mzdata.xml	1930	1	1	tr|Q60FE6|Q60FE6_HUMAN:tr|Q60FE5|Q60FE5_HUMAN:P21333|FLNA_HUMAN
VISGVLQLGNIVFKK	47.06	1613.99	15	-1.8	539.002	21.56	1	4187	OA-1-aMSMS-40(63)-1uL.mzdata.xml	936	1	1	tr|A0A024R1N1|A0A024R1N1_HUMAN:P35579|MYH9_HUMAN
LVAYYTLIGASGQR	46.69	1510.81	14	1.2	756.415	19.01	1	3747	OA-1-aMSMS-40(63)-1uL.mzdata.xml	2170	1	1	P01024|CO3_HUMAN:tr|V9HWA9|V9HWA9_HUMAN
GAGTGGLGLAVEGPSEAK	46.62	1569.8	18	2.2	785.909	15.96	1	3202	OA-1-aMSMS-40(63)-1uL.mzdata.xml	1380	1	1	tr|Q60FE6|Q60FE6_HUMAN:tr|Q60FE5|Q60FE5_HUMAN:P21333|FLNA_HUMAN
LNQALLDLHALGSAR	46.61	1590.88	15	0.5	531.302	18.99	1	3757	OA-1-aMSMS-40(63)-1uL.mzdata.xml	2010	1	1	P02792|FRIL_HUMAN
VDLSFSPSQSLPASHAHLR	46.59	2048.04	19	1.2	513.019	17.43	1	3459	OA-1-aMSMS-40(63)-1uL.mzdata.xml	2210	1	1	P01023|A2MG_HUMAN
YEASILTHDSSIR	46.52	1490.74	13	0.1	497.92	14.91	1	3017	OA-1-aMSMS-40(63)-1uL.mzdata.xml	3660	1	1	tr|A0A140VJJ6|A0A140VJJ6_HUMAN:P02679|FIBG_HUMAN
IISFLYSTVGALNK	46.24	1524.86	14	0	763.435	21.59	1	4194	OA-1-aMSMS-40(63)-1uL.mzdata.xml	5240	2	2	Q05707|COEA1_HUMAN
TLFLGVTNLQAK	45.9	1303.75	12	3.9	652.885	19.42	1	3815	OA-1-aMSMS-40(63)-1uL.mzdata.xml	6940	1	1	Q05707|COEA1_HUMAN
LHFFMPGFAPLTSR	45.87	1619.83	14	-8.7	540.945	22.02	1	4277	OA-1-aMSMS-40(63)-1uL.mzdata.xml	634	1	1	tr|Q1KSF8|Q1KSF8_HUMAN:tr|Q96B85|Q96B85_HUMAN:tr|B4DXZ5|B4DXZ5_HUMAN:tr|B4DMU8|B4DMU8_HUMAN:tr|Q9BUU9|Q9BUU9_HUMAN:tr|B4E052|B4E052_HUMAN:tr|B4DQN9|B4DQN9_HUMAN:tr|Q5ST81|Q5ST81_HUMAN:tr|B7ZAF0|B7ZAF0_HUMAN:tr|Q5JP53|Q5JP53_HUMAN:P07437|TBB5_HUMAN:tr|Q5SU16|Q5SU16_HUMAN:tr|B4DY90|B4DY90_HUMAN
ANPTVTLFPPSSEELQANK	45.83	2042.03	19	5.3	681.688	18.81	1	3709	OA-1-aMSMS-40(63)-1uL.mzdata.xml	14900	2	2	P0DOX8|IGL1_HUMAN:B9A064|IGLL5_HUMAN:tr|A0A0B4J231|A0A0B4J231_HUMAN:tr|Q6GMW4|Q6GMW4_HUMAN:tr|Q5CZ94|Q5CZ94_HUMAN:tr|Q6NS95|Q6NS95_HUMAN:tr|Q6GMW6|Q6GMW6_HUMAN:tr|Q6PIK1|Q6PIK1_HUMAN:tr|Q6GMV7|Q6GMV7_HUMAN:tr|Q6P5S3|Q6P5S3_HUMAN:tr|Q96E61|Q96E61_HUMAN:tr|A0M8Q9|A0M8Q9_HUMAN:P0CG04|IGLC1_HUMAN:tr|Q6P2J1|Q6P2J1_HUMAN:tr|Q6DHW4|Q6DHW4_HUMAN
EEAENTLQSFR	45.83	1322.61	11	2	662.314	14.54	1	2957	OA-1-aMSMS-40(63)-1uL.mzdata.xml	2000	1	1	tr|B0YJC4|B0YJC4_HUMAN:P08670|VIME_HUMAN:tr|V9HWE1|V9HWE1_HUMAN
AYYENSPQQVFSTEFEVK	45.68	2165	18	-2.8	722.67	19.61	1	3862	OA-1-aMSMS-40(63)-1uL.mzdata.xml	2190	1	1	P01024|CO3_HUMAN:tr|V9HWA9|V9HWA9_HUMAN
VGSAADIPINISETDLSLLTATVVPPSGR	45.48	2892.54	29	0.3	965.189	24.77	1	4704	OA-1-aMSMS-40(63)-1uL.mzdata.xml	698	1	1	tr|Q60FE6|Q60FE6_HUMAN:tr|Q60FE5|Q60FE5_HUMAN:P21333|FLNA_HUMAN
SLDPFKPFIIFSNR	45.41	1679.9	14	1.6	560.976	22.74	1	4386	OA-1-aMSMS-40(63)-1uL.mzdata.xml	430	1	1	Q07954|LRP1_HUMAN
SQHPYVLTEDTLK	45.36	1529.77	13	3.1	510.933	15.15	1	3057	OA-1-aMSMS-40(63)-1uL.mzdata.xml	14100	2	2	tr|B7ZW00|B7ZW00_HUMAN:tr|E7ENL6|E7ENL6_HUMAN:tr|D9ZGF2|D9ZGF2_HUMAN:P12111|CO6A3_HUMAN
EVQLVESGGGLVKPGGSLR	45.32	1881.03	19	-0.2	628.018	17.05	1	3392	OA-1-aMSMS-40(63)-1uL.mzdata.xml	4940	1	1	tr|A8K008|A8K008_HUMAN:tr|Q6MZU6|Q6MZU6_HUMAN:tr|Q96K68|Q96K68_HUMAN:tr|A0A193CHR0|A0A193CHR0_HUMAN
LSDAGITPLFLTR	45.29	1402.78	13	1.8	702.399	20.78	1	4039	OA-1-aMSMS-40(63)-1uL.mzdata.xml	14700	1	1	tr|B7ZW00|B7ZW00_HUMAN:tr|E7ENL6|E7ENL6_HUMAN:tr|D9ZGF2|D9ZGF2_HUMAN:P12111|CO6A3_HUMAN
NLQEAEEWYK	45.29	1308.6	10	4.7	655.31	16.11	1	3225	OA-1-aMSMS-40(63)-1uL.mzdata.xml	4180	1	1	tr|B0YJC4|B0YJC4_HUMAN:P08670|VIME_HUMAN:tr|V9HWE1|V9HWE1_HUMAN
LQDEIQNMKEEMAR	45.05	1733.81	14	2.3	578.944	15.81	1	3176	OA-1-aMSMS-40(63)-1uL.mzdata.xml	6420	1	1	tr|B0YJC4|B0YJC4_HUMAN:P08670|VIME_HUMAN:tr|V9HWE1|V9HWE1_HUMAN
TFTC(+57.02)TAAYPESK	45.03	1374.61	12	-1.7	688.312	13.17	1	2690	OA-1-aMSMS-40(63)-1uL.mzdata.xml	3990	1	1	tr|Q96K68|Q96K68_HUMAN	Carbamidomethylation	C4:Carbamidomethylation:1000.00
LQEIEGPSVSIMEK	45	1558.79	14	2.4	780.405	17.6	1	3491	OA-1-aMSMS-40(63)-1uL.mzdata.xml	3550	1	1	Q05707|COEA1_HUMAN
AHYGGFTVQNEANK	44.98	1534.72	14	2	512.58	12.98	1	2674	OA-1-aMSMS-40(63)-1uL.mzdata.xml	1230	1	1	tr|D3DP13|D3DP13_HUMAN:tr|B4E1D3|B4E1D3_HUMAN:tr|V9HVY1|V9HVY1_HUMAN:P02675|FIBB_HUMAN:tr|D6REL8|D6REL8_HUMAN
VLSLAQEQVGGSPEK	44.85	1540.81	15	3.5	771.415	14.81	1	3007	OA-1-aMSMS-40(63)-1uL.mzdata.xml	1810	1	1	tr|A0A140TA32|A0A140TA32_HUMAN:tr|A0A140TA44|A0A140TA44_HUMAN:P0C0L4|CO4A_HUMAN:tr|F5GXS0|F5GXS0_HUMAN:tr|A0A140TA29|A0A140TA29_HUMAN:tr|A0A0G2JL54|A0A0G2JL54_HUMAN:P0C0L5|CO4B_HUMAN
VDNALQSGNSQESVTEQDSKDSTYSLSSTLTLSK	44.68	3618.7	34	-2.3	905.681	18.04	1	3562	OA-1-aMSMS-40(63)-1uL.mzdata.xml	90100	2	2	tr|V9HW34|V9HW34_HUMAN:tr|Q6PJF2|Q6PJF2_HUMAN:tr|Q6GMX0|Q6GMX0_HUMAN:tr|Q0KKI6|Q0KKI6_HUMAN:tr|Q8TCD0|Q8TCD0_HUMAN:tr|Q6P5S8|Q6P5S8_HUMAN:P0DOX7|IGK_HUMAN
FDSFTVQYK	44.67	1133.54	9	1.5	567.778	16.02	1	3212	OA-1-aMSMS-40(63)-1uL.mzdata.xml	2760	1	1	tr|A0A140T902|A0A140T902_HUMAN:tr|A0A140TA52|A0A140TA52_HUMAN
TTNIQGINLLFSSR	44.64	1562.84	14	-2.6	782.426	20.66	1	4052	OA-1-aMSMS-40(63)-1uL.mzdata.xml	869	1	1	tr|A0A140TA32|A0A140TA32_HUMAN:tr|A0A140TA44|A0A140TA44_HUMAN:P0C0L4|CO4A_HUMAN:tr|F5GXS0|F5GXS0_HUMAN:tr|A0A140TA29|A0A140TA29_HUMAN:tr|A0A0G2JL54|A0A0G2JL54_HUMAN:P0C0L5|CO4B_HUMAN
AVFPSIVGRPR	44.62	1197.7	11	-0.1	400.24	16.6	1	3310	OA-1-aMSMS-40(63)-1uL.mzdata.xml	5580	1	1	tr|B4DW52|B4DW52_HUMAN:tr|B4E335|B4E335_HUMAN:tr|B4E3A4|B4E3A4_HUMAN:tr|Q8WVW5|Q8WVW5_HUMAN:P60709|ACTB_HUMAN:tr|Q53GK6|Q53GK6_HUMAN:tr|Q53G76|Q53G76_HUMAN:tr|Q1KLZ0|Q1KLZ0_HUMAN:tr|Q53G99|Q53G99_HUMAN:P63261|ACTG_HUMAN
VSEEWYNR	44.45	1081.48	8	2.3	541.75	13.36	1	2719	OA-1-aMSMS-40(63)-1uL.mzdata.xml	5020	1	1	Q05707|COEA1_HUMAN
NQGNTWLTAFVLK	44.33	1490.79	13	0.3	746.402	22.37	1	4327	OA-1-aMSMS-40(63)-1uL.mzdata.xml	1140	1	1	P01023|A2MG_HUMAN
FTC(+57.02)TVTHTDLPSPLK	44.32	1715.86	15	0.6	572.959	16.86	1	3351	OA-1-aMSMS-40(63)-1uL.mzdata.xml	5470	1	1	P01871|IGHM_HUMAN:tr|A0A1B0GUU9|A0A1B0GUU9_HUMAN	Carbamidomethylation	C3:Carbamidomethylation:1000.00
TELRPGETLNVNFLLR	44.16	1871.03	16	2.3	624.684	20.72	1	4051	OA-1-aMSMS-40(63)-1uL.mzdata.xml	1830	1	1	P01024|CO3_HUMAN:tr|V9HWA9|V9HWA9_HUMAN
LLGNVLVC(+57.02)VLAHHFGK	44.15	1775.99	16	1.3	445.005	22.81	1	4404	OA-1-aMSMS-40(63)-1uL.mzdata.xml	507	1	1	tr|C8C504|C8C504_HUMAN:tr|D9YZU5|D9YZU5_HUMAN:P68871|HBB_HUMAN	Carbamidomethylation	C8:Carbamidomethylation:1000.00
TTPPMLDSDGSFFLYSK	44.11	1904.89	17	1.8	635.971	20.87	1	4070	OA-1-aMSMS-40(63)-1uL.mzdata.xml	4600	1	1	tr|Q6N093|Q6N093_HUMAN:P01860|IGHG3_HUMAN:tr|Q6N030|Q6N030_HUMAN:tr|Q5EBM2|Q5EBM2_HUMAN:tr|A0A286YES1|A0A286YES1_HUMAN:tr|Q8NF17|Q8NF17_HUMAN:tr|Q6MZU6|Q6MZU6_HUMAN
RHPDYSVVLLLR	44.11	1466.84	12	0.1	489.952	18.93	1	3742	OA-1-aMSMS-40(63)-1uL.mzdata.xml	1310	1	1	P02768|ALBU_HUMAN
HLVPGAPFLLQALVR	44.03	1629.97	15	4.8	544.334	23.44	1	4484	OA-1-aMSMS-40(63)-1uL.mzdata.xml	1730	1	1	tr|A0A140TA32|A0A140TA32_HUMAN:tr|A0A140TA44|A0A140TA44_HUMAN:P0C0L4|CO4A_HUMAN:tr|F5GXS0|F5GXS0_HUMAN:tr|A0A140TA29|A0A140TA29_HUMAN:tr|A0A0G2JL54|A0A0G2JL54_HUMAN:P0C0L5|CO4B_HUMAN
TIYTPGSTVLYR	43.88	1369.72	12	2.3	685.871	16.97	1	3380	OA-1-aMSMS-40(63)-1uL.mzdata.xml	3100	1	1	P01024|CO3_HUMAN:tr|V9HWA9|V9HWA9_HUMAN
LDPHLVLDQLR	43.88	1317.74	11	0.7	440.254	19.17	1	3780	OA-1-aMSMS-40(63)-1uL.mzdata.xml	1910	1	1	tr|A0A024R1N1|A0A024R1N1_HUMAN:P35579|MYH9_HUMAN:P35580|MYH10_HUMAN
ATLVC(+57.02)LISDFYPGAVTVAWK	43.84	2210.14	20	1.4	1106.08	25.73	1	4852	OA-1-aMSMS-40(63)-1uL.mzdata.xml	6190	2	2	tr|S6BAN6|S6BAN6_HUMAN:tr|S6B2B0|S6B2B0_HUMAN:tr|S6BGD6|S6BGD6_HUMAN:tr|Q8NEJ1|Q8NEJ1_HUMAN:P0DOX8|IGL1_HUMAN:B9A064|IGLL5_HUMAN:tr|A0A0B4J231|A0A0B4J231_HUMAN:tr|Q6GMW4|Q6GMW4_HUMAN:tr|Q5CZ94|Q5CZ94_HUMAN:tr|Q6NS95|Q6NS95_HUMAN:tr|Q6GMW6|Q6GMW6_HUMAN:tr|Q6PIK1|Q6PIK1_HUMAN:tr|Q6GMV7|Q6GMV7_HUMAN:tr|Q6P5S3|Q6P5S3_HUMAN:tr|Q96E61|Q96E61_HUMAN:tr|A0M8Q9|A0M8Q9_HUMAN:P0CG04|IGLC1_HUMAN:tr|Q6P2J1|Q6P…	Carbamidomethylation	C5:Carbamidomethylation:1000.00
VKWDAVPGASGYLILYAPLTEGLAGDEKEMK	43.83	3320.7	31	-2.4	831.18	23.47	1	4494	OA-1-aMSMS-40(63)-1uL.mzdata.xml	1250	1	1	Q05707|COEA1_HUMAN
LSSVTAADTAVYYC(+57.02)AR	43.8	1746.82	16	0.6	874.42	16.22	1	3257	OA-1-aMSMS-40(63)-1uL.mzdata.xml	1420	1	1	tr|Q6GMX6|Q6GMX6_HUMAN	Carbamidomethylation	C14:Carbamidomethylation:1000.00
YVMLPVADQDQC(+57.02)IR	43.14	1706.81	14	1.4	854.414	18.01	1	3574	OA-1-aMSMS-40(63)-1uL.mzdata.xml	5140	1	1	P00738|HPT_HUMAN	Carbamidomethylation	C12:Carbamidomethylation:1000.00
IHWESASLLR	43.09	1210.65	10	2.9	404.557	17.36	1	3451	OA-1-aMSMS-40(63)-1uL.mzdata.xml	2490	1	1	P01024|CO3_HUMAN:tr|V9HWA9|V9HWA9_HUMAN
GLVEPVDVVDNADGTQTVNYVPSR	43.06	2543.25	24	3.6	848.76	18.81	1	3727	OA-1-aMSMS-40(63)-1uL.mzdata.xml	2440	1	1	tr|Q60FE6|Q60FE6_HUMAN:tr|Q60FE5|Q60FE5_HUMAN:P21333|FLNA_HUMAN
AVGDKLPEC(+57.02)EAVC(+57.02)GKPK	43.03	1856.91	17	1.6	465.236	12.96	1	2660	OA-1-aMSMS-40(63)-1uL.mzdata.xml	2740	1	1	P00738|HPT_HUMAN	Carbamidomethylation	C9:Carbamidomethylation:1000.00;C13:Carbamidomethylation:1000.00
DVVLSIVNDLTIAESNC(+57.02)PR	42.96	2114.07	19	4.2	705.699	23.25	1	4461	OA-1-aMSMS-40(63)-1uL.mzdata.xml	540	1	1	tr|B7ZW00|B7ZW00_HUMAN:tr|E7ENL6|E7ENL6_HUMAN:tr|D9ZGF2|D9ZGF2_HUMAN:P12111|CO6A3_HUMAN	Carbamidomethylation	C17:Carbamidomethylation:1000.00
VPGTSTSATLTGLTR	42.91	1460.78	15	-1	731.398	15.63	1	3157	OA-1-aMSMS-40(63)-1uL.mzdata.xml	1340	1	1	tr|Q6MZM7|Q6MZM7_HUMAN:tr|B7ZLE5|B7ZLE5_HUMAN:tr|A0A024R462|A0A024R462_HUMAN
VGDTLNLNLR	42.88	1113.61	10	2.8	557.816	17	1	3387	OA-1-aMSMS-40(63)-1uL.mzdata.xml	1580	1	1	tr|A0A140TA32|A0A140TA32_HUMAN:tr|A0A140TA44|A0A140TA44_HUMAN:P0C0L4|CO4A_HUMAN:tr|F5GXS0|F5GXS0_HUMAN:tr|A0A140TA29|A0A140TA29_HUMAN:tr|A0A0G2JL54|A0A0G2JL54_HUMAN:P0C0L5|CO4B_HUMAN
YIYGKPVQGVAYVR	42.87	1611.88	14	-0.3	538.299	15.48	1	3130	OA-1-aMSMS-40(63)-1uL.mzdata.xml	2090	1	1	tr|A0A140TA32|A0A140TA32_HUMAN:tr|A0A140TA44|A0A140TA44_HUMAN:P0C0L4|CO4A_HUMAN:tr|F5GXS0|F5GXS0_HUMAN:tr|A0A140TA29|A0A140TA29_HUMAN:tr|A0A0G2JL54|A0A0G2JL54_HUMAN:P0C0L5|CO4B_HUMAN
RTVAAPSVFIFPPSDEQLK	42.8	2101.12	19	1.8	701.382	20.22	1	3956	OA-1-aMSMS-40(63)-1uL.mzdata.xml	4870	1	1	tr|V9HW34|V9HW34_HUMAN:tr|Q6PJF2|Q6PJF2_HUMAN:tr|Q6GMX0|Q6GMX0_HUMAN:tr|Q0KKI6|Q0KKI6_HUMAN:tr|Q8TCD0|Q8TCD0_HUMAN:tr|Q6P5S8|Q6P5S8_HUMAN:tr|S6AWF4|S6AWF4_HUMAN:tr|S6C4R6|S6C4R6_HUMAN:tr|S6B2A1|S6B2A1_HUMAN
KVESLQEEIAFLK	42.77	1532.85	13	-20.8	767.414	19.42	1	3847	OA-1-aMSMS-40(63)-1uL.mzdata.xml	6240	2	2	tr|B0YJC4|B0YJC4_HUMAN:P08670|VIME_HUMAN:tr|V9HWE1|V9HWE1_HUMAN
DIAPTLTLYVGKK	42.67	1417.82	13	7.4	473.617	18.31	1	3619	OA-1-aMSMS-40(63)-1uL.mzdata.xml	6290	1	1	P00738|HPT_HUMAN
ILLAELEQLKGQGK	42.6	1538.9	14	4.5	513.977	18.84	1	3712	OA-1-aMSMS-40(63)-1uL.mzdata.xml	6450	1	1	tr|B0YJC4|B0YJC4_HUMAN:P08670|VIME_HUMAN:tr|V9HWE1|V9HWE1_HUMAN
YNILPEKEEFPFALGVQTLPQTC(+57.02)DEPK	42.38	3162.56	27	-1.5	1055.19	22.06	1	4285	OA-1-aMSMS-40(63)-1uL.mzdata.xml	2300	2	2	P01023|A2MG_HUMAN	Carbamidomethylation	C23:Carbamidomethylation:1000.00
SSGSLLNNAIK	42.35	1102.6	11	-16.5	552.297	14.62	1	3036	OA-1-aMSMS-40(63)-1uL.mzdata.xml	7800	2	2	P01023|A2MG_HUMAN
ASGPGLNTTGVPASLPVEFTIDAK	42.04	2341.22	24	1.2	781.414	21.25	1	4142	OA-1-aMSMS-40(63)-1uL.mzdata.xml	919	1	1	tr|Q60FE6|Q60FE6_HUMAN:tr|Q60FE5|Q60FE5_HUMAN:P21333|FLNA_HUMAN
SPMYSIITPNILR	41.93	1503.81	13	0.8	752.914	20.99	1	4101	OA-1-aMSMS-40(63)-1uL.mzdata.xml	1200	1	1	P01024|CO3_HUMAN:tr|V9HWA9|V9HWA9_HUMAN
EVQLVESGGGLVQPGR	41.81	1623.86	16	0.1	812.936	16.6	1	3316	OA-1-aMSMS-40(63)-1uL.mzdata.xml	1490	1	1	tr|Q6N089|Q6N089_HUMAN
GLEQLLVGGSHLKENK	41.74	1720.95	16	93.2	431.284	17.93	1	3555	OA-1-aMSMS-40(63)-1uL.mzdata.xml	3280	1	1	tr|A0A087X0S5|A0A087X0S5_HUMAN:P12109|CO6A1_HUMAN
VFAVVITDGR	41.68	1075.6	10	-0.3	538.808	17.31	1	3430	OA-1-aMSMS-40(63)-1uL.mzdata.xml	4420	1	1	P12110|CO6A2_HUMAN
VAVFFSNTPTR	41.6	1237.65	11	1.4	619.831	16.97	1	3369	OA-1-aMSMS-40(63)-1uL.mzdata.xml	5840	1	1	tr|B7ZW00|B7ZW00_HUMAN:tr|E7ENL6|E7ENL6_HUMAN:tr|D9ZGF2|D9ZGF2_HUMAN:P12111|CO6A3_HUMAN
GVGWSHPLPQC(+57.02)EIVK	41.59	1705.86	15	0.5	569.628	17.05	1	3402	OA-1-aMSMS-40(63)-1uL.mzdata.xml	1140	1	1	tr|B4E1D8|B4E1D8_HUMAN:tr|B4E1E1|B4E1E1_HUMAN:P04003|C4BPA_HUMAN	Carbamidomethylation	C11:Carbamidomethylation:1000.00
ANLPQSFQVDTSK	41.48	1433.72	13	2.1	717.866	15.45	1	3116	OA-1-aMSMS-40(63)-1uL.mzdata.xml	2420	1	1	tr|Q60FE6|Q60FE6_HUMAN:tr|Q60FE5|Q60FE5_HUMAN:P21333|FLNA_HUMAN
QSGLYFIKPLK	41.37	1292.75	11	2.9	431.925	18.23	1	3601	OA-1-aMSMS-40(63)-1uL.mzdata.xml	5090	1	1	tr|A0A140VJJ6|A0A140VJJ6_HUMAN:P02679|FIBG_HUMAN
VSVFVPPR	41.31	899.523	8	-1	450.768	15.42	1	3107	OA-1-aMSMS-40(63)-1uL.mzdata.xml	4110	1	1	P01871|IGHM_HUMAN:tr|A0A1B0GUU9|A0A1B0GUU9_HUMAN
DVNAAIATIK	41.3	1014.57	10	5.9	508.296	15.14	1	3077	OA-1-aMSMS-40(63)-1uL.mzdata.xml	2010	1	1	tr|B4DDU2|B4DDU2_HUMAN:tr|B3KT06|B3KT06_HUMAN:tr|B3KPS3|B3KPS3_HUMAN:tr|Q53GA7|Q53GA7_HUMAN:Q9BQE3|TBA1C_HUMAN:tr|A8JZY9|A8JZY9_HUMAN:P68363|TBA1B_HUMAN:tr|F5H5D3|F5H5D3_HUMAN
DIAPTLTLYVGK	41.24	1289.72	12	-0.7	645.868	19.33	1	3814	OA-1-aMSMS-40(63)-1uL.mzdata.xml	5050	1	1	P00738|HPT_HUMAN
TPLTATLSK	41.21	930.539	9	2.6	466.278	13.84	1	2814	OA-1-aMSMS-40(63)-1uL.mzdata.xml	13800	1	1	tr|Q96K68|Q96K68_HUMAN
GSFEFPVGDAVSK	41.17	1338.65	13	2.4	670.332	18.23	1	3610	OA-1-aMSMS-40(63)-1uL.mzdata.xml	3770	1	1	tr|A0A140TA32|A0A140TA32_HUMAN:tr|A0A140TA44|A0A140TA44_HUMAN:P0C0L4|CO4A_HUMAN:tr|F5GXS0|F5GXS0_HUMAN:tr|A0A140TA29|A0A140TA29_HUMAN:tr|A0A0G2JL54|A0A0G2JL54_HUMAN:P0C0L5|CO4B_HUMAN
AIGYLNTGYQR	41.15	1254.64	11	0.8	628.326	14.87	1	3005	OA-1-aMSMS-40(63)-1uL.mzdata.xml	4640	1	1	P01023|A2MG_HUMAN
EIVLTQSPATLSLSPGER	40.99	1897.02	18	0.2	633.346	18.92	1	3736	OA-1-aMSMS-40(63)-1uL.mzdata.xml	0	0	0	tr|Q6PJF2|Q6PJF2_HUMAN:tr|S6AWF4|S6AWF4_HUMAN
SSGIVSLGVGDR	40.98	1145.6	12	0.9	573.81	15.57	1	3144	OA-1-aMSMS-40(63)-1uL.mzdata.xml	1590	1	1	tr|B7ZW00|B7ZW00_HUMAN:tr|E7ENL6|E7ENL6_HUMAN:tr|D9ZGF2|D9ZGF2_HUMAN:P12111|CO6A3_HUMAN
DIVMTQSPDSLAVSLGER	40.9	1916.95	18	-0.3	639.991	19.31	1	3817	OA-1-aMSMS-40(63)-1uL.mzdata.xml	1990	1	1	tr|S6C4R6|S6C4R6_HUMAN:tr|S6B2A1|S6B2A1_HUMAN
NVNQSLLELHK	40.76	1293.7	11	3	432.243	15.17	1	3060	OA-1-aMSMS-40(63)-1uL.mzdata.xml	5250	1	1	tr|G3V1D1|G3V1D1_HUMAN:tr|G3V192|G3V192_HUMAN:tr|A0A024R525|A0A024R525_HUMAN:tr|Q6NZ44|Q6NZ44_HUMAN:P02794|FRIH_HUMAN:tr|B3KXC3|B3KXC3_HUMAN:tr|Q6NS36|Q6NS36_HUMAN
LGDLYEEEMR	40.76	1253.56	10	2.1	627.788	15.42	1	3106	OA-1-aMSMS-40(63)-1uL.mzdata.xml	4090	1	1	tr|B0YJC4|B0YJC4_HUMAN:P08670|VIME_HUMAN:tr|V9HWE1|V9HWE1_HUMAN
ALTVPELTQQVFDAK	40.74	1658.89	15	0.4	830.452	21.08	1	4110	OA-1-aMSMS-40(63)-1uL.mzdata.xml	942	1	1	tr|Q1KSF8|Q1KSF8_HUMAN:tr|Q96B85|Q96B85_HUMAN:tr|B4DXZ5|B4DXZ5_HUMAN:tr|B4DMU8|B4DMU8_HUMAN:tr|Q9BUU9|Q9BUU9_HUMAN:tr|B4E052|B4E052_HUMAN:tr|B4DQN9|B4DQN9_HUMAN:tr|Q5ST81|Q5ST81_HUMAN:tr|B7ZAF0|B7ZAF0_HUMAN:tr|Q5JP53|Q5JP53_HUMAN:P07437|TBB5_HUMAN:tr|Q5SU16|Q5SU16_HUMAN:tr|B4DY90|B4DY90_HUMAN
VGYVSGWGR	40.66	979.487	9	1.8	490.752	14.73	1	2969	OA-1-aMSMS-40(63)-1uL.mzdata.xml	14300	1	1	P00738|HPT_HUMAN
FSGQLNSHGC(+57.02)FYQQVK	40.56	1898.87	16	3.4	633.967	15.02	1	3042	OA-1-aMSMS-40(63)-1uL.mzdata.xml	2820	1	1	P01023|A2MG_HUMAN	Carbamidomethylation	C10:Carbamidomethylation:1000.00
LSIIATDHTYR	40.54	1288.68	11	3	430.568	14.7	1	2974	OA-1-aMSMS-40(63)-1uL.mzdata.xml	6080	1	1	tr|A0A087X0S5|A0A087X0S5_HUMAN:P12109|CO6A1_HUMAN
LVAASQAALGL	40.41	1012.59	11	1.7	507.304	18.18	1	3599	OA-1-aMSMS-40(63)-1uL.mzdata.xml	2960	1	1	P02768|ALBU_HUMAN
RGDLPFVVPR	40.34	1154.66	10	3.3	385.894	17.51	1	3476	OA-1-aMSMS-40(63)-1uL.mzdata.xml	1490	1	1	tr|A0A024R1N1|A0A024R1N1_HUMAN:P35579|MYH9_HUMAN
ELPQASGLLHHC(+57.02)C(+57.02)FYK	40.27	1958.91	16	-0.5	490.735	17.23	1	3437	OA-1-aMSMS-40(63)-1uL.mzdata.xml	1130	1	1	Q16853|AOC3_HUMAN	Carbamidomethylation	C12:Carbamidomethylation:1000.00;C13:Carbamidomethylation:1000.00
ENYAELLEDAFLK	40.2	1553.76	13	2.2	777.89	23.63	1	4525	OA-1-aMSMS-40(63)-1uL.mzdata.xml	320	1	1	tr|A0A087X0S5|A0A087X0S5_HUMAN:P12109|CO6A1_HUMAN
ADSGEGDFLAEGGGVR	40.05	1535.69	16	0.1	768.85	15.42	1	3120	OA-1-aMSMS-40(63)-1uL.mzdata.xml	2140	1	1	tr|A0A0S2Z3E8|A0A0S2Z3E8_HUMAN:P02671|FIBA_HUMAN
SHC(+57.02)IAEVENDEMPADLPSLAADFVESK	39.98	2973.34	27	0.6	992.12	22.49	1	4337	OA-1-aMSMS-40(63)-1uL.mzdata.xml	1250	1	1	P02768|ALBU_HUMAN	Carbamidomethylation	C3:Carbamidomethylation:1000.00
VGNVQELSELSEQVLETLHDAMHETLC(+57.02)PGVTDAAK	39.89	3819.83	35	-4	955.961	26.97	1	5048	OA-1-aMSMS-40(63)-1uL.mzdata.xml	390	1	1	tr|B7ZW00|B7ZW00_HUMAN:tr|E7ENL6|E7ENL6_HUMAN:tr|D9ZGF2|D9ZGF2_HUMAN:P12111|CO6A3_HUMAN	Carbamidomethylation	C27:Carbamidomethylation:1000.00
FADLSEAANR	39.85	1092.52	10	1.5	547.268	13.51	1	2745	OA-1-aMSMS-40(63)-1uL.mzdata.xml	4320	1	1	tr|B0YJC4|B0YJC4_HUMAN:P08670|VIME_HUMAN:tr|V9HWE1|V9HWE1_HUMAN
LTTPTYGDLNHLVSATMSGVTTC(+57.02)LR	39.85	2707.33	25	-2	903.449	22.9	1	4407	OA-1-aMSMS-40(63)-1uL.mzdata.xml	625	1	1	tr|Q1KSF8|Q1KSF8_HUMAN:tr|Q96B85|Q96B85_HUMAN:tr|B4DXZ5|B4DXZ5_HUMAN:tr|B4DMU8|B4DMU8_HUMAN:tr|Q9BUU9|Q9BUU9_HUMAN:tr|B4E052|B4E052_HUMAN:tr|B4DQN9|B4DQN9_HUMAN:tr|Q5ST81|Q5ST81_HUMAN:tr|B7ZAF0|B7ZAF0_HUMAN:tr|Q5JP53|Q5JP53_HUMAN:P07437|TBB5_HUMAN:tr|Q5SU16|Q5SU16_HUMAN:tr|B4DY90|B4DY90_HUMAN	Carbamidomethylation	C23:Carbamidomethylation:1000.00
VPSYQALLR	39.59	1045.59	9	-1.2	523.803	17.43	1	3469	OA-1-aMSMS-40(63)-1uL.mzdata.xml	4550	1	1	tr|A0A087X0S5|A0A087X0S5_HUMAN:P12109|CO6A1_HUMAN
KEEELQAALAR	39.32	1256.67	11	2.2	419.899	13.67	1	2799	OA-1-aMSMS-40(63)-1uL.mzdata.xml	3830	2	2	tr|A0A024R1N1|A0A024R1N1_HUMAN:P35579|MYH9_HUMAN:tr|A0A024QZJ6|A0A024QZJ6_HUMAN:tr|A0A024QZJ4|A0A024QZJ4_HUMAN:P35749|MYH11_HUMAN:tr|B1PS43|B1PS43_HUMAN:Q7Z406|MYH14_HUMAN
FANYIDKVR	39.31	1124.6	9	3.2	375.874	14.31	1	2916	OA-1-aMSMS-40(63)-1uL.mzdata.xml	2280	1	1	tr|B0YJC4|B0YJC4_HUMAN:P08670|VIME_HUMAN:tr|V9HWE1|V9HWE1_HUMAN
MFLSFPTTK	39.24	1070.55	9	-0.3	536.281	19.36	1	3811	OA-1-aMSMS-40(63)-1uL.mzdata.xml	2760	1	1	tr|U6A216|U6A216_HUMAN:tr|E9M4D4|E9M4D4_HUMAN:tr|A0A2R8Y7C0|A0A2R8Y7C0_HUMAN:tr|D1MGQ2|D1MGQ2_HUMAN:tr|A0A0K2BMD8|A0A0K2BMD8_HUMAN:P69905|HBA_HUMAN:tr|A0A1K0GXZ1|A0A1K0GXZ1_HUMAN:tr|A0A1S5UZ39|A0A1S5UZ39_HUMAN
EITALAPSTMK	39	1160.61	11	-1.5	581.312	15.19	1	3080	OA-1-aMSMS-40(63)-1uL.mzdata.xml	2420	1	1	tr|B4DW52|B4DW52_HUMAN:tr|B4E335|B4E335_HUMAN:tr|B4E3A4|B4E3A4_HUMAN:tr|Q8WVW5|Q8WVW5_HUMAN:P60709|ACTB_HUMAN:tr|Q53GK6|Q53GK6_HUMAN:tr|Q53G76|Q53G76_HUMAN:tr|Q1KLZ0|Q1KLZ0_HUMAN:tr|Q53G99|Q53G99_HUMAN:P63261|ACTG_HUMAN
LVNEVTEFAK	38.94	1148.61	10	2.5	575.313	15.87	1	3184	OA-1-aMSMS-40(63)-1uL.mzdata.xml	5810	1	1	P02768|ALBU_HUMAN
KIEDELITFVC(+57.02)ETASATC(+57.02)PVVHKDGIDLAGFK	38.89	3562.77	32	2.2	891.701	23.47	1	4511	OA-1-aMSMS-40(63)-1uL.mzdata.xml	1360	2	2	Q05707|COEA1_HUMAN	Carbamidomethylation	C11:Carbamidomethylation:1000.00;C18:Carbamidomethylation:1000.00
GPSVFPLAPC(+57.02)SR	38.81	1286.64	12	1.8	644.33	17.89	1	3525	OA-1-aMSMS-40(63)-1uL.mzdata.xml	63100	1	1	P01861|IGHG4_HUMAN:tr|A0A286YFJ8|A0A286YFJ8_HUMAN:tr|Q6N093|Q6N093_HUMAN:P01860|IGHG3_HUMAN:tr|Q6N030|Q6N030_HUMAN:tr|Q5EBM2|Q5EBM2_HUMAN:tr|A0A286YES1|A0A286YES1_HUMAN:tr|Q8NF17|Q8NF17_HUMAN:tr|Q6MZU6|Q6MZU6_HUMAN:tr|Q6MZX7|Q6MZX7_HUMAN	Carbamidomethylation	C10:Carbamidomethylation:1000.00
VVSMDENFHPLNELIPLVYIQDPK	38.75	2809.44	24	0.7	937.487	24.14	1	4594	OA-1-aMSMS-40(63)-1uL.mzdata.xml	2780	2	2	P01023|A2MG_HUMAN
SGTSASLAISGLR	38.71	1218.66	13	-4.5	610.333	16.19	1	3250	OA-1-aMSMS-40(63)-1uL.mzdata.xml	1610	1	1	tr|S6BAN6|S6BAN6_HUMAN:tr|S6B2B0|S6B2B0_HUMAN:tr|S6BGD6|S6BGD6_HUMAN:tr|Q8NEJ1|Q8NEJ1_HUMAN
TGLQEVEVK	38.68	1001.54	9	1.6	501.778	13.41	1	2739	OA-1-aMSMS-40(63)-1uL.mzdata.xml	3720	1	1	P01024|CO3_HUMAN:tr|V9HWA9|V9HWA9_HUMAN
FEVQVTVPK	38.58	1045.58	9	0.3	523.798	16.93	1	3376	OA-1-aMSMS-40(63)-1uL.mzdata.xml	0	0	0	P01023|A2MG_HUMAN
FQNALLVR	38.57	959.555	8	1.5	480.786	15.99	1	3197	OA-1-aMSMS-40(63)-1uL.mzdata.xml	4360	1	1	P02768|ALBU_HUMAN
WLQGSQELPR	38.49	1212.63	10	2.6	607.321	15.36	1	3095	OA-1-aMSMS-40(63)-1uL.mzdata.xml	8580	1	1	tr|Q96K68|Q96K68_HUMAN:tr|Q6MZV6|Q6MZV6_HUMAN
TYFPHFDLSHGSAQVK	38.48	1832.88	16	2.6	459.23	17.74	1	3512	OA-1-aMSMS-40(63)-1uL.mzdata.xml	4120	1	1	tr|U6A216|U6A216_HUMAN:tr|E9M4D4|E9M4D4_HUMAN:tr|A0A2R8Y7C0|A0A2R8Y7C0_HUMAN:tr|D1MGQ2|D1MGQ2_HUMAN:tr|A0A0K2BMD8|A0A0K2BMD8_HUMAN:P69905|HBA_HUMAN:tr|A0A1K0GXZ1|A0A1K0GXZ1_HUMAN:tr|A0A1S5UZ39|A0A1S5UZ39_HUMAN
NHLVEIPPNLPSSLVELR	38.4	2026.12	18	-3.6	676.379	21.1	1	4106	OA-1-aMSMS-40(63)-1uL.mzdata.xml	5920	1	1	tr|A6NLG9|A6NLG9_HUMAN:tr|B4DDQ2|B4DDQ2_HUMAN:tr|A8K7E0|A8K7E0_HUMAN:tr|Q53HU6|Q53HU6_HUMAN:tr|Q53FI4|Q53FI4_HUMAN:P21810|PGS1_HUMAN
EYVLPSFEVIVEPTEK	38.36	1877.97	16	-4	939.987	21.77	1	4232	OA-1-aMSMS-40(63)-1uL.mzdata.xml	1780	1	1	P01024|CO3_HUMAN:tr|V9HWA9|V9HWA9_HUMAN
NSLFEYQK	38.36	1027.5	8	3.7	514.758	14.7	1	2981	OA-1-aMSMS-40(63)-1uL.mzdata.xml	3730	1	1	tr|A0A0S2Z3E8|A0A0S2Z3E8_HUMAN:P02671|FIBA_HUMAN
VIVVITDGR	38.29	970.581	9	1.9	486.299	15.12	1	3051	OA-1-aMSMS-40(63)-1uL.mzdata.xml	4430	1	1	Q05707|COEA1_HUMAN
EPQVYTLPPSREEMTK	38.13	1903.93	16	2.8	635.654	14.89	1	2999	OA-1-aMSMS-40(63)-1uL.mzdata.xml	41300	1	1	tr|Q6MZV7|Q6MZV7_HUMAN:tr|Q6PYX1|Q6PYX1_HUMAN:tr|Q6N093|Q6N093_HUMAN:P01860|IGHG3_HUMAN:tr|Q6N030|Q6N030_HUMAN:tr|Q5EBM2|Q5EBM2_HUMAN:tr|A0A286YES1|A0A286YES1_HUMAN:tr|Q8NF17|Q8NF17_HUMAN:tr|Q6MZU6|Q6MZU6_HUMAN
QVC(+57.02)EQLIQSHMAR	38.03	1598.77	13	1.2	533.93	14.48	1	2935	OA-1-aMSMS-40(63)-1uL.mzdata.xml	6520	1	1	Q05707|COEA1_HUMAN	Carbamidomethylation	C3:Carbamidomethylation:1000.00
EVQLVQSGAEVK	37.98	1285.69	12	-0.5	643.851	13.84	1	2826	OA-1-aMSMS-40(63)-1uL.mzdata.xml	2420	1	1	tr|A0A0X9T0H6|A0A0X9T0H6_HUMAN:A0A0G2JMI3|HV692_HUMAN:A0A0J9YXX1|HV5X1_HUMAN:A0A0C4DH38|HV551_HUMAN:tr|A0A068LKQ0|A0A068LKQ0_HUMAN:tr|A0A0X9V9C4|A0A0X9V9C4_HUMAN:tr|A0A0X9UWK7|A0A0X9UWK7_HUMAN
TGVELGKPTHFTVNAK	37.79	1697.91	16	8	425.488	14.57	1	2959	OA-1-aMSMS-40(63)-1uL.mzdata.xml	0	0	0	tr|Q60FE6|Q60FE6_HUMAN:tr|Q60FE5|Q60FE5_HUMAN:P21333|FLNA_HUMAN
SSLSVPYVIVPLK	37.74	1400.83	13	0.9	701.422	21.16	1	4116	OA-1-aMSMS-40(63)-1uL.mzdata.xml	6040	1	1	P01024|CO3_HUMAN:tr|V9HWA9|V9HWA9_HUMAN
VVQC(+57.02)SDLGLK	37.62	1117.58	10	3	559.799	13.89	1	2817	OA-1-aMSMS-40(63)-1uL.mzdata.xml	5070	1	1	tr|A6NLG9|A6NLG9_HUMAN:tr|B4DDQ2|B4DDQ2_HUMAN:tr|A8K7E0|A8K7E0_HUMAN:tr|Q53HU6|Q53HU6_HUMAN:tr|Q53FI4|Q53FI4_HUMAN:P21810|PGS1_HUMAN	Carbamidomethylation	C4:Carbamidomethylation:1000.00
WQQGNVFSC(+57.02)SVMHEGLHNHYTQK	37.51	2786.24	23	19.6	558.267	16.85	1	3362	OA-1-aMSMS-40(63)-1uL.mzdata.xml	1930	1	1	tr|Q6MZQ6|Q6MZQ6_HUMAN	Carbamidomethylation	C9:Carbamidomethylation:1000.00
QRYEILTPNSIPK	37.35	1557.85	13	1.6	520.292	16.83	1	3357	OA-1-aMSMS-40(63)-1uL.mzdata.xml	1460	1	1	tr|A0A024R1N1|A0A024R1N1_HUMAN:P35579|MYH9_HUMAN
VTAAPQSVC(+57.02)ALR	37.33	1271.67	12	0.4	636.84	13.94	1	2831	OA-1-aMSMS-40(63)-1uL.mzdata.xml	5920	1	1	P01023|A2MG_HUMAN	Carbamidomethylation	C9:Carbamidomethylation:1000.00
IYLYTLNDNAR	37.28	1354.69	11	0.5	678.352	17.4	1	3455	OA-1-aMSMS-40(63)-1uL.mzdata.xml	1710	1	1	tr|Q6MZM7|Q6MZM7_HUMAN:tr|B7ZLE5|B7ZLE5_HUMAN:tr|A0A024R462|A0A024R462_HUMAN
IQAIELEDLLR	36.98	1311.74	11	-0.3	656.877	21.72	1	4221	OA-1-aMSMS-40(63)-1uL.mzdata.xml	2620	1	1	tr|A6NLG9|A6NLG9_HUMAN:tr|B4DDQ2|B4DDQ2_HUMAN:tr|A8K7E0|A8K7E0_HUMAN:tr|Q53HU6|Q53HU6_HUMAN:tr|Q53FI4|Q53FI4_HUMAN:P21810|PGS1_HUMAN
ATVLNYLPK	36.97	1017.59	9	3.6	509.802	18.31	1	3620	OA-1-aMSMS-40(63)-1uL.mzdata.xml	4040	1	1	P01023|A2MG_HUMAN
GLQHLYALVLVNNK	36.71	1580.9	14	-1.6	527.974	19.7	1	3886	OA-1-aMSMS-40(63)-1uL.mzdata.xml	1140	1	1	tr|A6NLG9|A6NLG9_HUMAN:tr|B4DDQ2|B4DDQ2_HUMAN:tr|A8K7E0|A8K7E0_HUMAN:tr|Q53HU6|Q53HU6_HUMAN:tr|Q53FI4|Q53FI4_HUMAN:P21810|PGS1_HUMAN
EYQDLLNVK	36.7	1120.58	9	2.7	561.297	16.45	1	3276	OA-1-aMSMS-40(63)-1uL.mzdata.xml	6100	1	1	tr|B0YJC4|B0YJC4_HUMAN:P08670|VIME_HUMAN:tr|V9HWE1|V9HWE1_HUMAN
GLEQLLVGGSHLK	36.55	1349.77	13	2.7	675.892	19.17	1	3782	OA-1-aMSMS-40(63)-1uL.mzdata.xml	8330	2	2	tr|A0A087X0S5|A0A087X0S5_HUMAN:P12109|CO6A1_HUMAN
LLLFSPSVVHLGVPLSVGVQLQDVPR	36.46	2768.6	26	-9	923.864	24.8	1	4710	OA-1-aMSMS-40(63)-1uL.mzdata.xml	422	1	1	tr|A0A140TA32|A0A140TA32_HUMAN:tr|A0A140TA44|A0A140TA44_HUMAN:P0C0L4|CO4A_HUMAN:tr|F5GXS0|F5GXS0_HUMAN:tr|A0A140TA29|A0A140TA29_HUMAN:tr|A0A0G2JL54|A0A0G2JL54_HUMAN:P0C0L5|CO4B_HUMAN
LFAVAPNQNLK	36.33	1213.68	11	-1.2	607.847	16.19	1	3230	OA-1-aMSMS-40(63)-1uL.mzdata.xml	13200	1	1	P12110|CO6A2_HUMAN
NSLYLQMNSLR	36.12	1337.68	11	1.2	669.846	17.99	1	3571	OA-1-aMSMS-40(63)-1uL.mzdata.xml	2130	1	1	tr|V9HW68|V9HW68_HUMAN:tr|Q6N089|Q6N089_HUMAN:tr|Q6MZV7|Q6MZV7_HUMAN:tr|Q6MZU6|Q6MZU6_HUMAN:tr|Q96K68|Q96K68_HUMAN:tr|Q6MZV6|Q6MZV6_HUMAN
FKDLGEENFK	36.03	1225.6	10	2.9	409.541	13.99	1	2854	OA-1-aMSMS-40(63)-1uL.mzdata.xml	3160	1	1	P02768|ALBU_HUMAN
VELEDWNGR	36.03	1116.52	9	1.4	559.268	14.91	1	3020	OA-1-aMSMS-40(63)-1uL.mzdata.xml	3460	1	1	tr|A0A140VJJ6|A0A140VJJ6_HUMAN:P02679|FIBG_HUMAN
TNEKVELQELNDR	35.93	1586.79	13	1.8	529.938	13.92	1	2832	OA-1-aMSMS-40(63)-1uL.mzdata.xml	3740	1	1	tr|B0YJC4|B0YJC4_HUMAN:P08670|VIME_HUMAN:tr|V9HWE1|V9HWE1_HUMAN
GSFPWQAK	35.77	919.455	8	2.4	460.736	16.25	1	3235	OA-1-aMSMS-40(63)-1uL.mzdata.xml	11400	1	1	P00738|HPT_HUMAN
IALVITDGR	35.6	956.565	9	2.4	479.291	16.43	1	3274	OA-1-aMSMS-40(63)-1uL.mzdata.xml	6860	1	1	tr|A0A087X0S5|A0A087X0S5_HUMAN:P12109|CO6A1_HUMAN
KVESLQEEIAFLKK	35.55	1660.94	14	-1	554.653	18.34	1	3637	OA-1-aMSMS-40(63)-1uL.mzdata.xml	3190	1	1	tr|B0YJC4|B0YJC4_HUMAN:P08670|VIME_HUMAN:tr|V9HWE1|V9HWE1_HUMAN
VLLDGVQNPR	35.4	1109.62	10	-0.6	555.817	14.4	1	2922	OA-1-aMSMS-40(63)-1uL.mzdata.xml	2740	1	1	P01024|CO3_HUMAN:tr|V9HWA9|V9HWA9_HUMAN
GYTQQLAFR	35.37	1082.55	9	1.6	542.284	15.05	1	3044	OA-1-aMSMS-40(63)-1uL.mzdata.xml	3030	1	1	P01024|CO3_HUMAN:tr|V9HWA9|V9HWA9_HUMAN
LRTEGDGVYTLNNEK	35.33	1707.84	15	-0.1	570.288	13.48	1	2755	OA-1-aMSMS-40(63)-1uL.mzdata.xml	4670	1	1	P00738|HPT_HUMAN
VISTITNNIQQIIEIEDTFETLR	34.96	2689.42	23	-3	897.477	25.59	1	4833	OA-1-aMSMS-40(63)-1uL.mzdata.xml	227	1	1	Q15582|BGH3_HUMAN:tr|Q53GU8|Q53GU8_HUMAN:tr|A0A0S2Z4Q2|A0A0S2Z4Q2_HUMAN:tr|H0Y9D7|H0Y9D7_HUMAN
GTVAAPSVFIFPPSDEQLK	34.8	2002.04	19	-1.9	1002.03	21.19	1	4131	OA-1-aMSMS-40(63)-1uL.mzdata.xml	2320	1	1	P0DOX7|IGK_HUMAN
DSFQEVLR	34.5	992.493	8	3	497.255	15.6	1	3142	OA-1-aMSMS-40(63)-1uL.mzdata.xml	2970	1	1	tr|B7ZW00|B7ZW00_HUMAN:tr|E7ENL6|E7ENL6_HUMAN:tr|D9ZGF2|D9ZGF2_HUMAN:P12111|CO6A3_HUMAN
DTLFTAESGTR	34.5	1196.57	11	0.6	599.291	14.33	1	2909	OA-1-aMSMS-40(63)-1uL.mzdata.xml	5130	1	1	Q05707|COEA1_HUMAN
SEFPESWLWNVEDLKEPPK	34.49	2329.13	19	-8.3	777.376	21.99	1	4272	OA-1-aMSMS-40(63)-1uL.mzdata.xml	1930	1	1	P01024|CO3_HUMAN:tr|V9HWA9|V9HWA9_HUMAN
TDLLLEPYNK	34.28	1204.63	10	3.1	603.326	17.25	1	3425	OA-1-aMSMS-40(63)-1uL.mzdata.xml	1390	1	1	tr|A0A024R1N1|A0A024R1N1_HUMAN:P35579|MYH9_HUMAN
ITQVLHFTK	34.23	1085.62	9	0.1	362.882	14.94	1	3031	OA-1-aMSMS-40(63)-1uL.mzdata.xml	1620	1	1	tr|A0A140TA32|A0A140TA32_HUMAN:tr|A0A140TA44|A0A140TA44_HUMAN:P0C0L4|CO4A_HUMAN:tr|F5GXS0|F5GXS0_HUMAN:tr|A0A140TA29|A0A140TA29_HUMAN:tr|A0A0G2JL54|A0A0G2JL54_HUMAN:P0C0L5|CO4B_HUMAN
VVFQEFR	34.22	923.486	7	3.9	462.752	15.99	1	3200	OA-1-aMSMS-40(63)-1uL.mzdata.xml	2790	1	1	tr|A0A024R1N1|A0A024R1N1_HUMAN:P35579|MYH9_HUMAN
NALFC(+57.02)LESAWK	34.14	1337.64	11	-1.8	669.828	20.86	1	4076	OA-1-aMSMS-40(63)-1uL.mzdata.xml	0	0	0	P01023|A2MG_HUMAN	Carbamidomethylation	C5:Carbamidomethylation:1000.00
SGQSEDRQPVPGQQMTLK	33.76	1984.96	18	-3.9	662.659	13.51	1	2772	OA-1-aMSMS-40(63)-1uL.mzdata.xml	3300	1	1	P01024|CO3_HUMAN:tr|V9HWA9|V9HWA9_HUMAN
GYSFTTTAER	33.72	1131.52	10	0.4	566.767	13.48	1	2746	OA-1-aMSMS-40(63)-1uL.mzdata.xml	5120	1	1	tr|B4DW52|B4DW52_HUMAN:tr|B4E335|B4E335_HUMAN:tr|B4E3A4|B4E3A4_HUMAN:tr|Q8WVW5|Q8WVW5_HUMAN:P60709|ACTB_HUMAN:tr|Q53GK6|Q53GK6_HUMAN:tr|Q53G76|Q53G76_HUMAN:tr|Q1KLZ0|Q1KLZ0_HUMAN:tr|Q53G99|Q53G99_HUMAN:P63261|ACTG_HUMAN
YLQEIYNSNNQK	33.6	1512.72	12	1.8	757.369	13.81	1	2804	OA-1-aMSMS-40(63)-1uL.mzdata.xml	6650	1	1	tr|A0A140VJJ6|A0A140VJJ6_HUMAN:P02679|FIBG_HUMAN
LATDKNDPHLC(+57.02)DFIETHYLNEQVK	33.53	2899.38	24	2.6	725.854	18.67	1	3696	OA-1-aMSMS-40(63)-1uL.mzdata.xml	6500	2	2	tr|G3V1D1|G3V1D1_HUMAN:tr|G3V192|G3V192_HUMAN:tr|A0A024R525|A0A024R525_HUMAN:tr|Q6NZ44|Q6NZ44_HUMAN:P02794|FRIH_HUMAN:tr|B3KXC3|B3KXC3_HUMAN:tr|Q6NS36|Q6NS36_HUMAN	Carbamidomethylation	C11:Carbamidomethylation:1000.00
NLVVGDETTSSLR	33.41	1389.71	13	-1.2	695.861	14.94	1	3014	OA-1-aMSMS-40(63)-1uL.mzdata.xml	10200	1	1	Q05707|COEA1_HUMAN
SVFPLAPSSK	33.36	1031.57	10	3.1	516.791	16.71	1	3341	OA-1-aMSMS-40(63)-1uL.mzdata.xml	6270	1	1	tr|V9HW68|V9HW68_HUMAN:tr|Q6N089|Q6N089_HUMAN:tr|A8K008|A8K008_HUMAN:tr|Q6GMX6|Q6GMX6_HUMAN:tr|Q6MZQ6|Q6MZQ6_HUMAN:tr|S6B291|S6B291_HUMAN:tr|Q6MZV7|Q6MZV7_HUMAN:tr|Q6PYX1|Q6PYX1_HUMAN:tr|S6BAP0|S6BAP0_HUMAN:tr|S6C4R2|S6C4R2_HUMAN
VLDELTLTK	33.13	1030.59	9	0.8	516.303	16.48	1	3302	OA-1-aMSMS-40(63)-1uL.mzdata.xml	1130	1	1	P13645|K1C10_HUMAN
QTVSWAVTPK	33.07	1115.6	10	6	558.809	15.15	1	3065	OA-1-aMSMS-40(63)-1uL.mzdata.xml	3790	1	1	P01023|A2MG_HUMAN
DVDIIDHHDNTYTVK	33.06	1783.84	15	1.3	595.621	14.57	1	2956	OA-1-aMSMS-40(63)-1uL.mzdata.xml	1470	1	1	tr|Q60FE6|Q60FE6_HUMAN:tr|Q60FE5|Q60FE5_HUMAN:P21333|FLNA_HUMAN
QTALVELVK	32.99	999.596	9	4	500.808	17.14	1	3409	OA-1-aMSMS-40(63)-1uL.mzdata.xml	2660	1	1	P02768|ALBU_HUMAN
YDVENC(+57.02)LANK	32.98	1224.54	10	9.6	613.285	13.67	1	2786	OA-1-aMSMS-40(63)-1uL.mzdata.xml	2480	1	1	P01023|A2MG_HUMAN	Carbamidomethylation	C6:Carbamidomethylation:1000.00
MVSGFIPLKPTVK	32.88	1415.82	13	0.2	472.948	18.34	1	3635	OA-1-aMSMS-40(63)-1uL.mzdata.xml	8950	1	1	P01023|A2MG_HUMAN
VGINYQPPTVVPGGDLAK	32.83	1823.98	18	0.9	912.997	18.36	1	3645	OA-1-aMSMS-40(63)-1uL.mzdata.xml	1660	1	1	tr|B4DDU2|B4DDU2_HUMAN:tr|B3KT06|B3KT06_HUMAN:tr|B3KPS3|B3KPS3_HUMAN:tr|Q53GA7|Q53GA7_HUMAN:Q9BQE3|TBA1C_HUMAN:tr|A8JZY9|A8JZY9_HUMAN:P68363|TBA1B_HUMAN:tr|F5H5D3|F5H5D3_HUMAN
NADVNELQEIASEPDSTHVYNVAEFDLMHTVVESLTR	32.61	4171.96	37	-3.3	1043.99	25.17	1	4763	OA-1-aMSMS-40(63)-1uL.mzdata.xml	2310	1	1	Q05707|COEA1_HUMAN
LLVVYPWTQR	32.48	1273.72	10	-20	637.854	20.1	1	3934	OA-1-aMSMS-40(63)-1uL.mzdata.xml	6180	1	1	tr|C8C504|C8C504_HUMAN:tr|D9YZU5|D9YZU5_HUMAN:P68871|HBB_HUMAN
ILLAELEQLK	32.47	1168.71	10	0.3	585.361	20.45	1	4005	OA-1-aMSMS-40(63)-1uL.mzdata.xml	2770	1	1	tr|B0YJC4|B0YJC4_HUMAN:P08670|VIME_HUMAN:tr|V9HWE1|V9HWE1_HUMAN
EFTPPVQAAYQK	32.43	1377.69	12	0.2	689.854	15.25	1	3081	OA-1-aMSMS-40(63)-1uL.mzdata.xml	3290	1	1	tr|C8C504|C8C504_HUMAN:tr|D9YZU5|D9YZU5_HUMAN:P68871|HBB_HUMAN
LLIYDASNR	32.31	1063.57	9	-0.4	532.79	15.12	1	3055	OA-1-aMSMS-40(63)-1uL.mzdata.xml	4240	1	1	tr|S6AWF4|S6AWF4_HUMAN
NTLYLQMNSLR	32.26	1351.69	11	2.1	676.855	18.11	1	3591	OA-1-aMSMS-40(63)-1uL.mzdata.xml	2830	1	1	tr|S6B291|S6B291_HUMAN:tr|A2KBC6|A2KBC6_HUMAN:tr|A2KBC8|A2KBC8_HUMAN:tr|A2KBC7|A2KBC7_HUMAN:tr|A2KBC4|A2KBC4_HUMAN:tr|A2KBB9|A2KBB9_HUMAN:tr|A2KBC0|A2KBC0_HUMAN:tr|A2KBC2|A2KBC2_HUMAN:tr|A2KBC5|A2KBC5_HUMAN:tr|A2KBC3|A2KBC3_HUMAN:tr|S6BAP0|S6BAP0_HUMAN:tr|S6C4R2|S6C4R2_HUMAN:A0A0B4J1X5|HV374_HUMAN:tr|A0A075B7E8|A0A075B7E8_HUMAN:tr|A0A193CHR0|A0A193CHR0_HUMAN:tr|A0A2U8J8Y3|A0A2U8J8Y3_HUMAN
DGFFGNPR	32.24	908.414	8	2.5	455.215	14.68	1	2977	OA-1-aMSMS-40(63)-1uL.mzdata.xml	2910	1	1	P01871|IGHM_HUMAN:tr|A0A1B0GUU9|A0A1B0GUU9_HUMAN
STQDTVIALDALSAYWIASHTTEER	32.2	2777.35	25	-2.6	926.788	23.72	1	4536	OA-1-aMSMS-40(63)-1uL.mzdata.xml	921	1	1	tr|A0A140TA32|A0A140TA32_HUMAN:tr|A0A140TA44|A0A140TA44_HUMAN:P0C0L4|CO4A_HUMAN:tr|F5GXS0|F5GXS0_HUMAN:tr|A0A140TA29|A0A140TA29_HUMAN:tr|A0A0G2JL54|A0A0G2JL54_HUMAN:P0C0L5|CO4B_HUMAN
VFLDC(+57.02)C(+57.02)NYITELRR	32.14	1857.89	14	-2.8	620.301	18.81	1	3719	OA-1-aMSMS-40(63)-1uL.mzdata.xml	3530	1	1	P01024|CO3_HUMAN:tr|V9HWA9|V9HWA9_HUMAN	Carbamidomethylation	C5:Carbamidomethylation:1000.00;C6:Carbamidomethylation:1000.00
DGIDLAGFK	32.12	934.476	9	3.6	468.247	17.71	1	3501	OA-1-aMSMS-40(63)-1uL.mzdata.xml	5540	1	1	Q05707|COEA1_HUMAN
FISLGEAC(+57.02)K	32.08	1023.51	9	5.5	512.763	15.25	1	3092	OA-1-aMSMS-40(63)-1uL.mzdata.xml	1720	1	1	P01024|CO3_HUMAN:tr|V9HWA9|V9HWA9_HUMAN	Carbamidomethylation	C8:Carbamidomethylation:1000.00
GATYNIIVEALKDQQR	32.02	1817.96	16	2.7	606.997	19.81	1	3902	OA-1-aMSMS-40(63)-1uL.mzdata.xml	1070	1	1	tr|Q6MZM7|Q6MZM7_HUMAN:tr|B7ZLE5|B7ZLE5_HUMAN:tr|A0A024R462|A0A024R462_HUMAN
EATTEFSVDAR	31.99	1224.56	11	-4.9	613.285	13.67	1	2791	OA-1-aMSMS-40(63)-1uL.mzdata.xml	2480	1	1	tr|Q60FE6|Q60FE6_HUMAN:tr|Q60FE5|Q60FE5_HUMAN:P21333|FLNA_HUMAN
LGPGLVDAAQAR	31.96	1166.64	12	0.1	584.328	14.94	1	3030	OA-1-aMSMS-40(63)-1uL.mzdata.xml	2510	1	1	Q16853|AOC3_HUMAN
VMPIC(+57.02)LPSK	31.95	1043.55	9	0.8	522.783	16.96	1	3382	OA-1-aMSMS-40(63)-1uL.mzdata.xml	2350	1	1	P00738|HPT_HUMAN	Carbamidomethylation	C5:Carbamidomethylation:1000.00
NFVINVVNR	31.72	1073.6	9	1.1	537.807	17.4	1	3442	OA-1-aMSMS-40(63)-1uL.mzdata.xml	8660	1	1	P12110|CO6A2_HUMAN
IAQLEEQLDNETK	31.68	1529.76	13	8.2	765.892	15.17	1	3067	OA-1-aMSMS-40(63)-1uL.mzdata.xml	4130	1	1	tr|A0A024R1N1|A0A024R1N1_HUMAN:P35579|MYH9_HUMAN
VVIESLQDR	31.64	1057.58	9	-0.1	529.796	14.12	1	2864	OA-1-aMSMS-40(63)-1uL.mzdata.xml	12300	1	1	Q05707|COEA1_HUMAN
ALPAPIEK	31.59	837.496	8	1.3	419.756	13.51	1	2701	OA-1-aMSMS-40(63)-1uL.mzdata.xml	60100	1	1	tr|V9HW68|V9HW68_HUMAN:tr|Q6N089|Q6N089_HUMAN:tr|A8K008|A8K008_HUMAN:tr|Q6GMX6|Q6GMX6_HUMAN:tr|Q6MZQ6|Q6MZQ6_HUMAN:tr|S6B291|S6B291_HUMAN:tr|Q6MZV7|Q6MZV7_HUMAN:tr|Q6PYX1|Q6PYX1_HUMAN:P01860|IGHG3_HUMAN:tr|Q6N030|Q6N030_HUMAN:tr|Q5EBM2|Q5EBM2_HUMAN:tr|A0A286YES1|A0A286YES1_HUMAN:tr|Q8NF17|Q8NF17_HUMAN
VISGVLQLGNIVFK	31.44	1485.89	14	-5.6	743.949	22.87	1	4411	OA-1-aMSMS-40(63)-1uL.mzdata.xml	265	1	1	tr|A0A024R1N1|A0A024R1N1_HUMAN:P35579|MYH9_HUMAN
WYVDGVEVHNAK	31.28	1415.68	12	0.3	472.902	15.26	1	3086	OA-1-aMSMS-40(63)-1uL.mzdata.xml	2960	1	1	tr|V9HW68|V9HW68_HUMAN:tr|Q6N089|Q6N089_HUMAN:tr|A8K008|A8K008_HUMAN:tr|Q6GMX6|Q6GMX6_HUMAN:tr|Q6MZQ6|Q6MZQ6_HUMAN:tr|S6B291|S6B291_HUMAN:tr|Q6MZV7|Q6MZV7_HUMAN:tr|Q6PYX1|Q6PYX1_HUMAN:P01861|IGHG4_HUMAN:tr|A0A286YFJ8|A0A286YFJ8_HUMAN:tr|Q6N093|Q6N093_HUMAN:P01860|IGHG3_HUMAN:tr|Q6N030|Q6N030_HUMAN:tr|Q5EBM2|Q5EBM2_HUMAN:tr|A0A286YES1|A0A286YES1_HUMAN:tr|Q8NF17|Q8NF17_HUMAN:tr|Q6MZX7|Q6MZX7_HUMAN
ALEEALEAKEELER	31.26	1628.83	14	3.3	543.951	16.16	1	3247	OA-1-aMSMS-40(63)-1uL.mzdata.xml	1190	1	1	tr|A0A024QZJ6|A0A024QZJ6_HUMAN:tr|A0A024QZJ4|A0A024QZJ4_HUMAN:P35749|MYH11_HUMAN:tr|B1PS43|B1PS43_HUMAN
GPEVQLVAHSPWLK	31.24	1559.85	14	-1.4	520.955	18.72	1	3706	OA-1-aMSMS-40(63)-1uL.mzdata.xml	1250	1	1	tr|A0A140TA32|A0A140TA32_HUMAN:tr|A0A140TA44|A0A140TA44_HUMAN:P0C0L4|CO4A_HUMAN:tr|F5GXS0|F5GXS0_HUMAN:tr|A0A140TA29|A0A140TA29_HUMAN:tr|A0A0G2JL54|A0A0G2JL54_HUMAN:P0C0L5|CO4B_HUMAN
SAVTALWGK	31.2	931.513	9	0.3	466.764	16.89	1	3359	OA-1-aMSMS-40(63)-1uL.mzdata.xml	4250	1	1	tr|C8C504|C8C504_HUMAN:tr|D9YZU5|D9YZU5_HUMAN:P68871|HBB_HUMAN
MNLYGFHGGQR	31.18	1278.59	11	8.3	427.208	14.73	1	2989	OA-1-aMSMS-40(63)-1uL.mzdata.xml	2040	1	1	tr|A0A140T902|A0A140T902_HUMAN:tr|A0A140TA52|A0A140TA52_HUMAN
ITWDPPSSPVK	31.14	1225.63	11	-1.6	613.823	16.74	1	3327	OA-1-aMSMS-40(63)-1uL.mzdata.xml	13900	1	1	Q05707|COEA1_HUMAN
DYFPEPVTVSWNSGALTSGVHTFPAVLQSSGLYSLSSVVTVPSSSLGTK	31.09	5055.54	49	-0.3	1264.89	25.42	1	4803	OA-1-aMSMS-40(63)-1uL.mzdata.xml	1310	1	1	P01861|IGHG4_HUMAN:tr|A0A286YFJ8|A0A286YFJ8_HUMAN:tr|Q6MZX7|Q6MZX7_HUMAN
TLLDIDNTR	31.08	1059.56	9	1	530.786	15.75	1	3165	OA-1-aMSMS-40(63)-1uL.mzdata.xml	1380	1	1	P35527|K1C9_HUMAN
SQAPVLDAIR	31.04	1068.59	10	9	535.308	16.1	1	3232	OA-1-aMSMS-40(63)-1uL.mzdata.xml	1720	1	1	tr|B7ZW00|B7ZW00_HUMAN:tr|E7ENL6|E7ENL6_HUMAN:tr|D9ZGF2|D9ZGF2_HUMAN:P12111|CO6A3_HUMAN
ALELDSNLYR	30.88	1192.61	10	-3	597.31	16.91	1	3364	OA-1-aMSMS-40(63)-1uL.mzdata.xml	4360	1	1	tr|A0A024R1N1|A0A024R1N1_HUMAN:P35579|MYH9_HUMAN
NQVSLTC(+57.02)LVK	30.77	1160.62	10	3.4	581.32	17.17	1	3399	OA-1-aMSMS-40(63)-1uL.mzdata.xml	148000	1	1	tr|V9HW68|V9HW68_HUMAN:tr|Q6N089|Q6N089_HUMAN:tr|A8K008|A8K008_HUMAN:tr|Q6GMX6|Q6GMX6_HUMAN:tr|Q6MZQ6|Q6MZQ6_HUMAN:tr|S6B291|S6B291_HUMAN:tr|Q6MZV7|Q6MZV7_HUMAN:tr|Q6PYX1|Q6PYX1_HUMAN:P01861|IGHG4_HUMAN:tr|A0A286YFJ8|A0A286YFJ8_HUMAN:tr|Q6N093|Q6N093_HUMAN:P01860|IGHG3_HUMAN:tr|Q6N030|Q6N030_HUMAN:tr|Q5EBM2|Q5EBM2_HUMAN:tr|A0A286YES1|A0A286YES1_HUMAN:tr|Q8NF17|Q8NF17_HUMAN:tr|Q6MZU6|Q6MZU6_HUMAN:…	Carbamidomethylation	C7:Carbamidomethylation:1000.00
AAC(+57.02)LLPK	30.76	771.431	7	2	386.724	13.33	1	2735	OA-1-aMSMS-40(63)-1uL.mzdata.xml	1530	1	1	P02768|ALBU_HUMAN	Carbamidomethylation	C3:Carbamidomethylation:1000.00
FISLGEAC(+57.02)KK	30.7	1151.6	10	4.1	384.876	14.1	1	2867	OA-1-aMSMS-40(63)-1uL.mzdata.xml	2640	1	1	P01024|CO3_HUMAN:tr|V9HWA9|V9HWA9_HUMAN	Carbamidomethylation	C8:Carbamidomethylation:1000.00
VSPGAFTPLVK	30.66	1114.64	11	0.1	558.327	17.57	1	3481	OA-1-aMSMS-40(63)-1uL.mzdata.xml	1670	1	1	P07585|PGS2_HUMAN:tr|Q6FH10|Q6FH10_HUMAN:tr|F8VXZ8|F8VXZ8_HUMAN:tr|F8VUF6|F8VUF6_HUMAN:tr|F8VWU0|F8VWU0_HUMAN
IGILITDGK	30.65	928.559	9	-4.6	465.285	16.74	1	3330	OA-1-aMSMS-40(63)-1uL.mzdata.xml	4780	1	1	Q05707|COEA1_HUMAN
YYTYLIMNK	30.62	1207.59	9	10.2	604.811	17.86	1	3526	OA-1-aMSMS-40(63)-1uL.mzdata.xml	5610	1	1	P01024|CO3_HUMAN:tr|V9HWA9|V9HWA9_HUMAN
YLTWASR	30.58	895.455	7	1.8	448.736	14.9	1	3001	OA-1-aMSMS-40(63)-1uL.mzdata.xml	7680	1	1	tr|Q96K68|Q96K68_HUMAN:tr|Q6MZV6|Q6MZV6_HUMAN
QVREPGQDLVVLPLSITTDFIPSFR	30.46	2826.53	25	0.5	943.184	25.89	1	4874	OA-1-aMSMS-40(63)-1uL.mzdata.xml	213	1	1	P01024|CO3_HUMAN:tr|V9HWA9|V9HWA9_HUMAN
VDNALQSGNSQESVTEQDSK	30.42	2134.96	20	-7	712.656	11.67	1	2470	OA-1-aMSMS-40(63)-1uL.mzdata.xml	95.2	1	1	tr|V9HW34|V9HW34_HUMAN:tr|Q6PJF2|Q6PJF2_HUMAN:tr|Q6GMX0|Q6GMX0_HUMAN:tr|Q0KKI6|Q0KKI6_HUMAN:tr|Q8TCD0|Q8TCD0_HUMAN:tr|Q6P5S8|Q6P5S8_HUMAN:P0DOX7|IGK_HUMAN
LIC(+57.02)QATGFSPR	30.3	1248.63	11	2.6	625.323	14.56	1	2954	OA-1-aMSMS-40(63)-1uL.mzdata.xml	4670	1	1	P01871|IGHM_HUMAN:tr|A0A1B0GUU9|A0A1B0GUU9_HUMAN	Carbamidomethylation	C3:Carbamidomethylation:1000.00
VGWEQLLTTIAR	30.27	1385.77	12	-2.4	693.889	23.19	1	4457	OA-1-aMSMS-40(63)-1uL.mzdata.xml	615	1	1	tr|Q5ZEZ4|Q5ZEZ4_HUMAN:tr|H0YJ11|H0YJ11_HUMAN:tr|H0YJW3|H0YJW3_HUMAN:tr|H7C5W8|H7C5W8_HUMAN:tr|A1L0V1|A1L0V1_HUMAN:tr|A0A0S2Z3C0|A0A0S2Z3C0_HUMAN:tr|H7C144|H7C144_HUMAN:tr|A0A0S2Z3X3|A0A0S2Z3X3_HUMAN:tr|B3KUX9|B3KUX9_HUMAN:tr|F5GXS2|F5GXS2_HUMAN:tr|B4DFY0|B4DFY0_HUMAN:tr|B7Z2W3|B7Z2W3_HUMAN:tr|Q96BG6|Q96BG6_HUMAN:tr|B7Z565|B7Z565_HUMAN:tr|H9KV75|H9KV75_HUMAN:tr|A0A024R694|A0A024R694_HUMAN:P12814|…
TFISPIK	30.24	804.475	7	1	403.245	15.6	1	3134	OA-1-aMSMS-40(63)-1uL.mzdata.xml	4680	1	1	P01024|CO3_HUMAN:tr|V9HWA9|V9HWA9_HUMAN
LTLLAPLNSVFK	30.11	1314.79	12	3.2	658.405	23.12	1	4439	OA-1-aMSMS-40(63)-1uL.mzdata.xml	733	1	1	Q15582|BGH3_HUMAN:tr|Q53GU8|Q53GU8_HUMAN:tr|A0A0S2Z4Q2|A0A0S2Z4Q2_HUMAN:tr|H0Y9D7|H0Y9D7_HUMAN
DLC(+57.02)GC(+57.02)YSVSSVLPGC(+57.02)AEPWNHGK	29.86	2592.12	23	4.7	865.051	19.25	1	3806	OA-1-aMSMS-40(63)-1uL.mzdata.xml	2380	1	1	tr|Q96K68|Q96K68_HUMAN	Carbamidomethylation	C3:Carbamidomethylation:1000.00;C5:Carbamidomethylation:1000.00;C15:Carbamidomethylation:1000.00
VVAGVANALAHK	29.77	1148.67	12	2.7	383.897	13.81	1	2812	OA-1-aMSMS-40(63)-1uL.mzdata.xml	2150	1	1	tr|C8C504|C8C504_HUMAN:tr|D9YZU5|D9YZU5_HUMAN:P68871|HBB_HUMAN
FYYIYNEK	29.75	1138.53	8	3.2	570.276	15.99	1	3211	OA-1-aMSMS-40(63)-1uL.mzdata.xml	3520	1	1	P01024|CO3_HUMAN:tr|V9HWA9|V9HWA9_HUMAN
LMWIPVYGGK	29.56	1162.62	10	2.1	582.319	20.48	1	3996	OA-1-aMSMS-40(63)-1uL.mzdata.xml	6670	1	1	Q05707|COEA1_HUMAN
NTLIIYLDK	29.53	1091.62	9	-0.9	546.818	18.67	1	3697	OA-1-aMSMS-40(63)-1uL.mzdata.xml	977	1	1	P01024|CO3_HUMAN:tr|V9HWA9|V9HWA9_HUMAN
VKPLLQVTR	29.5	1052.67	9	0.4	351.898	14.25	1	2912	OA-1-aMSMS-40(63)-1uL.mzdata.xml	1160	1	1	tr|A0A024QZJ6|A0A024QZJ6_HUMAN:tr|A0A024QZJ4|A0A024QZJ4_HUMAN:P35749|MYH11_HUMAN:tr|B1PS43|B1PS43_HUMAN:Q7Z406|MYH14_HUMAN:P35580|MYH10_HUMAN
VDSGNDVTDIADDGC(+57.02)PKPPEIAHGYVEHSVR	29.5	3348.53	31	5.2	670.717	16.68	1	3339	OA-1-aMSMS-40(63)-1uL.mzdata.xml	7010	1	1	P00738|HPT_HUMAN	Carbamidomethylation	C15:Carbamidomethylation:1000.00
DNC(+57.02)C(+57.02)ILDER	29.5	1193.48	9	0.7	597.748	13.51	1	2782	OA-1-aMSMS-40(63)-1uL.mzdata.xml	1860	1	1	tr|A0A140VJJ6|A0A140VJJ6_HUMAN:P02679|FIBG_HUMAN	Carbamidomethylation	C3:Carbamidomethylation:1000.00;C4:Carbamidomethylation:1000.00
EDGGGWWYNR	29.49	1238.51	10	4.3	620.265	16.56	1	3315	OA-1-aMSMS-40(63)-1uL.mzdata.xml	1710	1	1	tr|D3DP13|D3DP13_HUMAN:tr|B4E1D3|B4E1D3_HUMAN:tr|V9HVY1|V9HVY1_HUMAN:P02675|FIBB_HUMAN:tr|D6REL8|D6REL8_HUMAN
TGLDSPTGIDFSDITANSFTVHWIAPR	29.4	2917.42	27	-4	973.478	23.12	1	4452	OA-1-aMSMS-40(63)-1uL.mzdata.xml	1490	1	1	tr|Q6MZM7|Q6MZM7_HUMAN:tr|B7ZLE5|B7ZLE5_HUMAN:tr|A0A024R462|A0A024R462_HUMAN
LRVDPVNFK	29.33	1086.62	9	1.8	363.214	15.39	1	3104	OA-1-aMSMS-40(63)-1uL.mzdata.xml	2610	1	1	tr|U6A216|U6A216_HUMAN:tr|E9M4D4|E9M4D4_HUMAN:tr|A0A2R8Y7C0|A0A2R8Y7C0_HUMAN:tr|D1MGQ2|D1MGQ2_HUMAN:P69905|HBA_HUMAN:tr|A0A1K0GXZ1|A0A1K0GXZ1_HUMAN:tr|A0A1S5UZ39|A0A1S5UZ39_HUMAN
IRVDPVNFK	29.33	1086.62	9	1.8	363.214	15.39	1	3104	OA-1-aMSMS-40(63)-1uL.mzdata.xml	2610	1	1	tr|A0A0K2BMD8|A0A0K2BMD8_HUMAN
ILPDTPQEPFALWEILNK	29.33	2123.13	18	2.5	708.719	24.64	1	4667	OA-1-aMSMS-40(63)-1uL.mzdata.xml	16500	2	2	Q05707|COEA1_HUMAN
QGIPFFGQVR	29.27	1147.61	10	3.6	574.816	19.84	1	3895	OA-1-aMSMS-40(63)-1uL.mzdata.xml	4320	1	1	P01023|A2MG_HUMAN
HPYFYAPELLFFAK	29.21	1741.89	14	-6.1	581.633	23.53	1	4521	OA-1-aMSMS-40(63)-1uL.mzdata.xml	241	1	1	P02768|ALBU_HUMAN
GLPAPIEK	29.05	823.48	8	-0.4	412.747	13.65	1	2750	OA-1-aMSMS-40(63)-1uL.mzdata.xml	36500	1	1	tr|Q6N093|Q6N093_HUMAN:tr|Q6MZU6|Q6MZU6_HUMAN
GLPAPLEK	29.05	823.48	8	-0.4	412.747	13.65	1	2750	OA-1-aMSMS-40(63)-1uL.mzdata.xml	36500	1	1
SFFPENWLWR	28.98	1380.66	10	0.9	691.339	23.12	1	4447	OA-1-aMSMS-40(63)-1uL.mzdata.xml	521	1	1	tr|A0A140TA32|A0A140TA32_HUMAN:tr|A0A140TA44|A0A140TA44_HUMAN:P0C0L4|CO4A_HUMAN:tr|F5GXS0|F5GXS0_HUMAN:tr|A0A140TA29|A0A140TA29_HUMAN:tr|A0A0G2JL54|A0A0G2JL54_HUMAN:P0C0L5|CO4B_HUMAN
LLIYWASTR	28.95	1121.62	9	0.1	561.819	19.42	1	3826	OA-1-aMSMS-40(63)-1uL.mzdata.xml	1540	1	1	tr|S6C4R6|S6C4R6_HUMAN:tr|S6B2A1|S6B2A1_HUMAN
MMEMFGLVEK	28.75	1213.55	10	-12.3	607.777	20.13	1	3942	OA-1-aMSMS-40(63)-1uL.mzdata.xml	1410	1	1	Q05707|COEA1_HUMAN
VVLVAVDK	28.71	841.527	8	-28.5	421.759	14.12	1	2934	OA-1-aMSMS-40(63)-1uL.mzdata.xml	185000	1	1	P01024|CO3_HUMAN:tr|V9HWA9|V9HWA9_HUMAN
GQGTLSVVTMYHAK	28.68	1490.76	14	0.6	497.926	16.02	1	3222	OA-1-aMSMS-40(63)-1uL.mzdata.xml	1690	1	1	P01024|CO3_HUMAN:tr|V9HWA9|V9HWA9_HUMAN
AIQLTYNPDESSKPNMIDAATLK	28.61	2519.26	23	-2.6	840.758	18.53	1	3671	OA-1-aMSMS-40(63)-1uL.mzdata.xml	2650	1	1	tr|A0A140VJJ6|A0A140VJJ6_HUMAN:P02679|FIBG_HUMAN
KFDQLLAEEK	28.46	1219.64	10	0.4	610.83	14.67	1	2966	OA-1-aMSMS-40(63)-1uL.mzdata.xml	3750	1	1	tr|A0A024R1N1|A0A024R1N1_HUMAN:P35579|MYH9_HUMAN:tr|A0A024QZJ6|A0A024QZJ6_HUMAN:tr|A0A024QZJ4|A0A024QZJ4_HUMAN:P35749|MYH11_HUMAN:tr|B1PS43|B1PS43_HUMAN:Q7Z406|MYH14_HUMAN:P35580|MYH10_HUMAN
GFIPNIR	28.21	815.465	7	8.7	408.743	17.2	1	3420	OA-1-aMSMS-40(63)-1uL.mzdata.xml	937	1	1	P35555|FBN1_HUMAN
QAPGQGLEWMGR	28.12	1328.63	12	2.7	665.324	16.85	1	3367	OA-1-aMSMS-40(63)-1uL.mzdata.xml	1580	1	1	tr|Q9UL89|Q9UL89_HUMAN
ASITALEAK	28.04	902.507	9	0.7	452.261	13.54	1	2767	OA-1-aMSMS-40(63)-1uL.mzdata.xml	2140	1	1	tr|A0A024R1N1|A0A024R1N1_HUMAN:P35579|MYH9_HUMAN
LTVLGQPK	28.03	854.523	8	1.8	428.269	13.75	1	2844	OA-1-aMSMS-40(63)-1uL.mzdata.xml	22900	1	1	tr|S6BAN6|S6BAN6_HUMAN:tr|S6B2B0|S6B2B0_HUMAN
AEFQDALEK	28	1049.5	9	-2	525.758	14.04	1	2872	OA-1-aMSMS-40(63)-1uL.mzdata.xml	1220	1	1	tr|A0A140TA32|A0A140TA32_HUMAN:tr|A0A140TA44|A0A140TA44_HUMAN:P0C0L4|CO4A_HUMAN:tr|F5GXS0|F5GXS0_HUMAN:tr|A0A140TA29|A0A140TA29_HUMAN:tr|A0A0G2JL54|A0A0G2JL54_HUMAN:P0C0L5|CO4B_HUMAN
DSC(+57.02)VGSLVVK	27.93	1062.54	10	1.1	532.277	14.41	1	2931	OA-1-aMSMS-40(63)-1uL.mzdata.xml	3350	1	1	P01024|CO3_HUMAN:tr|V9HWA9|V9HWA9_HUMAN	Carbamidomethylation	C3:Carbamidomethylation:1000.00
IVFQEFR	27.79	937.502	7	3.7	469.76	16.97	1	3386	OA-1-aMSMS-40(63)-1uL.mzdata.xml	1340	1	1	tr|A0A024QZJ6|A0A024QZJ6_HUMAN:tr|A0A024QZJ4|A0A024QZJ4_HUMAN:P35749|MYH11_HUMAN:tr|B1PS43|B1PS43_HUMAN:P35580|MYH10_HUMAN
NLDIERPTYTNLNR	27.75	1717.87	14	-1.5	573.631	15.6	1	3160	OA-1-aMSMS-40(63)-1uL.mzdata.xml	1960	1	1	tr|B4DDU2|B4DDU2_HUMAN:tr|B3KT06|B3KT06_HUMAN:tr|B3KPS3|B3KPS3_HUMAN:tr|Q53GA7|Q53GA7_HUMAN:Q9BQE3|TBA1C_HUMAN:tr|A8JZY9|A8JZY9_HUMAN:P68363|TBA1B_HUMAN:tr|F5H5D3|F5H5D3_HUMAN
AVAFQDC(+57.02)PVDLFFVLDTSESVALR	27.74	2698.33	24	-6	900.446	26.16	1	4917	OA-1-aMSMS-40(63)-1uL.mzdata.xml	774	1	1	tr|A0A087X0S5|A0A087X0S5_HUMAN:P12109|CO6A1_HUMAN	Carbamidomethylation	C7:Carbamidomethylation:1000.00
GDLGIEIPAEK	27.5	1140.6	11	-2.1	571.307	17.08	1	3405	OA-1-aMSMS-40(63)-1uL.mzdata.xml	1170	1	1	tr|B4DNK4|B4DNK4_HUMAN:tr|H3BTN5|H3BTN5_HUMAN:tr|B4DRT3|B4DRT3_HUMAN:tr|A0A024R5Z9|A0A024R5Z9_HUMAN:tr|V9HWB8|V9HWB8_HUMAN:tr|A0A024R609|A0A024R609_HUMAN
VQHIQLLQK	27.39	1105.66	9	0.5	369.561	13.94	1	2835	OA-1-aMSMS-40(63)-1uL.mzdata.xml	5850	1	1	tr|A0A0S2Z3E8|A0A0S2Z3E8_HUMAN:P02671|FIBA_HUMAN
GNRGDSIDQC(+57.02)ALIQSIK	27.28	1873.93	17	9.6	625.657	17.3	1	3441	OA-1-aMSMS-40(63)-1uL.mzdata.xml	0	0	0	tr|B7ZW00|B7ZW00_HUMAN:tr|E7ENL6|E7ENL6_HUMAN:tr|D9ZGF2|D9ZGF2_HUMAN:P12111|CO6A3_HUMAN	Carbamidomethylation	C10:Carbamidomethylation:1000.00
GDRGPIGSIGPK	27.04	1152.63	12	4.4	385.217	12.88	1	2665	OA-1-aMSMS-40(63)-1uL.mzdata.xml	1310	1	1	tr|B7ZW00|B7ZW00_HUMAN:tr|E7ENL6|E7ENL6_HUMAN:tr|D9ZGF2|D9ZGF2_HUMAN:P12111|CO6A3_HUMAN
AEAGVPAEFSIWTR	27.01	1532.76	14	-0.1	767.388	20.26	1	3969	OA-1-aMSMS-40(63)-1uL.mzdata.xml	874	1	1	tr|Q60FE6|Q60FE6_HUMAN:tr|Q60FE5|Q60FE5_HUMAN:P21333|FLNA_HUMAN
VFAVGVR	26.84	746.444	7	2.2	374.23	14.2	1	2891	OA-1-aMSMS-40(63)-1uL.mzdata.xml	3490	1	1	tr|B7ZW00|B7ZW00_HUMAN:tr|E7ENL6|E7ENL6_HUMAN:tr|D9ZGF2|D9ZGF2_HUMAN:P12111|CO6A3_HUMAN
LTVLSQPK	26.78	884.533	8	-1.1	443.273	13.36	1	2731	OA-1-aMSMS-40(63)-1uL.mzdata.xml	2200	1	1	tr|S6BGD6|S6BGD6_HUMAN:tr|Q8NEJ1|Q8NEJ1_HUMAN
VFAIPPSFASIFLTK	26.75	1636.92	15	-0.5	546.648	25.11	1	4758	OA-1-aMSMS-40(63)-1uL.mzdata.xml	4370	2	2	P01871|IGHM_HUMAN:tr|A0A1B0GUU9|A0A1B0GUU9_HUMAN
TLTYFNYDQSGDFQTVTFEGPEIRK	26.74	2955.39	25	2.3	986.14	20.22	1	3971	OA-1-aMSMS-40(63)-1uL.mzdata.xml	2030	1	1	Q05707|COEA1_HUMAN
ALILVGLER	26.7	982.617	9	-0.8	492.316	19.31	1	3799	OA-1-aMSMS-40(63)-1uL.mzdata.xml	6260	1	1	tr|B7ZW00|B7ZW00_HUMAN:tr|E7ENL6|E7ENL6_HUMAN:tr|D9ZGF2|D9ZGF2_HUMAN:P12111|CO6A3_HUMAN
GHFSISIPVK	26.7	1083.61	10	4.4	362.211	17.57	1	3482	OA-1-aMSMS-40(63)-1uL.mzdata.xml	1330	1	1	P01023|A2MG_HUMAN
YVLPNFEVK	26.61	1107.6	9	-2	554.804	18.75	1	3711	OA-1-aMSMS-40(63)-1uL.mzdata.xml	1330	1	1	tr|A0A140TA32|A0A140TA32_HUMAN:tr|A0A140TA44|A0A140TA44_HUMAN:P0C0L4|CO4A_HUMAN:tr|F5GXS0|F5GXS0_HUMAN:tr|A0A140TA29|A0A140TA29_HUMAN:tr|A0A0G2JL54|A0A0G2JL54_HUMAN:P0C0L5|CO4B_HUMAN
KQELEEIC(+57.02)HDLEAR	26.5	1768.84	14	2.8	590.623	16.28	1	3261	OA-1-aMSMS-40(63)-1uL.mzdata.xml	1210	1	1	tr|A0A024R1N1|A0A024R1N1_HUMAN:P35579|MYH9_HUMAN	Carbamidomethylation	C8:Carbamidomethylation:1000.00
LISQIVSSITASLR	26.44	1486.87	14	3.8	496.633	23.57	1	4517	OA-1-aMSMS-40(63)-1uL.mzdata.xml	170	1	1	tr|B4DDU2|B4DDU2_HUMAN:tr|B3KT06|B3KT06_HUMAN:tr|B3KPS3|B3KPS3_HUMAN:tr|Q53GA7|Q53GA7_HUMAN:Q9BQE3|TBA1C_HUMAN:tr|A8JZY9|A8JZY9_HUMAN:P68363|TBA1B_HUMAN:tr|F5H5D3|F5H5D3_HUMAN
EATIPGHLNSYTIK	26.38	1542.8	14	-3.8	515.273	15.72	1	3167	OA-1-aMSMS-40(63)-1uL.mzdata.xml	1300	1	1	tr|Q6MZM7|Q6MZM7_HUMAN:tr|B7ZLE5|B7ZLE5_HUMAN:tr|A0A024R462|A0A024R462_HUMAN
DLGEELEALKTELEDTLDSTAAQQELR	26.26	3016.47	27	1.7	1006.5	26.36	1	4947	OA-1-aMSMS-40(63)-1uL.mzdata.xml	302	1	1	tr|A0A024R1N1|A0A024R1N1_HUMAN:P35579|MYH9_HUMAN
VPSGLPDLK	26.25	924.528	9	1.8	463.272	15.63	1	3140	OA-1-aMSMS-40(63)-1uL.mzdata.xml	5110	1	1	tr|A6NLG9|A6NLG9_HUMAN:tr|B4DDQ2|B4DDQ2_HUMAN:tr|A8K7E0|A8K7E0_HUMAN:tr|Q53HU6|Q53HU6_HUMAN:tr|Q53FI4|Q53FI4_HUMAN:P21810|PGS1_HUMAN
ISLPESLKR	26.18	1041.62	9	4.2	348.215	14.91	1	3015	OA-1-aMSMS-40(63)-1uL.mzdata.xml	3220	1	1	P01024|CO3_HUMAN:tr|V9HWA9|V9HWA9_HUMAN
VKPLLQVSR	26.1	1038.65	9	99.1	347.26	13.93	1	2841	OA-1-aMSMS-40(63)-1uL.mzdata.xml	0	0	0	tr|A0A024R1N1|A0A024R1N1_HUMAN:P35579|MYH9_HUMAN
WLPSSSPVTGYR	26	1348.68	12	-4.9	675.343	16.74	1	3352	OA-1-aMSMS-40(63)-1uL.mzdata.xml	1680	1	1	tr|Q6MZM7|Q6MZM7_HUMAN:tr|B7ZLE5|B7ZLE5_HUMAN:tr|A0A024R462|A0A024R462_HUMAN
VDPVNFK	25.96	817.433	7	2.5	409.725	13.49	1	2760	OA-1-aMSMS-40(63)-1uL.mzdata.xml	2120	1	1	tr|U6A216|U6A216_HUMAN:tr|E9M4D4|E9M4D4_HUMAN:tr|A0A2R8Y7C0|A0A2R8Y7C0_HUMAN:tr|D1MGQ2|D1MGQ2_HUMAN:tr|A0A0K2BMD8|A0A0K2BMD8_HUMAN:P69905|HBA_HUMAN:tr|A0A1K0GXZ1|A0A1K0GXZ1_HUMAN:tr|A0A1S5UZ39|A0A1S5UZ39_HUMAN
NLQGISSFR	25.95	1020.54	9	1.1	511.275	15.36	1	3094	OA-1-aMSMS-40(63)-1uL.mzdata.xml	8020	1	1	P12110|CO6A2_HUMAN
YLYEIAR	25.95	926.486	7	1.5	464.251	15.05	1	3040	OA-1-aMSMS-40(63)-1uL.mzdata.xml	5140	1	1	P02768|ALBU_HUMAN
LTVAAPPSGGPGFLSIERPDSRPPR	25.9	2573.37	25	2	644.351	18.59	1	3675	OA-1-aMSMS-40(63)-1uL.mzdata.xml	3340	1	1	tr|A0A140TA32|A0A140TA32_HUMAN:tr|A0A140TA44|A0A140TA44_HUMAN:P0C0L4|CO4A_HUMAN:tr|F5GXS0|F5GXS0_HUMAN:tr|A0A140TA29|A0A140TA29_HUMAN:tr|A0A0G2JL54|A0A0G2JL54_HUMAN:P0C0L5|CO4B_HUMAN
LDIDSPPITAR	25.68	1196.64	11	-4.2	599.325	16.29	1	3262	OA-1-aMSMS-40(63)-1uL.mzdata.xml	782	1	1	tr|B4DNK4|B4DNK4_HUMAN:tr|H3BTN5|H3BTN5_HUMAN:tr|B4DRT3|B4DRT3_HUMAN:tr|A0A024R5Z9|A0A024R5Z9_HUMAN:tr|V9HWB8|V9HWB8_HUMAN:tr|A0A024R609|A0A024R609_HUMAN
EELTAVMR	25.66	947.475	8	0.2	474.745	14.33	1	2927	OA-1-aMSMS-40(63)-1uL.mzdata.xml	1460	1	1	Q16853|AOC3_HUMAN:O75106|AOC2_HUMAN
AC(+57.02)EPGVDYVYK	25.6	1299.58	11	-1.9	650.796	14.39	1	2920	OA-1-aMSMS-40(63)-1uL.mzdata.xml	3080	1	1	P01024|CO3_HUMAN:tr|V9HWA9|V9HWA9_HUMAN	Carbamidomethylation	C2:Carbamidomethylation:1000.00
QLYNVEATSYALLALLQLK	25.5	2150.2	19	1.5	717.741	26.94	1	5041	OA-1-aMSMS-40(63)-1uL.mzdata.xml	110	1	1	P01024|CO3_HUMAN:tr|V9HWA9|V9HWA9_HUMAN
VRLEILEELVK	25.26	1339.81	11	-1	447.609	21.4	1	4167	OA-1-aMSMS-40(63)-1uL.mzdata.xml	153	1	1	tr|A0A140T902|A0A140T902_HUMAN:tr|A0A140TA52|A0A140TA52_HUMAN
TKETLLDAIK	25.25	1130.65	10	2.9	377.893	16.48	1	3290	OA-1-aMSMS-40(63)-1uL.mzdata.xml	2690	1	1	Q05707|COEA1_HUMAN
LETC(+57.02)FLR	25.06	937.469	7	-1.9	469.741	15.81	1	3196	OA-1-aMSMS-40(63)-1uL.mzdata.xml	1060	1	1	P35555|FBN1_HUMAN	Carbamidomethylation	C4:Carbamidomethylation:1000.00
VEYGFQVK	25.06	968.497	8	0.7	485.256	14.73	1	2992	OA-1-aMSMS-40(63)-1uL.mzdata.xml	1740	1	1	tr|A0A140TA32|A0A140TA32_HUMAN:tr|A0A140TA44|A0A140TA44_HUMAN:P0C0L4|CO4A_HUMAN:tr|F5GXS0|F5GXS0_HUMAN:tr|A0A140TA29|A0A140TA29_HUMAN:tr|A0A0G2JL54|A0A0G2JL54_HUMAN:P0C0L5|CO4B_HUMAN
LLIYGASSR	24.91	978.55	9	1.3	490.283	14.89	1	3022	OA-1-aMSMS-40(63)-1uL.mzdata.xml	2880	1	1	tr|Q6P5S8|Q6P5S8_HUMAN:tr|A2KBC6|A2KBC6_HUMAN:tr|A2KBC8|A2KBC8_HUMAN:tr|A2KBC7|A2KBC7_HUMAN:tr|A2KBC4|A2KBC4_HUMAN:tr|A2KBB9|A2KBB9_HUMAN:tr|A2KBC0|A2KBC0_HUMAN:tr|A2KBC2|A2KBC2_HUMAN:tr|A2KBC5|A2KBC5_HUMAN:tr|A2KBC3|A2KBC3_HUMAN
DRQHLPLIK	24.9	1118.66	9	6	373.895	13.73	1	2797	OA-1-aMSMS-40(63)-1uL.mzdata.xml	2140	1	1	tr|A0A0S2Z3E8|A0A0S2Z3E8_HUMAN:P02671|FIBA_HUMAN
NLQVALTSK	24.84	972.56	9	-0.7	487.287	14.22	1	2890	OA-1-aMSMS-40(63)-1uL.mzdata.xml	5690	1	1	tr|B7ZW00|B7ZW00_HUMAN:tr|E7ENL6|E7ENL6_HUMAN:tr|D9ZGF2|D9ZGF2_HUMAN:P12111|CO6A3_HUMAN
SLVNLGGSK	24.81	873.492	9	4.7	437.755	13.92	1	2827	OA-1-aMSMS-40(63)-1uL.mzdata.xml	2580	1	1	tr|H6VRF9|H6VRF9_HUMAN:tr|H6VRG0|H6VRG0_HUMAN:P04264|K2C1_HUMAN:tr|H6VRF8|H6VRF8_HUMAN:tr|H6VRG3|H6VRG3_HUMAN:tr|H6VRG1|H6VRG1_HUMAN
SEETKENEGFTVTAEGK	24.5	1854.85	17	0.3	619.29	12.44	1	2592	OA-1-aMSMS-40(63)-1uL.mzdata.xml	0	0	0	P01024|CO3_HUMAN:tr|V9HWA9|V9HWA9_HUMAN
QNVVPTVLALGSDVDMDVLTTLSLGDR	24.48	2827.46	27	-8.6	943.487	27.22	1	5090	OA-1-aMSMS-40(63)-1uL.mzdata.xml	95.4	1	1	P12110|CO6A2_HUMAN
QGALELIK	24.48	870.518	8	3.5	436.267	15.99	1	3214	OA-1-aMSMS-40(63)-1uL.mzdata.xml	1850	1	1	P01024|CO3_HUMAN:tr|V9HWA9|V9HWA9_HUMAN
DTLMISR	24.37	834.427	7	4.4	418.223	13.45	1	2769	OA-1-aMSMS-40(63)-1uL.mzdata.xml	18800	1	1	tr|V9HW68|V9HW68_HUMAN:tr|Q6N089|Q6N089_HUMAN:tr|A8K008|A8K008_HUMAN:tr|Q6GMX6|Q6GMX6_HUMAN:tr|Q6MZQ6|Q6MZQ6_HUMAN:tr|S6B291|S6B291_HUMAN:tr|Q6MZV7|Q6MZV7_HUMAN:tr|Q6PYX1|Q6PYX1_HUMAN:P01861|IGHG4_HUMAN:tr|A0A286YFJ8|A0A286YFJ8_HUMAN:tr|Q6N093|Q6N093_HUMAN:P01860|IGHG3_HUMAN:tr|Q6N030|Q6N030_HUMAN:tr|Q5EBM2|Q5EBM2_HUMAN:tr|A0A286YES1|A0A286YES1_HUMAN:tr|Q8NF17|Q8NF17_HUMAN:tr|Q6MZU6|Q6MZU6_HUMAN:…
LRTEGDGVYTLNDKK	23.92	1707.88	15	2.8	427.978	12.66	1	2617	OA-1-aMSMS-40(63)-1uL.mzdata.xml	875	2	2	P00738|HPT_HUMAN
LAVNMVPFPR	23.9	1142.63	10	3.5	572.323	19.39	1	3822	OA-1-aMSMS-40(63)-1uL.mzdata.xml	950	1	1	tr|Q1KSF8|Q1KSF8_HUMAN:tr|Q96B85|Q96B85_HUMAN:tr|B4DXZ5|B4DXZ5_HUMAN:tr|B4DMU8|B4DMU8_HUMAN:tr|Q9BUU9|Q9BUU9_HUMAN:tr|B4E052|B4E052_HUMAN:tr|B4DQN9|B4DQN9_HUMAN:tr|Q5ST81|Q5ST81_HUMAN:tr|B7ZAF0|B7ZAF0_HUMAN:tr|Q5JP53|Q5JP53_HUMAN:P07437|TBB5_HUMAN:tr|Q5SU16|Q5SU16_HUMAN:tr|B4DY90|B4DY90_HUMAN
GFPSVLR	23.76	774.439	7	6.3	388.229	16.37	1	3270	OA-1-aMSMS-40(63)-1uL.mzdata.xml	3070	1	1	P01871|IGHM_HUMAN:tr|A0A1B0GUU9|A0A1B0GUU9_HUMAN
C(+57.02)HAGHLNGVYYQGGTYSK	23.67	2010.9	18	-6.8	671.303	12.86	1	2662	OA-1-aMSMS-40(63)-1uL.mzdata.xml	354	1	1	tr|A0A140VJJ6|A0A140VJJ6_HUMAN:P02679|FIBG_HUMAN	Carbamidomethylation	C1:Carbamidomethylation:1000.00
EVDLKDYEDQQK	23.64	1508.7	12	0.4	755.357	13.3	1	2727	OA-1-aMSMS-40(63)-1uL.mzdata.xml	6090	2	2	tr|A0A0S2Z3E8|A0A0S2Z3E8_HUMAN:P02671|FIBA_HUMAN
LMNIFLK	23.61	877.51	7	0.4	439.762	19.45	1	3824	OA-1-aMSMS-40(63)-1uL.mzdata.xml	2830	1	1	P01024|CO3_HUMAN:tr|V9HWA9|V9HWA9_HUMAN
VTYMTAQGDPEEEVIGTVMVPGSQNNLLLKPLLPDTEYK	23.53	4289.15	39	6.4	1073.3	23.73	1	4542	OA-1-aMSMS-40(63)-1uL.mzdata.xml	837	1	1	Q05707|COEA1_HUMAN
SGNC(+57.02)YLDIRPR	23.52	1349.65	11	1.2	450.892	14.6	1	2960	OA-1-aMSMS-40(63)-1uL.mzdata.xml	1370	1	1	P35555|FBN1_HUMAN	Carbamidomethylation	C4:Carbamidomethylation:1000.00
MPC(+57.02)AEDYLSVVLNQLC(+57.02)VLHEK	23.33	2517.21	21	-9.9	840.068	25.2	1	4779	OA-1-aMSMS-40(63)-1uL.mzdata.xml	230	1	1	P02768|ALBU_HUMAN	Carbamidomethylation	C3:Carbamidomethylation:1000.00;C16:Carbamidomethylation:1000.00
VAQLEAQC(+57.02)QEPC(+57.02)KDTVQIHDITGKDC(+57.02)QDIANK	23.28	3711.73	32	4	743.356	15.33	1	3105	OA-1-aMSMS-40(63)-1uL.mzdata.xml	4310	1	1	tr|A0A140VJJ6|A0A140VJJ6_HUMAN:P02679|FIBG_HUMAN	Carbamidomethylation	C8:Carbamidomethylation:1000.00;C12:Carbamidomethylation:1000.00;C26:Carbamidomethylation:1000.00
IWDVVEK	23.19	887.475	7	-0.6	444.745	15.3	1	3084	OA-1-aMSMS-40(63)-1uL.mzdata.xml	5440	1	1	P01024|CO3_HUMAN:tr|V9HWA9|V9HWA9_HUMAN
PELLGGPSVFLFPPKPK	22.88	1822.04	17	-2.5	912.025	21.34	1	4162	OA-1-aMSMS-40(63)-1uL.mzdata.xml	1350	1	1	tr|V9HW68|V9HW68_HUMAN:tr|Q6N089|Q6N089_HUMAN:tr|A8K008|A8K008_HUMAN:tr|Q6GMX6|Q6GMX6_HUMAN:tr|Q6MZQ6|Q6MZQ6_HUMAN:tr|S6B291|S6B291_HUMAN:tr|Q6MZV7|Q6MZV7_HUMAN:tr|Q6PYX1|Q6PYX1_HUMAN:P01860|IGHG3_HUMAN:tr|Q6N030|Q6N030_HUMAN:tr|Q5EBM2|Q5EBM2_HUMAN:tr|A0A286YES1|A0A286YES1_HUMAN:tr|Q8NF17|Q8NF17_HUMAN
DVFLGMFLYEYAR	22.84	1622.78	13	3.3	812.4	24.64	1	4685	OA-1-aMSMS-40(63)-1uL.mzdata.xml	52.2	1	1	P02768|ALBU_HUMAN
FANYIDK	22.76	869.428	7	-3.5	435.72	13.2	1	2700	OA-1-aMSMS-40(63)-1uL.mzdata.xml	1090	1	1	tr|B0YJC4|B0YJC4_HUMAN:P08670|VIME_HUMAN:tr|V9HWE1|V9HWE1_HUMAN
LMHLEFGR	22.75	1001.51	8	4.4	334.846	16.57	1	3296	OA-1-aMSMS-40(63)-1uL.mzdata.xml	5600	1	1	tr|B7ZW00|B7ZW00_HUMAN:tr|E7ENL6|E7ENL6_HUMAN:tr|D9ZGF2|D9ZGF2_HUMAN:P12111|CO6A3_HUMAN
TLPSSGPQNLR	22.5	1168.62	11	-4.1	585.315	12.79	1	2615	OA-1-aMSMS-40(63)-1uL.mzdata.xml	1180	1	1	Q05707|COEA1_HUMAN
ALFQDIK	22.34	833.465	7	2.9	417.741	15.9	1	3175	OA-1-aMSMS-40(63)-1uL.mzdata.xml	9940	2	2	P02792|FRIL_HUMAN
ISLPESLK	22.06	885.517	8	1.4	443.766	16.35	1	3266	OA-1-aMSMS-40(63)-1uL.mzdata.xml	2060	1	1	P01024|CO3_HUMAN:tr|V9HWA9|V9HWA9_HUMAN
LSLPESIK	22.06	885.517	8	1.4	443.766	16.35	1	3266	OA-1-aMSMS-40(63)-1uL.mzdata.xml	2060	1	1
LKPYGALVDK	22	1102.64	10	4.4	368.555	13.81	1	2810	OA-1-aMSMS-40(63)-1uL.mzdata.xml	4770	1	1	tr|A0A087X0S5|A0A087X0S5_HUMAN:P12109|CO6A1_HUMAN
IFYGSFHK	21.96	997.502	8	2.3	333.509	14.04	1	2859	OA-1-aMSMS-40(63)-1uL.mzdata.xml	4730	1	1	Q05707|COEA1_HUMAN
LFYGSFHK	21.96	997.502	8	2.3	333.509	14.04	1	2859	OA-1-aMSMS-40(63)-1uL.mzdata.xml	4730	1	1
ETLLDAIK	21.91	901.512	8	1.7	451.764	18.11	1	3597	OA-1-aMSMS-40(63)-1uL.mzdata.xml	1950	1	1	Q05707|COEA1_HUMAN
LTWDPTSR	21.82	974.482	8	3.9	488.25	14.59	1	2944	OA-1-aMSMS-40(63)-1uL.mzdata.xml	8620	1	1	Q05707|COEA1_HUMAN
DLTDYLMK	21.54	997.479	8	-1.7	499.746	18.34	1	3636	OA-1-aMSMS-40(63)-1uL.mzdata.xml	2340	1	1	tr|B4DW52|B4DW52_HUMAN:tr|B4E335|B4E335_HUMAN:tr|B4E3A4|B4E3A4_HUMAN:tr|Q8WVW5|Q8WVW5_HUMAN:P60709|ACTB_HUMAN:tr|Q53GK6|Q53GK6_HUMAN:tr|Q53G76|Q53G76_HUMAN:tr|Q1KLZ0|Q1KLZ0_HUMAN:tr|Q53G99|Q53G99_HUMAN:P63261|ACTG_HUMAN
YGGPYHIGGSPFK	21.5	1378.67	13	5	460.565	15.84	1	3195	OA-1-aMSMS-40(63)-1uL.mzdata.xml	1740	1	1	tr|Q60FE6|Q60FE6_HUMAN:tr|Q60FE5|Q60FE5_HUMAN:P21333|FLNA_HUMAN
GEAFTLK	21.16	764.407	7	1.3	383.211	13.81	1	2806	OA-1-aMSMS-40(63)-1uL.mzdata.xml	2370	1	1	P01023|A2MG_HUMAN
KKVEAQLQELQVK	21.15	1539.9	13	-0.3	514.307	13.97	1	2852	OA-1-aMSMS-40(63)-1uL.mzdata.xml	1720	1	1	tr|A0A024R1N1|A0A024R1N1_HUMAN:P35579|MYH9_HUMAN
VDDFDAFK	21.09	955.429	8	0.4	478.722	15.48	1	3132	OA-1-aMSMS-40(63)-1uL.mzdata.xml	1280	1	1	Q05707|COEA1_HUMAN
AFQPFFVELTMPYSVIR	20.89	2044.05	17	7.3	1023.04	25.56	1	4829	OA-1-aMSMS-40(63)-1uL.mzdata.xml	572	2	2	P01023|A2MG_HUMAN
ALVLIAFAQYLQQC(+57.02)PFEDHVK	20.84	2489.28	21	7.5	830.773	25.36	1	4804	OA-1-aMSMS-40(63)-1uL.mzdata.xml	215	1	1	P02768|ALBU_HUMAN	Carbamidomethylation	C14:Carbamidomethylation:1000.00
IFLQDIK	20.77	875.512	7	-1	438.763	17.08	1	3396	OA-1-aMSMS-40(63)-1uL.mzdata.xml	4520	1	1	tr|G3V1D1|G3V1D1_HUMAN:tr|G3V192|G3V192_HUMAN:tr|A0A024R525|A0A024R525_HUMAN:tr|Q6NZ44|Q6NZ44_HUMAN:P02794|FRIH_HUMAN:tr|B3KXC3|B3KXC3_HUMAN:tr|Q6NS36|Q6NS36_HUMAN
QLVEIEK	20.55	857.486	7	4	429.752	13.36	1	2716	OA-1-aMSMS-40(63)-1uL.mzdata.xml	5770	1	1	P00738|HPT_HUMAN
QLVELEK	20.55	857.486	7	4	429.752	13.36	1	2716	OA-1-aMSMS-40(63)-1uL.mzdata.xml	5770	1	1
STIAALEAK	20.52	902.507	9	0.7	452.261	13.54	1	2771	OA-1-aMSMS-40(63)-1uL.mzdata.xml	2140	1	1	tr|A0A024QZJ6|A0A024QZJ6_HUMAN:tr|A0A024QZJ4|A0A024QZJ4_HUMAN:P35749|MYH11_HUMAN:tr|B1PS43|B1PS43_HUMAN
GLEWIGR	20.28	829.445	7	-0.8	415.729	16.65	1	3319	OA-1-aMSMS-40(63)-1uL.mzdata.xml	2470	1	1	tr|Q6GMX6|Q6GMX6_HUMAN
ALEFVAR	20.26	804.449	7	3.4	403.233	14.76	1	2986	OA-1-aMSMS-40(63)-1uL.mzdata.xml	1740	1	1	tr|B7ZW00|B7ZW00_HUMAN:tr|E7ENL6|E7ENL6_HUMAN:tr|D9ZGF2|D9ZGF2_HUMAN:P12111|CO6A3_HUMAN
GTETTLALPMASDLLLYDVTENSMR	20.13	2740.33	25	2.7	914.453	25.2	1	4774	OA-1-aMSMS-40(63)-1uL.mzdata.xml	798	1	1	Q05707|COEA1_HUMAN
KIFYGSFHK	20.07	1125.6	9	1.2	376.207	13.17	1	2694	OA-1-aMSMS-40(63)-1uL.mzdata.xml	3050	1	1	Q05707|COEA1_HUMAN
FADQHVPGSPFSVK	20	1514.75	14	0	505.925	16.1	1	3242	OA-1-aMSMS-40(63)-1uL.mzdata.xml	1420	1	1	tr|Q60FE6|Q60FE6_HUMAN:tr|Q60FE5|Q60FE5_HUMAN:P21333|FLNA_HUMAN
AVGDKLPEC(+57.02)EADDGC(+57.02)PKPPEIAHGYVEHSVR	19.81	3431.59	31	6.2	687.329	15.39	1	3112	OA-1-aMSMS-40(63)-1uL.mzdata.xml	0	0	0	P00738|HPT_HUMAN	Carbamidomethylation	C9:Carbamidomethylation:1000.00;C15:Carbamidomethylation:1000.00
ITGYIIK	19.7	806.49	7	3.5	404.254	14.51	1	2951	OA-1-aMSMS-40(63)-1uL.mzdata.xml	1550	1	1	tr|Q6MZM7|Q6MZM7_HUMAN:tr|B7ZLE5|B7ZLE5_HUMAN:tr|A0A024R462|A0A024R462_HUMAN
GLEWVGR	19.63	815.429	7	0.3	408.722	15.2	1	3071	OA-1-aMSMS-40(63)-1uL.mzdata.xml	3360	1	1	tr|A8K008|A8K008_HUMAN:tr|A0A193CHR0|A0A193CHR0_HUMAN:A0A0B4J1Y9|HV372_HUMAN
HYDGSYSTFGER	19.23	1417.59	12	-3.3	473.536	12.77	1	2642	OA-1-aMSMS-40(63)-1uL.mzdata.xml	112	1	1	P01023|A2MG_HUMAN
LLLPWLEAR	19.22	1109.66	9	0.6	555.837	22.58	1	4354	OA-1-aMSMS-40(63)-1uL.mzdata.xml	813	1	1
DYFPEPVTVSWNSGALTSGVHTFPAVLQSSGLYSLSSVVTVPSSSLGTQTYIC(+57.02)NVNHKPSNTK	18.84	6712.31	63	-4.1	1343.46	24.77	1	4705	OA-1-aMSMS-40(63)-1uL.mzdata.xml	2570	1	1	tr|V9HW68|V9HW68_HUMAN:tr|Q6N089|Q6N089_HUMAN:tr|A8K008|A8K008_HUMAN:tr|Q6GMX6|Q6GMX6_HUMAN:tr|Q6MZQ6|Q6MZQ6_HUMAN:tr|S6B291|S6B291_HUMAN:tr|Q6PYX1|Q6PYX1_HUMAN:tr|S6BAP0|S6BAP0_HUMAN:tr|S6C4R2|S6C4R2_HUMAN	Carbamidomethylation	C53:Carbamidomethylation:1000.00
EVDLKDYEDQQKQLEQVIAK	18.34	2418.23	20	5.2	605.567	18.47	1	3662	OA-1-aMSMS-40(63)-1uL.mzdata.xml	1630	1	1	tr|A0A0S2Z3E8|A0A0S2Z3E8_HUMAN:P02671|FIBA_HUMAN
AVLYNYR	18.11	897.471	7	-1.3	449.742	13.42	1	2747	OA-1-aMSMS-40(63)-1uL.mzdata.xml	2580	1	1	P01024|CO3_HUMAN:tr|V9HWA9|V9HWA9_HUMAN
LIEILSEK	17.9	943.559	8	-0.2	472.787	17.14	1	3417	OA-1-aMSMS-40(63)-1uL.mzdata.xml	633	1	1
SVSGKPQYMVLVPSLLHTETTEK	17.85	2543.33	23	-10.5	636.833	20.1	1	3941	OA-1-aMSMS-40(63)-1uL.mzdata.xml	2300	1	1	P01023|A2MG_HUMAN
VVQANALR	17.7	869.508	8	33.7	435.776	14.51	1	2914	OA-1-aMSMS-40(63)-1uL.mzdata.xml	98200	1	1
LPASLMFEISDALK	17.55	1533.81	14	2.1	767.915	23.25	1	4476	OA-1-aMSMS-40(63)-1uL.mzdata.xml	181	1	1
GLEWVSVMR	17.42	1075.55	9	36.2	538.801	21.13	1	4127	OA-1-aMSMS-40(63)-1uL.mzdata.xml	472	1	1	tr|A0A2U8J8Y3|A0A2U8J8Y3_HUMAN
STELLIR	17.27	830.486	7	-1.2	416.25	14.73	1	2987	OA-1-aMSMS-40(63)-1uL.mzdata.xml	2110	1	1
ELPNIEER	17.14	998.503	8	-2.7	500.258	13.95	1	2845	OA-1-aMSMS-40(63)-1uL.mzdata.xml	3840	1	1	tr|B7ZW00|B7ZW00_HUMAN:tr|E7ENL6|E7ENL6_HUMAN:tr|D9ZGF2|D9ZGF2_HUMAN:P12111|CO6A3_HUMAN
QIQVSWLR	17.02	1028.58	8	1.9	515.297	18.26	1	3609	OA-1-aMSMS-40(63)-1uL.mzdata.xml	3100	1	1	P01871|IGHM_HUMAN:tr|A0A1B0GUU9|A0A1B0GUU9_HUMAN
LLIYGASTR	16.34	992.565	9	1.1	497.291	15.17	1	3075	OA-1-aMSMS-40(63)-1uL.mzdata.xml	4280	1	1	tr|A0A0X9T7V9|A0A0X9T7V9_HUMAN
GLVWVSR	16.25	815.465	7	2.2	408.741	16.14	1	3237	OA-1-aMSMS-40(63)-1uL.mzdata.xml	1500	1	1	A0A0B4J1X5|HV374_HUMAN:tr|A0A075B7E8|A0A075B7E8_HUMAN
YGNQVSEHTLGTVHTHSAHFK	15.78	2349.12	21	-0.1	470.832	12.79	1	2649	OA-1-aMSMS-40(63)-1uL.mzdata.xml	300	1	1	Q16853|AOC3_HUMAN
QIATLHAQVADMK	15.58	1424.74	13	-2.3	475.921	14.59	1	2962	OA-1-aMSMS-40(63)-1uL.mzdata.xml	0	0	0	tr|A0A024R1N1|A0A024R1N1_HUMAN:P35579|MYH9_HUMAN
EFADSLGIPFLETSAKNATNVEQAFMTMAAEIK	15.55	3573.74	33	28.5	1192.29	25.42	1	4810	OA-1-aMSMS-40(63)-1uL.mzdata.xml	81.4	1	1
FVC(+57.02)QTPAIADIVILVDGSWSIGR	15.41	2516.31	23	-11.8	839.767	27.15	1	5076	OA-1-aMSMS-40(63)-1uL.mzdata.xml	34.8	1	1	Q05707|COEA1_HUMAN	Carbamidomethylation	C3:Carbamidomethylation:1000.00
DKC(+57.02)PC(+57.02)C(+57.02)YGPLEC(+57.02)PVFPTELAFALDTSEGVNQDTFGR	15.4	4149.82	36	-6.3	1038.46	24.42	1	4651	OA-1-aMSMS-40(63)-1uL.mzdata.xml	842	1	1	tr|B7ZW00|B7ZW00_HUMAN:tr|D9ZGF2|D9ZGF2_HUMAN:P12111|CO6A3_HUMAN	Carbamidomethylation	C3:Carbamidomethylation:1000.00;C5:Carbamidomethylation:1000.00;C6:Carbamidomethylation:1000.00;C12:Carbamidomethylation:1000.00
QIIDAINK	15.24	913.523	8	1.5	457.77	13.62	1	2780	OA-1-aMSMS-40(63)-1uL.mzdata.xml	2630	1	1	tr|B7ZW00|B7ZW00_HUMAN:tr|E7ENL6|E7ENL6_HUMAN:tr|D9ZGF2|D9ZGF2_HUMAN:P12111|CO6A3_HUMAN
VQLSNDFDEYIMAIEQTIK	15.1	2256.1	19	1	753.041	25.42	1	4813	OA-1-aMSMS-40(63)-1uL.mzdata.xml	285	1	1	P01024|CO3_HUMAN:tr|V9HWA9|V9HWA9_HUMAN
total 514 peptides

## Sheet: OA band 2 Proteins
Protein Group	Protein ID	Accession	-10lgP	Coverage (%)	Coverage (%) OA-2	Area OA-2	#Peptides	#Unique	#Spec OA-2	PTM	Avg. Mass	Description
1	5896	P02787|TRFE_HUMAN	238.63	60	60	26800	44	2	116	Y	77064	Serotransferrin OS=Homo sapiens OX=9606 GN=TF PE=1 SV=3
1	5897	tr|Q06AH7|Q06AH7_HUMAN	238.63	60	60	26800	44	2	116	Y	76960	Transferrin OS=Homo sapiens OX=9606 GN=TF PE=2 SV=1
3	45	P02768|ALBU_HUMAN	237.88	65	65	493000	36	36	93	Y	69367	Serum albumin OS=Homo sapiens OX=9606 GN=ALB PE=1 SV=2
2	5900	tr|B4E1B2|B4E1B2_HUMAN	236.4	59	59	4780	43	1	114	Y	74832	cDNA FLJ53691, highly similar to Serotransferrin OS=Homo sapiens OX=9606 PE=2 SV=1
6	4	tr|A8KAL5|A8KAL5_HUMAN	212.9	38	38	107000	25	25	44	Y	122174	cDNA FLJ77224, highly similar to Homo sapiens collagen, type XIV, alpha 1 (undulin) (COL14A1), mRNA (Fragment) OS=Homo sapiens OX=9606 PE=2 SV=1
6	1	Q05707|COEA1_HUMAN	212.9	24	24	107000	25	25	44	Y	193513	Collagen alpha-1(XIV) chain OS=Homo sapiens OX=9606 GN=COL14A1 PE=1 SV=3
4	80	tr|B0YJC4|B0YJC4_HUMAN	203.64	59	59	279000	28	28	61	Y	49653	Vimentin variant 3 OS=Homo sapiens OX=9606 GN=VIM PE=1 SV=1
4	81	P08670|VIME_HUMAN	203.64	55	55	279000	28	28	61	Y	53652	Vimentin OS=Homo sapiens OX=9606 GN=VIM PE=1 SV=4
4	82	tr|V9HWE1|V9HWE1_HUMAN	203.64	55	55	279000	28	28	61	Y	53652	Epididymis luminal protein 113 OS=Homo sapiens OX=9606 GN=HEL113 PE=2 SV=1
7	579	P07585|PGS2_HUMAN	179.65	42	42	176000	17	17	38	Y	39747	Decorin OS=Homo sapiens OX=9606 GN=DCN PE=1 SV=1
7	580	tr|Q6FH10|Q6FH10_HUMAN	179.65	42	42	176000	17	17	38	Y	39747	Decorin OS=Homo sapiens OX=9606 GN=DCN PE=2 SV=1
9	266	tr|H6VRF9|H6VRF9_HUMAN	173.55	26	26	11400	17	2	31	N	66069	Keratin 1 OS=Homo sapiens OX=9606 GN=KRT1 PE=3 SV=1
9	267	tr|H6VRG0|H6VRG0_HUMAN	173.55	26	26	11400	17	2	31	N	65970	Keratin 1 OS=Homo sapiens OX=9606 GN=KRT1 PE=3 SV=1
9	268	P04264|K2C1_HUMAN	173.55	26	26	11400	17	2	31	N	66039	Keratin, type II cytoskeletal 1 OS=Homo sapiens OX=9606 GN=KRT1 PE=1 SV=6
9	269	tr|H6VRF8|H6VRF8_HUMAN	173.55	26	26	11400	17	2	31	N	66053	Keratin 1 OS=Homo sapiens OX=9606 GN=KRT1 PE=3 SV=1
9	270	tr|H6VRG3|H6VRG3_HUMAN	173.55	26	26	11400	17	2	31	N	66111	Keratin 1 OS=Homo sapiens OX=9606 GN=KRT1 PE=3 SV=1
9	271	tr|H6VRG1|H6VRG1_HUMAN	173.55	26	26	11400	17	2	31	N	66126	Keratin 1 OS=Homo sapiens OX=9606 GN=KRT1 PE=3 SV=1
10	27	P01857|IGHG1_HUMAN	172.93	57	57	62000	15	6	31	Y	36106	Immunoglobulin heavy constant gamma 1 OS=Homo sapiens OX=9606 GN=IGHG1 PE=1 SV=1
10	31	tr|A0A0A0MS08|A0A0A0MS08_HUMAN	172.93	47	47	62000	15	6	31	Y	43912	Immunoglobulin heavy constant gamma 1 (Fragment) OS=Homo sapiens OX=9606 GN=IGHG1 PE=1 SV=1
10	29	P0DOX5|IGG1_HUMAN	172.93	42	42	62000	15	6	31	Y	49329	Immunoglobulin gamma-1 heavy chain OS=Homo sapiens OX=9606 PE=1 SV=2
10	17	tr|Q6GMX6|Q6GMX6_HUMAN	172.93	40	40	62000	15	6	31	Y	51083	IGH@ protein OS=Homo sapiens OX=9606 GN=IGH@ PE=1 SV=1
10	32	tr|Q6N096|Q6N096_HUMAN	172.93	40	40	62000	15	6	31	Y	50927	Uncharacterized protein DKFZp686I15196 OS=Homo sapiens OX=9606 GN=DKFZp686I15196 PE=2 SV=1
10	21	tr|S6B291|S6B291_HUMAN	172.93	40	40	62000	15	6	31	Y	50871	IgG H chain OS=Homo sapiens OX=9606 PE=1 SV=1
10	15	tr|V9HW68|V9HW68_HUMAN	172.93	40	40	62000	15	6	31	Y	51716	Epididymis luminal protein 214 OS=Homo sapiens OX=9606 GN=HEL-214 PE=2 SV=1
10	16	tr|Q6N089|Q6N089_HUMAN	172.93	40	40	62000	15	6	31	Y	51725	Uncharacterized protein OS=Homo sapiens OX=9606 GN=DKFZp686P15220 PE=1 SV=1
10	18	tr|A8K008|A8K008_HUMAN	172.93	40	40	62000	15	6	31	Y	51597	Uncharacterized protein OS=Homo sapiens OX=9606 PE=1 SV=1
10	30	tr|Q5EFE5|Q5EFE5_HUMAN	172.93	40	40	62000	15	6	31	Y	52363	Anti-RhD monoclonal T125 gamma1 heavy chain OS=Homo sapiens OX=9606 PE=2 SV=1
10	20	tr|Q6MZQ6|Q6MZQ6_HUMAN	172.93	40	40	62000	15	6	31	Y	52043	Uncharacterized protein DKFZp686G11190 OS=Homo sapiens OX=9606 GN=DKFZp686G11190 PE=2 SV=1
10	33	tr|Q6N094|Q6N094_HUMAN	172.93	39	39	62000	15	6	31	Y	52613	Uncharacterized protein DKFZp686O01196 OS=Homo sapiens OX=9606 GN=DKFZp686O01196 PE=2 SV=1
10	34	tr|Q6N097|Q6N097_HUMAN	172.93	39	39	62000	15	6	31	Y	52759	Uncharacterized protein DKFZp686H20196 OS=Homo sapiens OX=9606 GN=DKFZp686H20196 PE=2 SV=1
10	35	tr|Q7Z351|Q7Z351_HUMAN	172.93	39	39	62000	15	6	31	Y	52852	Uncharacterized protein DKFZp686N02209 OS=Homo sapiens OX=9606 GN=DKFZp686N02209 PE=2 SV=1
11	400	tr|H6VRG2|H6VRG2_HUMAN	170.2	24	24		16	0	30	N	66066	Keratin 1 OS=Homo sapiens OX=9606 GN=KRT1 PE=3 SV=1
17	578	P13645|K1C10_HUMAN	164.34	30	30	34500	12	10	20	N	58827	Keratin, type I cytoskeletal 10 OS=Homo sapiens OX=9606 GN=KRT10 PE=1 SV=6
5	5905	P51884|LUM_HUMAN	163.52	40	40	327000	16	16	46	Y	38429	Lumican OS=Homo sapiens OX=9606 GN=LUM PE=1 SV=2
20	798	P35527|K1C9_HUMAN	162.61	30	30	34900	11	11	19	N	62064	Keratin, type I cytoskeletal 9 OS=Homo sapiens OX=9606 GN=KRT9 PE=1 SV=3
12	108	tr|Q6MZM7|Q6MZM7_HUMAN	155.53	11	11	48500	16	16	28	N	240640	Uncharacterized protein DKFZp686O12165 (Fragment) OS=Homo sapiens OX=9606 GN=DKFZp686O12165 PE=2 SV=1
12	109	tr|B7ZLE5|B7ZLE5_HUMAN	155.53	11	11	48500	16	16	28	N	246696	FN1 protein OS=Homo sapiens OX=9606 GN=FN1 PE=2 SV=1
12	110	tr|A0A024R462|A0A024R462_HUMAN	155.53	11	11	48500	16	16	28	N	259208	Fibronectin 1, isoform CRA_n OS=Homo sapiens OX=9606 GN=FN1 PE=4 SV=1
15	163	tr|B4DW52|B4DW52_HUMAN	153.34	38	38	42100	9	4	22	Y	38633	cDNA FLJ55253, highly similar to Actin, cytoplasmic 1 OS=Homo sapiens OX=9606 PE=2 SV=1
15	165	tr|B4E3A4|B4E3A4_HUMAN	153.34	37	37	42100	9	4	22	Y	39800	cDNA FLJ57283, highly similar to Actin, cytoplasmic 2 OS=Homo sapiens OX=9606 PE=2 SV=1
15	166	tr|Q8WVW5|Q8WVW5_HUMAN	153.34	37	37	42100	9	4	22	Y	40503	Uncharacterized protein (Fragment) OS=Homo sapiens OX=9606 PE=2 SV=1
15	167	P60709|ACTB_HUMAN	153.34	35	35	42100	9	4	22	Y	41737	Actin, cytoplasmic 1 OS=Homo sapiens OX=9606 GN=ACTB PE=1 SV=1
15	168	tr|Q53GK6|Q53GK6_HUMAN	153.34	35	35	42100	9	4	22	Y	41723	Beta actin variant (Fragment) OS=Homo sapiens OX=9606 PE=2 SV=1
15	169	tr|Q53G76|Q53G76_HUMAN	153.34	35	35	42100	9	4	22	Y	41721	Beta actin variant (Fragment) OS=Homo sapiens OX=9606 PE=2 SV=1
15	170	tr|Q1KLZ0|Q1KLZ0_HUMAN	153.34	35	35	42100	9	4	22	Y	41737	HCG15971, isoform CRA_a OS=Homo sapiens OX=9606 GN=PS1TP5BP1 PE=1 SV=1
15	171	tr|Q53G99|Q53G99_HUMAN	153.34	35	35	42100	9	4	22	Y	41765	Beta actin variant (Fragment) OS=Homo sapiens OX=9606 PE=2 SV=1
15	172	P63261|ACTG_HUMAN	153.34	35	35	42100	9	4	22	Y	41793	Actin, cytoplasmic 2 OS=Homo sapiens OX=9606 GN=ACTG1 PE=1 SV=1
8	5902	tr|Q6FHG6|Q6FHG6_HUMAN	153.14	43	43	120000	13	13	31	Y	43783	PRELP protein (Fragment) OS=Homo sapiens OX=9606 GN=PRELP PE=2 SV=1
8	5903	P51888|PRELP_HUMAN	153.14	43	43	120000	13	13	31	Y	43810	Prolargin OS=Homo sapiens OX=9606 GN=PRELP PE=1 SV=1
26	95	P01861|IGHG4_HUMAN	150.58	43	43		10	0	18	Y	35941	Immunoglobulin heavy constant gamma 4 OS=Homo sapiens OX=9606 GN=IGHG4 PE=1 SV=1
26	96	tr|A0A286YFJ8|A0A286YFJ8_HUMAN	150.58	36	36		10	0	18	Y	43832	Immunoglobulin heavy constant gamma 4 (Fragment) OS=Homo sapiens OX=9606 GN=IGHG4 PE=1 SV=1
24	86	P01876|IGHA1_HUMAN	148.67	35	35	55100	8	8	18	Y	37655	Immunoglobulin heavy constant alpha 1 OS=Homo sapiens OX=9606 GN=IGHA1 PE=1 SV=2
24	87	tr|Q9UP60|Q9UP60_HUMAN	148.67	32	32	55100	8	8	18	Y	40947	SNC73 protein OS=Homo sapiens OX=9606 GN=SNC73 PE=2 SV=1
24	88	tr|A0A286YEY1|A0A286YEY1_HUMAN	148.67	31	31	55100	8	8	18	Y	42849	Immunoglobulin heavy constant alpha 1 (Fragment) OS=Homo sapiens OX=9606 GN=IGHA1 PE=1 SV=1
24	89	tr|Q8NCL6|Q8NCL6_HUMAN	148.67	25	25	55100	8	8	18	Y	53224	cDNA FLJ90170 fis, clone MAMMA1000370, highly similar to Ig alpha-1 chain C region OS=Homo sapiens OX=9606 PE=2 SV=1
24	60	tr|Q96K68|Q96K68_HUMAN	148.67	25	25	55100	8	8	18	Y	53088	cDNA FLJ14473 fis, clone MAMMA1001080, highly similar to Homo sapiens SNC73 protein (SNC73) mRNA OS=Homo sapiens OX=9606 PE=2 SV=1
24	90	tr|Q6ZW64|Q6ZW64_HUMAN	148.67	25	25	55100	8	8	18	Y	53321	cDNA FLJ41552 fis, clone COLON2004478, highly similar to Protein Tro alpha1 H,myeloma OS=Homo sapiens OX=9606 PE=2 SV=1
24	91	tr|Q96DK0|Q96DK0_HUMAN	148.67	25	25	55100	8	8	18	Y	53533	cDNA FLJ25298 fis, clone STM07683, highly similar to Protein Tro alpha1 H,myeloma OS=Homo sapiens OX=9606 PE=2 SV=1
24	92	tr|Q6MZW0|Q6MZW0_HUMAN	148.67	24	24	55100	8	8	18	Y	54460	Uncharacterized protein DKFZp686J11235 (Fragment) OS=Homo sapiens OX=9606 GN=DKFZp686J11235 PE=1 SV=1
24	103	tr|Q6N090|Q6N090_HUMAN	148.67	24	24	55100	8	8	18	Y	54389	Uncharacterized protein DKFZp686G21220 (Fragment) OS=Homo sapiens OX=9606 GN=DKFZp686G21220 PE=2 SV=1
24	93	tr|Q6N092|Q6N092_HUMAN	148.67	24	24	55100	8	8	18	Y	56424	Uncharacterized protein DKFZp686K18196 (Fragment) OS=Homo sapiens OX=9606 GN=DKFZp686K18196 PE=2 SV=1
16	5904	P14618|KPYM_HUMAN	144.99	35	35	33000	12	12	20	Y	57937	Pyruvate kinase PKM OS=Homo sapiens OX=9606 GN=PKM PE=1 SV=4
16	451	tr|V9HWB8|V9HWB8_HUMAN	144.99	35	35	33000	12	12	20	Y	57937	Pyruvate kinase OS=Homo sapiens OX=9606 GN=HEL-S-30 PE=1 SV=1
19	5909	P00450|CERU_HUMAN	143.86	15	15	30000	10	10	19	Y	122205	Ceruloplasmin OS=Homo sapiens OX=9606 GN=CP PE=1 SV=1
19	5910	tr|A5PL27|A5PL27_HUMAN	143.86	15	15	30000	10	10	19	Y	122205	CP protein OS=Homo sapiens OX=9606 GN=CP PE=2 SV=1
19	5911	tr|A8K5A4|A8K5A4_HUMAN	143.86	15	15	30000	10	10	19	Y	122172	cDNA FLJ76826, highly similar to Homo sapiens ceruloplasmin (ferroxidase) (CP), mRNA OS=Homo sapiens OX=9606 PE=2 SV=1
19	958	tr|B7Z5Q2|B7Z5Q2_HUMAN	143.86	17	17	30000	10	10	19	Y	108822	cDNA FLJ58075, highly similar to Ceruloplasmin OS=Homo sapiens OX=9606 PE=2 SV=1
19	5912	tr|Q1L857|Q1L857_HUMAN	143.86	16	16	30000	10	10	19	Y	115472	Ceruloplasmin (Fragment) OS=Homo sapiens OX=9606 PE=4 SV=1
13	140	tr|C8C504|C8C504_HUMAN	141.33	77	77	117000	10	10	24	Y	15997	Beta-globin OS=Homo sapiens OX=9606 GN=HBB PE=3 SV=1
13	141	tr|D9YZU5|D9YZU5_HUMAN	141.33	77	77	117000	10	10	24	Y	15998	Beta-globin OS=Homo sapiens OX=9606 GN=HBB PE=3 SV=1
13	142	P68871|HBB_HUMAN	141.33	77	77	117000	10	10	24	Y	15998	Hemoglobin subunit beta OS=Homo sapiens OX=9606 GN=HBB PE=1 SV=2
18	5906	P04217|A1BG_HUMAN	139.42	32	32	35600	12	12	20	Y	54254	Alpha-1B-glycoprotein OS=Homo sapiens OX=9606 GN=A1BG PE=1 SV=4
18	5907	tr|V9HWD8|V9HWD8_HUMAN	139.42	32	32	35600	12	12	20	Y	54254	Epididymis secretory sperm binding protein Li 163pA OS=Homo sapiens OX=9606 GN=HEL-S-163pA PE=2 SV=1
31	107	tr|Q6MZX7|Q6MZX7_HUMAN	139.04	25	25		8	0	16	Y	52421	Uncharacterized protein DKFZp686M24218 OS=Homo sapiens OX=9606 GN=DKFZp686M24218 PE=2 SV=1
27	5915	P02790|HEMO_HUMAN	138.98	27	27	98100	9	9	16	Y	51676	Hemopexin OS=Homo sapiens OX=9606 GN=HPX PE=1 SV=2
23	318	tr|B3KT06|B3KT06_HUMAN	138.9	28	28	4610	8	2	18	Y	46341	Tubulin alpha chain OS=Homo sapiens OX=9606 PE=2 SV=1
23	319	tr|B3KPS3|B3KPS3_HUMAN	138.9	28	28	4610	8	2	18	Y	46241	Tubulin alpha chain OS=Homo sapiens OX=9606 PE=2 SV=1
23	323	P68363|TBA1B_HUMAN	138.9	26	26	4610	8	2	18	Y	50152	Tubulin alpha-1B chain OS=Homo sapiens OX=9606 GN=TUBA1B PE=1 SV=1
25	181	P01834|IGKC_HUMAN	138.29	81	81	53500	5	5	18	Y	11765	Immunoglobulin kappa constant OS=Homo sapiens OX=9606 GN=IGKC PE=1 SV=2
25	182	P0DOX7|IGK_HUMAN	138.29	41	41	53500	5	5	18	Y	23379	Immunoglobulin kappa light chain OS=Homo sapiens OX=9606 PE=1 SV=1
25	153	tr|Q0KKI6|Q0KKI6_HUMAN	138.29	40	40	53500	5	5	18	Y	24030	Immunoblobulin light chain (Fragment) OS=Homo sapiens OX=9606 PE=1 SV=1
25	183	tr|Q5EFE6|Q5EFE6_HUMAN	138.29	37	37	53500	5	5	18	Y	25698	Anti-RhD monoclonal T125 kappa light chain OS=Homo sapiens OX=9606 PE=2 SV=1
25	130	tr|V9HW34|V9HW34_HUMAN	138.29	37	37	53500	5	5	18	Y	25646	Epididymis luminal protein 213 OS=Homo sapiens OX=9606 GN=HEL-213 PE=2 SV=1
25	132	tr|Q6PJF2|Q6PJF2_HUMAN	138.29	37	37	53500	5	5	18	Y	25521	IGK@ protein OS=Homo sapiens OX=9606 GN=IGK@ PE=1 SV=1
25	151	tr|Q6PIL8|Q6PIL8_HUMAN	138.29	37	37	53500	5	5	18	Y	25834	IGK@ protein OS=Homo sapiens OX=9606 GN=IGK@ PE=1 SV=1
25	152	tr|Q6GMX0|Q6GMX0_HUMAN	138.29	37	37	53500	5	5	18	Y	25807	Uncharacterized protein OS=Homo sapiens OX=9606 PE=1 SV=1
25	184	tr|Q7Z3Y4|Q7Z3Y4_HUMAN	138.29	37	37	53500	5	5	18	Y	25702	Uncharacterized protein OS=Homo sapiens OX=9606 PE=1 SV=1
25	162	tr|Q6P5S8|Q6P5S8_HUMAN	138.29	37	37	53500	5	5	18	Y	25773	IGK@ protein OS=Homo sapiens OX=9606 GN=IGK@ PE=1 SV=1
25	154	tr|Q8TCD0|Q8TCD0_HUMAN	138.29	36	36	53500	5	5	18	Y	26235	Uncharacterized protein OS=Homo sapiens OX=9606 PE=1 SV=1
30	74	P01860|IGHG3_HUMAN	135.26	28	28		9	0	16	Y	41287	Immunoglobulin heavy constant gamma 3 OS=Homo sapiens OX=9606 GN=IGHG3 PE=1 SV=2
30	78	tr|A0A286YES1|A0A286YES1_HUMAN	135.26	24	24		9	0	16	Y	49141	Immunoglobulin heavy constant gamma 3 (Fragment) OS=Homo sapiens OX=9606 GN=IGHG3 PE=1 SV=1
30	79	tr|Q8NF17|Q8NF17_HUMAN	135.26	21	21		9	0	16	Y	56111	FLJ00385 protein (Fragment) OS=Homo sapiens OX=9606 GN=FLJ00385 PE=1 SV=1
30	75	tr|Q6N030|Q6N030_HUMAN	135.26	21	21		9	0	16	Y	57020	Uncharacterized protein OS=Homo sapiens OX=9606 GN=DKFZp686I15212 PE=1 SV=1
30	76	tr|Q5EBM2|Q5EBM2_HUMAN	135.26	21	21		9	0	16	Y	56813	Uncharacterized protein OS=Homo sapiens OX=9606 PE=1 SV=1
14	5908	P02545|LMNA_HUMAN	133.86	18	18	41600	10	10	23	N	74140	Prelamin-A/C OS=Homo sapiens OX=9606 GN=LMNA PE=1 SV=1
44	5944	P27824|CALX_HUMAN	131.68	12	12	15100	5	5	9	N	67568	Calnexin OS=Homo sapiens OX=9606 GN=CANX PE=1 SV=2
35	395	Q71U36|TBA1A_HUMAN	131.15	23	23	623	7	1	14	N	50136	Tubulin alpha-1A chain OS=Homo sapiens OX=9606 GN=TUBA1A PE=1 SV=1
22	11	tr|E7ENL6|E7ENL6_HUMAN	128.74	6	6	17000	10	10	18	N	278115	Collagen alpha-3(VI) chain OS=Homo sapiens OX=9606 GN=COL6A3 PE=1 SV=2
22	10	tr|B7ZW00|B7ZW00_HUMAN	128.74	6	6	17000	10	10	18	N	278209	COL6A3 protein OS=Homo sapiens OX=9606 GN=COL6A3 PE=2 SV=1
22	12	tr|D9ZGF2|D9ZGF2_HUMAN	128.74	5	5	17000	10	10	18	N	343668	Collagen, type VI, alpha 3 OS=Homo sapiens OX=9606 GN=COL6A3 PE=4 SV=1
22	13	P12111|CO6A3_HUMAN	128.74	5	5	17000	10	10	18	N	343668	Collagen alpha-3(VI) chain OS=Homo sapiens OX=9606 GN=COL6A3 PE=1 SV=5
32	302	tr|Q13707|Q13707_HUMAN	128.02	21	21	2080	6	1	15	N	36807	ACTA2 protein (Fragment) OS=Homo sapiens OX=9606 GN=ACTA2 PE=3 SV=1
32	5945	P63267|ACTH_HUMAN	128.02	19	19	2080	6	1	15	N	41877	Actin, gamma-enteric smooth muscle OS=Homo sapiens OX=9606 GN=ACTG2 PE=1 SV=1
32	305	P62736|ACTA_HUMAN	128.02	19	19	2080	6	1	15	N	42009	Actin, aortic smooth muscle OS=Homo sapiens OX=9606 GN=ACTA2 PE=1 SV=1
32	306	tr|D2JYH4|D2JYH4_HUMAN	128.02	19	19	2080	6	1	15	N	42009	Actin, alpha 2, smooth muscle, aorta, isoform CRA_a OS=Homo sapiens OX=9606 GN=ACTA2 PE=3 SV=1
32	5946	P68032|ACTC_HUMAN	128.02	19	19	2080	6	1	15	N	42019	Actin, alpha cardiac muscle 1 OS=Homo sapiens OX=9606 GN=ACTC1 PE=1 SV=1
32	307	tr|A8K3K1|A8K3K1_HUMAN	128.02	19	19	2080	6	1	15	N	42047	cDNA FLJ78096, highly similar to Homo sapiens actin, alpha, cardiac muscle (ACTC), mRNA OS=Homo sapiens OX=9606 PE=2 SV=1
32	5947	P68133|ACTS_HUMAN	128.02	19	19	2080	6	1	15	N	42051	Actin, alpha skeletal muscle OS=Homo sapiens OX=9606 GN=ACTA1 PE=1 SV=1
29	61	tr|Q6N093|Q6N093_HUMAN	126.38	29	29	6380	9	1	17	Y	46061	Uncharacterized protein DKFZp686I04196 (Fragment) OS=Homo sapiens OX=9606 GN=DKFZp686I04196 PE=2 SV=1
41	52	tr|Q60FE6|Q60FE6_HUMAN	125.56	5	5	13100	6	6	10	N	277503	Filamin A OS=Homo sapiens OX=9606 GN=FLNA PE=2 SV=1
41	53	tr|Q60FE5|Q60FE5_HUMAN	125.56	5	5	13100	6	6	10	N	278224	Filamin-A OS=Homo sapiens OX=9606 GN=FLNA PE=1 SV=1
41	54	P21333|FLNA_HUMAN	125.56	5	5	13100	6	6	10	N	280737	Filamin-A OS=Homo sapiens OX=9606 GN=FLNA PE=1 SV=4
28	5926	tr|A0A024QZN4|A0A024QZN4_HUMAN	122.28	11	11	17600	8	8	17	N	116722	Vinculin, isoform CRA_c OS=Homo sapiens OX=9606 GN=VCL PE=4 SV=1
28	5927	P18206|VINC_HUMAN	122.28	10	10	17600	8	8	17	N	123799	Vinculin OS=Homo sapiens OX=9606 GN=VCL PE=1 SV=4
28	5928	tr|V9HWK2|V9HWK2_HUMAN	122.28	10	10	17600	8	8	17	N	123799	Epididymis luminal protein 114 OS=Homo sapiens OX=9606 GN=HEL114 PE=2 SV=1
40	5950	tr|Q6PJT4|Q6PJT4_HUMAN	116.84	24	24	12000	7	7	11	Y	38827	MSN protein (Fragment) OS=Homo sapiens OX=9606 GN=MSN PE=2 SV=1
40	5951	tr|V9HWC0|V9HWC0_HUMAN	116.84	14	14	12000	7	7	11	Y	67820	Epididymis luminal protein 70 OS=Homo sapiens OX=9606 GN=HEL70 PE=2 SV=1
40	5952	P26038|MOES_HUMAN	116.84	14	14	12000	7	7	11	Y	67820	Moesin OS=Homo sapiens OX=9606 GN=MSN PE=1 SV=3
21	198	tr|U6A216|U6A216_HUMAN	116.65	78	78	80200	6	6	19	N	10753	Mutant hemoglobin alpha 1 globin chain (Fragment) OS=Homo sapiens OX=9606 GN=HBA1 PE=3 SV=1
21	199	tr|E9M4D4|E9M4D4_HUMAN	116.65	78	78	80200	6	6	19	N	10783	Hemoglobin alpha-1 globin chain (Fragment) OS=Homo sapiens OX=9606 GN=HBA1 PE=3 SV=1
21	200	tr|A0A2R8Y7C0|A0A2R8Y7C0_HUMAN	116.65	58	58	80200	6	6	19	N	13962	Hemoglobin subunit alpha (Fragment) OS=Homo sapiens OX=9606 GN=HBA2 PE=1 SV=1
21	201	tr|D1MGQ2|D1MGQ2_HUMAN	116.65	55	55	80200	6	6	19	N	15258	Alpha-2 globin chain OS=Homo sapiens OX=9606 GN=HBA2 PE=3 SV=1
21	202	tr|A0A0K2BMD8|A0A0K2BMD8_HUMAN	116.65	55	55	80200	6	6	19	N	15258	Mutant hemoglobin alpha 2 globin chain OS=Homo sapiens OX=9606 GN=HBA2 PE=3 SV=1
21	203	P69905|HBA_HUMAN	116.65	55	55	80200	6	6	19	N	15258	Hemoglobin subunit alpha OS=Homo sapiens OX=9606 GN=HBA1 PE=1 SV=2
21	204	tr|A0A1K0GXZ1|A0A1K0GXZ1_HUMAN	116.65	44	44	80200	6	6	19	N	19232	Globin C1 OS=Homo sapiens OX=9606 GN=GLNC1 PE=3 SV=1
21	205	tr|A0A1S5UZ39|A0A1S5UZ39_HUMAN	116.65	42	42	80200	6	6	19	N	20146	Hemoglobin subunit alpha OS=Homo sapiens OX=9606 GN=HBA2 PE=2 SV=1
33	815	tr|B7Z565|B7Z565_HUMAN	114.98	11	11	1970	9	3	15	Y	94784	cDNA FLJ54739, highly similar to Alpha-actinin-1 OS=Homo sapiens OX=9606 PE=2 SV=1
33	816	tr|H9KV75|H9KV75_HUMAN	114.98	11	11	1970	9	3	15	Y	94826	Alpha-actinin-1 OS=Homo sapiens OX=9606 GN=ACTN1 PE=1 SV=1
33	817	tr|A0A024R694|A0A024R694_HUMAN	114.98	10	10	1970	9	3	15	Y	103058	Actinin, alpha 1, isoform CRA_a OS=Homo sapiens OX=9606 GN=ACTN1 PE=4 SV=1
33	818	P12814|ACTN1_HUMAN	114.98	10	10	1970	9	3	15	Y	103058	Alpha-actinin-1 OS=Homo sapiens OX=9606 GN=ACTN1 PE=1 SV=2
37	658	P35908|K22E_HUMAN	111.34	13	13	6590	7	3	14	N	65433	Keratin, type II cytoskeletal 2 epidermal OS=Homo sapiens OX=9606 GN=KRT2 PE=1 SV=2
36	5935	tr|A0A0G2JRN3|A0A0G2JRN3_HUMAN	109.74	30	30	20100	8	8	14	N	40235	Alpha-1-antitrypsin OS=Homo sapiens OX=9606 GN=SERPINA1 PE=1 SV=1
36	5936	tr|E9KL23|E9KL23_HUMAN	109.74	26	26	20100	8	8	14	N	46737	Epididymis secretory sperm binding protein Li 44a OS=Homo sapiens OX=9606 GN=SERPINA1 PE=2 SV=1
36	5937	tr|A0A024R6I7|A0A024R6I7_HUMAN	109.74	26	26	20100	8	8	14	N	46709	Alpha-1-antitrypsin OS=Homo sapiens OX=9606 GN=SERPINA1 PE=1 SV=1
36	5938	P01009|A1AT_HUMAN	109.74	26	26	20100	8	8	14	N	46737	Alpha-1-antitrypsin OS=Homo sapiens OX=9606 GN=SERPINA1 PE=1 SV=3
38	294	tr|Q5ST81|Q5ST81_HUMAN	108.47	26	26	10600	6	6	11	Y	41742	Tubulin beta chain OS=Homo sapiens OX=9606 GN=TUBB PE=1 SV=1
38	295	tr|B7ZAF0|B7ZAF0_HUMAN	108.47	23	23	10600	6	6	11	Y	46566	Tubulin beta chain OS=Homo sapiens OX=9606 PE=2 SV=1
38	296	tr|Q5JP53|Q5JP53_HUMAN	108.47	23	23	10600	6	6	11	Y	47767	Tubulin beta chain OS=Homo sapiens OX=9606 GN=TUBB PE=1 SV=1
38	297	P07437|TBB5_HUMAN	108.47	22	22	10600	6	6	11	Y	49671	Tubulin beta chain OS=Homo sapiens OX=9606 GN=TUBB PE=1 SV=2
38	298	tr|Q5SU16|Q5SU16_HUMAN	108.47	22	22	10600	6	6	11	Y	49671	Tubulin beta chain OS=Homo sapiens OX=9606 GN=TUBB PE=1 SV=1
34	819	O43707|ACTN4_HUMAN	106.26	13	13	6340	9	3	15	Y	104854	Alpha-actinin-4 OS=Homo sapiens OX=9606 GN=ACTN4 PE=1 SV=2
34	820	tr|A0A0S2Z3G9|A0A0S2Z3G9_HUMAN	106.26	13	13	6340	9	3	15	Y	104854	Actinin alpha 4 isoform 1 (Fragment) OS=Homo sapiens OX=9606 GN=ACTN4 PE=2 SV=1
39	5991	tr|A0A0J9YXZ5|A0A0J9YXZ5_HUMAN	105.46	6	6	9330	4	4	10	N	136004	Ras GTPase-activating-like protein IQGAP1 OS=Homo sapiens OX=9606 GN=IQGAP1 PE=1 SV=1
39	5992	tr|A4QPB0|A4QPB0_HUMAN	105.46	4	4	9330	4	4	10	N	189279	IQ motif containing GTPase activating protein 1 OS=Homo sapiens OX=9606 GN=IQGAP1 PE=1 SV=1
39	5993	P46940|IQGA1_HUMAN	105.46	4	4	9330	4	4	10	N	189251	Ras GTPase-activating-like protein IQGAP1 OS=Homo sapiens OX=9606 GN=IQGAP1 PE=1 SV=1
39	5994	tr|A0A024RC65|A0A024RC65_HUMAN	105.46	4	4	9330	4	4	10	N	189251	HCG1991735, isoform CRA_a OS=Homo sapiens OX=9606 GN=hCG_1991735 PE=4 SV=1
39	5995	tr|Q6P1N4|Q6P1N4_HUMAN	105.46	8	8	9330	4	4	10	N	107539	IQGAP1 protein (Fragment) OS=Homo sapiens OX=9606 GN=IQGAP1 PE=2 SV=1
55	6005	tr|Q0QET7|Q0QET7_HUMAN	102.25	25	25	14600	3	3	5	N	24620	Glyceraldehyde-3-phosphate dehydrogenase (Fragment) OS=Homo sapiens OX=9606 GN=GAPDH PE=2 SV=1
55	6006	P04406|G3P_HUMAN	102.25	17	17	14600	3	3	5	N	36053	Glyceraldehyde-3-phosphate dehydrogenase OS=Homo sapiens OX=9606 GN=GAPDH PE=1 SV=3
55	6007	tr|V9HVZ4|V9HVZ4_HUMAN	102.25	17	17	14600	3	3	5	N	36053	Glyceraldehyde-3-phosphate dehydrogenase OS=Homo sapiens OX=9606 GN=HEL-S-162eP PE=2 SV=1
55	6008	tr|Q2TSD0|Q2TSD0_HUMAN	102.25	17	17	14600	3	3	5	N	36049	Glyceraldehyde-3-phosphate dehydrogenase OS=Homo sapiens OX=9606 PE=2 SV=1
42	156	tr|A6NLG9|A6NLG9_HUMAN	101.6	27	27	23600	6	6	9	Y	34876	Biglycan OS=Homo sapiens OX=9606 PE=2 SV=1
42	157	tr|B4DDQ2|B4DDQ2_HUMAN	101.6	25	25	23600	6	6	9	Y	37618	Biglycan OS=Homo sapiens OX=9606 PE=2 SV=1
42	158	tr|A8K7E0|A8K7E0_HUMAN	101.6	23	23	23600	6	6	9	Y	41669	Biglycan OS=Homo sapiens OX=9606 PE=2 SV=1
42	159	tr|Q53HU6|Q53HU6_HUMAN	101.6	23	23	23600	6	6	9	Y	41655	Biglycan (Fragment) OS=Homo sapiens OX=9606 PE=2 SV=1
42	160	tr|Q53FI4|Q53FI4_HUMAN	101.6	23	23	23600	6	6	9	Y	41605	Biglycan (Fragment) OS=Homo sapiens OX=9606 PE=2 SV=1
42	161	P21810|PGS1_HUMAN	101.6	23	23	23600	6	6	9	Y	41654	Biglycan OS=Homo sapiens OX=9606 GN=BGN PE=1 SV=2
50	5957	tr|B4DRE8|B4DRE8_HUMAN	99.08	13	13	3080	4	4	5	Y	55670	cDNA FLJ58164, highly similar to Elongation factor 2 OS=Homo sapiens OX=9606 PE=2 SV=1
50	5958	tr|Q6PK56|Q6PK56_HUMAN	99.08	11	11	3080	4	4	5	Y	64781	EEF2 protein (Fragment) OS=Homo sapiens OX=9606 GN=EEF2 PE=2 SV=1
50	5959	P13639|EF2_HUMAN	99.08	8	8	3080	4	4	5	Y	95338	Elongation factor 2 OS=Homo sapiens OX=9606 GN=EEF2 PE=1 SV=4
58	5999	tr|Q96IS6|Q96IS6_HUMAN	90.11	7	7	9870	3	3	4	N	64673	HSPA8 protein (Fragment) OS=Homo sapiens OX=9606 GN=HSPA8 PE=1 SV=2
58	6000	tr|B3KTV0|B3KTV0_HUMAN	90.11	6	6	9870	3	3	4	N	67980	cDNA FLJ38781 fis, clone LIVER2000216, highly similar to HEAT SHOCK COGNATE 71 kDa PROTEIN OS=Homo sapiens OX=9606 PE=2 SV=1
58	6001	tr|E9PKE3|E9PKE3_HUMAN	90.11	6	6	9870	3	3	4	N	68806	Heat shock cognate 71 kDa protein OS=Homo sapiens OX=9606 GN=HSPA8 PE=1 SV=1
58	6002	P11142|HSP7C_HUMAN	90.11	6	6	9870	3	3	4	N	70898	Heat shock cognate 71 kDa protein OS=Homo sapiens OX=9606 GN=HSPA8 PE=1 SV=1
58	6003	tr|V9HW22|V9HW22_HUMAN	90.11	6	6	9870	3	3	4	N	70898	Epididymis luminal protein 33 OS=Homo sapiens OX=9606 GN=HEL-S-72p PE=2 SV=1
58	6010	tr|E9PN89|E9PN89_HUMAN	90.11	13	13	9870	3	3	4	N	34819	Heat shock cognate 71 kDa protein (Fragment) OS=Homo sapiens OX=9606 GN=HSPA8 PE=1 SV=1
58	6011	tr|Q53HF2|Q53HF2_HUMAN	90.11	8	8	9870	3	3	4	N	53500	Heat shock 70kDa protein 8 isoform 2 variant (Fragment) OS=Homo sapiens OX=9606 PE=1 SV=1
52	39	tr|F5GXS0|F5GXS0_HUMAN	88.19	4	4	2270	3	3	5	N	187668	Complement C4-B OS=Homo sapiens OX=9606 GN=C4B PE=1 SV=1
52	40	tr|A0A140TA29|A0A140TA29_HUMAN	88.19	4	4	2270	3	3	5	N	187665	Complement C4-B OS=Homo sapiens OX=9606 GN=C4B PE=1 SV=1
52	36	tr|A0A140TA32|A0A140TA32_HUMAN	88.19	4	4	2270	3	3	5	N	187763	Complement C4-A OS=Homo sapiens OX=9606 GN=C4A PE=1 SV=1
52	37	tr|A0A140TA44|A0A140TA44_HUMAN	88.19	4	4	2270	3	3	5	N	187659	Complement C4-A OS=Homo sapiens OX=9606 GN=C4A PE=1 SV=1
52	41	tr|A0A0G2JL54|A0A0G2JL54_HUMAN	88.19	4	4	2270	3	3	5	N	187715	Complement C4-B OS=Homo sapiens OX=9606 GN=C4B_2 PE=1 SV=1
52	43	tr|A0A140TA49|A0A140TA49_HUMAN	88.19	4	4	2270	3	3	5	N	187793	Complement C4-A OS=Homo sapiens OX=9606 GN=C4A PE=1 SV=1
52	38	P0C0L4|CO4A_HUMAN	88.19	3	3	2270	3	3	5	N	192784	Complement C4-A OS=Homo sapiens OX=9606 GN=C4A PE=1 SV=2
52	42	P0C0L5|CO4B_HUMAN	88.19	3	3	2270	3	3	5	N	192750	Complement C4-B OS=Homo sapiens OX=9606 GN=C4B PE=1 SV=2
52	44	tr|A0A0G2JPR0|A0A0G2JPR0_HUMAN	88.19	3	3	2270	3	3	5	N	192874	Complement C4-A OS=Homo sapiens OX=9606 GN=C4A PE=1 SV=1
53	5996	tr|Q5IST7|Q5IST7_MACFA	87.7	8	8	10900	3	3	5	N	66914	Heat-shock 70-kDa protein 5 (Fragment) OS=Macaca fascicularis OX=9541 PE=2 SV=1
53	5997	P11021|BIP_HUMAN	87.7	7	7	10900	3	3	5	N	72333	Endoplasmic reticulum chaperone BiP OS=Homo sapiens OX=9606 GN=HSPA5 PE=1 SV=2
53	5998	tr|V9HWB4|V9HWB4_HUMAN	87.7	7	7	10900	3	3	5	N	72333	Epididymis secretory sperm binding protein Li 89n OS=Homo sapiens OX=9606 GN=HEL-S-89n PE=2 SV=1
45	5972	tr|A0A024R889|A0A024R889_HUMAN	85.02	3	3	2350	4	4	6	N	282248	Spectrin, alpha, non-erythrocytic 1 (Alpha-fodrin), isoform CRA_g OS=Homo sapiens OX=9606 GN=SPTAN1 PE=4 SV=1
61	5978	tr|A0A024R984|A0A024R984_HUMAN	84.42	4	4	8580	4	4	4	Y	132087	HCG40889, isoform CRA_a OS=Homo sapiens OX=9606 GN=hCG_40889 PE=4 SV=1
61	5979	tr|A0A024R962|A0A024R962_HUMAN	84.42	4	4	8580	4	4	4	Y	139070	HCG40889, isoform CRA_b OS=Homo sapiens OX=9606 GN=hCG_40889 PE=4 SV=1
61	5980	tr|A8K5T0|A8K5T0_HUMAN	84.42	4	4	8580	4	4	4	Y	138950	cDNA FLJ75416, highly similar to Homo sapiens complement factor H (CFH), mRNA OS=Homo sapiens OX=9606 PE=2 SV=1
61	5981	P08603|CFAH_HUMAN	84.42	4	4	8580	4	4	4	Y	139096	Complement factor H OS=Homo sapiens OX=9606 GN=CFH PE=1 SV=4
43	438	Q15582|BGH3_HUMAN	82.57	11	11	5140	4	4	9	N	74681	Transforming growth factor-beta-induced protein ig-h3 OS=Homo sapiens OX=9606 GN=TGFBI PE=1 SV=1
43	439	tr|Q53GU8|Q53GU8_HUMAN	82.57	11	11	5140	4	4	9	N	74651	Transforming growth factor, beta-induced, 68kDa variant (Fragment) OS=Homo sapiens OX=9606 PE=2 SV=1
43	440	tr|A0A0S2Z4Q2|A0A0S2Z4Q2_HUMAN	82.57	11	11	5140	4	4	9	N	74681	Transforming growth factor beta-induced 68kDa isoform 1 (Fragment) OS=Homo sapiens OX=9606 GN=TGFBI PE=2 SV=1
69	6071	tr|G3V3A0|G3V3A0_HUMAN	82.27	23	23	4200	3	3	4	N	23406	Alpha-1-antichymotrypsin OS=Homo sapiens OX=9606 GN=SERPINA3 PE=1 SV=1
69	6072	P01011|AACT_HUMAN	82.27	11	11	4200	3	3	4	N	47651	Alpha-1-antichymotrypsin OS=Homo sapiens OX=9606 GN=SERPINA3 PE=1 SV=2
69	6073	tr|A0A024R6P0|A0A024R6P0_HUMAN	82.27	11	11	4200	3	3	4	N	47651	Serpin peptidase inhibitor, clade A (Alpha-1 antiproteinase, antitrypsin), member 3, isoform CRA_c OS=Homo sapiens OX=9606 GN=SERPINA3 PE=3 SV=1
69	6074	tr|B3KS79|B3KS79_HUMAN	82.27	11	11	4200	3	3	4	N	50628	cDNA FLJ35730 fis, clone TESTI2003131, highly similar to ALPHA-1-ANTICHYMOTRYPSIN OS=Homo sapiens OX=9606 PE=2 SV=1
71	348	tr|A0M8Q9|A0M8Q9_HUMAN	80.26	33	33	4490	2	2	3	Y	11291	C1 segment protein (Fragment) OS=Homo sapiens OX=9606 GN=C1 segment PE=4 SV=1
71	344	tr|Q8TCJ5|Q8TCJ5_HUMAN	80.26	33	33	4490	2	2	3	Y	11266	Uncharacterized protein DKFZp667J0810 (Fragment) OS=Homo sapiens OX=9606 GN=DKFZp667J0810 PE=2 SV=1
71	345	tr|Q6PJR7|Q6PJR7_HUMAN	80.26	25	25	4490	2	2	3	Y	14678	IGL@ protein OS=Homo sapiens OX=9606 GN=IGL@ PE=1 SV=1
71	258	tr|S6C4R7|S6C4R7_HUMAN	80.26	17	17	4490	2	2	3	Y	22513	IgG L chain OS=Homo sapiens OX=9606 PE=2 SV=1
71	259	tr|S6BGF9|S6BGF9_HUMAN	80.26	16	16	4490	2	2	3	Y	22743	IgG L chain OS=Homo sapiens OX=9606 PE=2 SV=1
71	332	tr|A0A0B4J231|A0A0B4J231_HUMAN	80.26	16	16	4490	2	2	3	Y	23150	Immunoglobulin lambda-like polypeptide 5 OS=Homo sapiens OX=9606 GN=IGLL5 PE=1 SV=1
71	260	tr|S6B286|S6B286_HUMAN	80.26	16	16	4490	2	2	3	Y	22872	IgG L chain OS=Homo sapiens OX=9606 PE=2 SV=1
71	261	tr|S6AWE6|S6AWE6_HUMAN	80.26	16	16	4490	2	2	3	Y	22906	IgG L chain OS=Homo sapiens OX=9606 PE=2 SV=1
71	328	P0DOX8|IGL1_HUMAN	80.26	16	16	4490	2	2	3	Y	22830	Immunoglobulin lambda-1 light chain OS=Homo sapiens OX=9606 PE=1 SV=1
71	346	tr|S6BAR0|S6BAR0_HUMAN	80.26	16	16	4490	2	2	3	Y	23122	IgG L chain OS=Homo sapiens OX=9606 PE=2 SV=1
71	194	tr|S6BAN6|S6BAN6_HUMAN	80.26	16	16	4490	2	2	3	Y	22920	IgG L chain OS=Homo sapiens OX=9606 PE=2 SV=1
71	329	tr|S6BAP8|S6BAP8_HUMAN	80.26	16	16	4490	2	2	3	Y	22852	IgG L chain OS=Homo sapiens OX=9606 PE=2 SV=1
71	243	tr|S6C4S2|S6C4S2_HUMAN	80.26	16	16	4490	2	2	3	Y	22861	IgG L chain OS=Homo sapiens OX=9606 PE=2 SV=1
71	195	tr|S6B2B0|S6B2B0_HUMAN	80.26	16	16	4490	2	2	3	Y	23117	IgG L chain OS=Homo sapiens OX=9606 PE=2 SV=1
71	333	tr|Q6GMW4|Q6GMW4_HUMAN	80.26	15	15	4490	2	2	3	Y	24855	IGL@ protein OS=Homo sapiens OX=9606 GN=IGL@ PE=2 SV=1
71	245	tr|Q8N355|Q8N355_HUMAN	80.26	15	15	4490	2	2	3	Y	24793	IGL@ protein OS=Homo sapiens OX=9606 GN=IGL@ PE=1 SV=1
71	335	tr|Q6NS95|Q6NS95_HUMAN	80.26	15	15	4490	2	2	3	Y	25148	IGL@ protein OS=Homo sapiens OX=9606 GN=IGL@ PE=2 SV=1
71	262	tr|Q6GMV8|Q6GMV8_HUMAN	80.26	15	15	4490	2	2	3	Y	24910	Uncharacterized protein OS=Homo sapiens OX=9606 PE=2 SV=1
71	347	tr|Q7Z2U7|Q7Z2U7_HUMAN	80.26	15	15	4490	2	2	3	Y	25015	Uncharacterized protein OS=Homo sapiens OX=9606 PE=2 SV=1
71	350	tr|Q6P2J1|Q6P2J1_HUMAN	80.26	15	15	4490	2	2	3	Y	24970	Uncharacterized protein OS=Homo sapiens OX=9606 PE=2 SV=1
71	263	tr|Q567P1|Q567P1_HUMAN	80.26	15	15	4490	2	2	3	Y	24800	IGL@ protein OS=Homo sapiens OX=9606 GN=IGL@ PE=2 SV=1
71	247	tr|A2NUT2|A2NUT2_HUMAN	80.26	15	15	4490	2	2	3	Y	24655	Lambda-chain (AA -20 to 215) OS=Homo sapiens OX=9606 PE=1 SV=1
71	336	tr|Q6GMW6|Q6GMW6_HUMAN	80.26	15	15	4490	2	2	3	Y	24804	Uncharacterized protein OS=Homo sapiens OX=9606 PE=2 SV=1
71	196	tr|S6BGD6|S6BGD6_HUMAN	80.26	15	15	4490	2	2	3	Y	24824	IgG L chain OS=Homo sapiens OX=9606 PE=1 SV=1
71	337	tr|Q6PIK1|Q6PIK1_HUMAN	80.26	15	15	4490	2	2	3	Y	24858	IGL@ protein OS=Homo sapiens OX=9606 GN=IGL@ PE=1 SV=1
71	338	tr|Q6GMV7|Q6GMV7_HUMAN	80.26	15	15	4490	2	2	3	Y	24950	Uncharacterized protein OS=Homo sapiens OX=9606 PE=2 SV=1
71	265	tr|Q6GMX3|Q6GMX3_HUMAN	80.26	15	15	4490	2	2	3	Y	24700	IGL@ protein OS=Homo sapiens OX=9606 GN=IGL@ PE=2 SV=1
71	250	tr|Q6PIQ7|Q6PIQ7_HUMAN	80.26	15	15	4490	2	2	3	Y	25021	IGL@ protein OS=Homo sapiens OX=9606 GN=IGL@ PE=1 SV=1
71	339	tr|Q6P5S3|Q6P5S3_HUMAN	80.26	15	15	4490	2	2	3	Y	24928	Uncharacterized protein OS=Homo sapiens OX=9606 PE=2 SV=1
71	340	tr|Q96E61|Q96E61_HUMAN	80.26	15	15	4490	2	2	3	Y	24713	Uncharacterized protein OS=Homo sapiens OX=9606 PE=2 SV=1
71	251	tr|Q6IPQ0|Q6IPQ0_HUMAN	80.26	15	15	4490	2	2	3	Y	24824	IGL@ protein OS=Homo sapiens OX=9606 GN=IGL@ PE=2 SV=1
46	5965	tr|A0A0B4J1R6|A0A0B4J1R6_HUMAN	80.02	12	12	4410	4	4	7	Y	49910	Transketolase OS=Homo sapiens OX=9606 GN=TKT PE=1 SV=1
46	5966	tr|B3KSI4|B3KSI4_HUMAN	80.02	10	10	4410	4	4	7	Y	58982	cDNA FLJ36348 fis, clone THYMU2007025, highly similar to TRANSKETOLASE OS=Homo sapiens OX=9606 PE=2 SV=1
46	5967	tr|B4E022|B4E022_HUMAN	80.02	10	10	4410	4	4	7	Y	62879	cDNA FLJ56274, highly similar to Transketolase OS=Homo sapiens OX=9606 PE=2 SV=1
46	5968	tr|Q53EM5|Q53EM5_HUMAN	80.02	9	9	4410	4	4	7	Y	67906	Transketolase variant (Fragment) OS=Homo sapiens OX=9606 PE=2 SV=1
46	5969	P29401|TKT_HUMAN	80.02	9	9	4410	4	4	7	Y	67878	Transketolase OS=Homo sapiens OX=9606 GN=TKT PE=1 SV=3
46	5970	tr|V9HWD9|V9HWD9_HUMAN	80.02	9	9	4410	4	4	7	Y	67878	Epididymis luminal protein 107 OS=Homo sapiens OX=9606 GN=HEL107 PE=2 SV=1
64	6123	Q58FF7|H90B3_HUMAN	78.05	5	5	3370	2	1	4	N	68325	Putative heat shock protein HSP 90-beta-3 OS=Homo sapiens OX=9606 GN=HSP90AB3P PE=5 SV=1
64	6124	tr|B4DMA2|B4DMA2_HUMAN	78.05	4	4	3370	2	1	4	N	79195	cDNA FLJ54023, highly similar to Heat shock protein HSP 90-beta OS=Homo sapiens OX=9606 PE=2 SV=1
64	6125	tr|B4DGL0|B4DGL0_HUMAN	78.05	4	4	3370	2	1	4	N	82170	cDNA FLJ53619, highly similar to Heat shock protein HSP 90-beta OS=Homo sapiens OX=9606 PE=2 SV=1
64	6126	tr|A0A024RD80|A0A024RD80_HUMAN	78.05	4	4	3370	2	1	4	N	83264	Heat shock protein 90kDa alpha (Cytosolic), class B member 1, isoform CRA_a OS=Homo sapiens OX=9606 GN=HSP90AB1 PE=3 SV=1
64	6127	P08238|HS90B_HUMAN	78.05	4	4	3370	2	1	4	N	83264	Heat shock protein HSP 90-beta OS=Homo sapiens OX=9606 GN=HSP90AB1 PE=1 SV=4
57	6026	P08311|CATG_HUMAN	77.12	14	14	7070	3	3	5	Y	28837	Cathepsin G OS=Homo sapiens OX=9606 GN=CTSG PE=1 SV=2
54	5987	tr|Q53ET2|Q53ET2_HUMAN	76.35	11	11	8910	4	4	5	N	62271	Dihydropyrimidinase-like 2 variant (Fragment) OS=Homo sapiens OX=9606 PE=2 SV=1
54	5988	Q16555|DPYL2_HUMAN	76.35	11	11	8910	4	4	5	N	62294	Dihydropyrimidinase-related protein 2 OS=Homo sapiens OX=9606 GN=DPYSL2 PE=1 SV=1
54	5989	tr|Q59GB4|Q59GB4_HUMAN	76.35	10	10	8910	4	4	5	N	68184	Dihydropyrimidinase-like 2 variant (Fragment) OS=Homo sapiens OX=9606 PE=2 SV=1
54	5990	tr|A0A1C7CYX9|A0A1C7CYX9_HUMAN	76.35	10	10	8910	4	4	5	N	73503	Dihydropyrimidinase-related protein 2 OS=Homo sapiens OX=9606 GN=DPYSL2 PE=1 SV=1
56	120	tr|Q6PEJ8|Q6PEJ8_HUMAN	74.41	20	20	7590	3	3	5	Y	25458	HP protein OS=Homo sapiens OX=9606 GN=HP PE=2 SV=1
56	112	tr|A0A087WU08|A0A087WU08_HUMAN	74.41	16	16	7590	3	3	5	Y	31408	Haptoglobin OS=Homo sapiens OX=9606 GN=HP PE=1 SV=1
56	113	tr|Q6NSB4|Q6NSB4_HUMAN	74.41	16	16	7590	3	3	5	Y	31382	HP protein OS=Homo sapiens OX=9606 GN=HP PE=2 SV=1
56	70	tr|A0A0C4DGL8|A0A0C4DGL8_HUMAN	74.41	13	13	7590	3	3	5	Y	38452	Haptoglobin OS=Homo sapiens OX=9606 GN=HP PE=1 SV=1
56	84	tr|J3QLC9|J3QLC9_HUMAN	74.41	13	13	7590	3	3	5	Y	40788	Haptoglobin (Fragment) OS=Homo sapiens OX=9606 GN=HP PE=1 SV=1
56	68	tr|J3QR68|J3QR68_HUMAN	74.41	11	11	7590	3	3	5	Y	45049	Haptoglobin (Fragment) OS=Homo sapiens OX=9606 GN=HP PE=1 SV=1
56	66	P00738|HPT_HUMAN	74.41	11	11	7590	3	3	5	Y	45205	Haptoglobin OS=Homo sapiens OX=9606 GN=HP PE=1 SV=1
56	69	tr|H0Y300|H0Y300_HUMAN	74.41	10	10	7590	3	3	5	Y	49106	Haptoglobin OS=Homo sapiens OX=9606 GN=HP PE=1 SV=4
48	6015	tr|A0A0A0MSI0|A0A0A0MSI0_HUMAN	73.72	19	19	4700	3	2	6	N	18976	Peroxiredoxin-1 (Fragment) OS=Homo sapiens OX=9606 GN=PRDX1 PE=1 SV=1
48	6016	tr|Q5IST6|Q5IST6_MACFA	73.72	18	18	4700	3	2	6	N	20866	Peroxiredoxin 1 (Fragment) OS=Macaca fascicularis OX=9541 PE=2 SV=1
48	6017	Q06830|PRDX1_HUMAN	73.72	17	17	4700	3	2	6	N	22110	Peroxiredoxin-1 OS=Homo sapiens OX=9606 GN=PRDX1 PE=1 SV=1
48	6018	tr|B2R4P2|B2R4P2_HUMAN	73.72	17	17	4700	3	2	6	N	22201	cDNA, FLJ92164, highly similar to Homo sapiens peroxiredoxin 1 (PRDX1), mRNA OS=Homo sapiens OX=9606 PE=2 SV=1
63	100	tr|B4E3S1|B4E3S1_HUMAN	72.4	3	3	2220	2	2	4	N	110911	cDNA FLJ57040, highly similar to Myosin-9 OS=Homo sapiens OX=9606 PE=2 SV=1
63	14	tr|Q86XU5|Q86XU5_HUMAN	72.4	2	2	2220	2	2	4	N	158752	MYH9 protein (Fragment) OS=Homo sapiens OX=9606 GN=MYH9 PE=2 SV=1
63	5	tr|A0A024R1N1|A0A024R1N1_HUMAN	72.4	2	2	2220	2	2	4	N	226530	Myosin, heavy polypeptide 9, non-muscle, isoform CRA_a OS=Homo sapiens OX=9606 GN=MYH9 PE=3 SV=1
63	6	P35579|MYH9_HUMAN	72.4	2	2	2220	2	2	4	N	226530	Myosin-9 OS=Homo sapiens OX=9606 GN=MYH9 PE=1 SV=4
75	6098	tr|B4DHR1|B4DHR1_HUMAN	70.75	14	14	1270	2	2	3	N	24287	cDNA FLJ53009, highly similar to Calreticulin OS=Homo sapiens OX=9606 PE=2 SV=1
75	6099	tr|Q53G71|Q53G71_HUMAN	70.75	7	7	1270	2	2	3	N	46919	Calreticulin variant (Fragment) OS=Homo sapiens OX=9606 PE=2 SV=1
75	6100	tr|V9HW88|V9HW88_HUMAN	70.75	7	7	1270	2	2	3	N	48142	Calreticulin, isoform CRA_b OS=Homo sapiens OX=9606 GN=HEL-S-99n PE=2 SV=1
75	6101	P27797|CALR_HUMAN	70.75	7	7	1270	2	2	3	N	48142	Calreticulin OS=Homo sapiens OX=9606 GN=CALR PE=1 SV=1
70	6075	tr|H0YNP5|H0YNP5_HUMAN	70.2	18	18	2060	2	2	3	Y	19727	Annexin (Fragment) OS=Homo sapiens OX=9606 GN=ANXA2 PE=1 SV=1
70	6076	tr|H0YMD0|H0YMD0_HUMAN	70.2	14	14	2060	2	2	3	Y	25342	Annexin (Fragment) OS=Homo sapiens OX=9606 GN=ANXA2 PE=1 SV=1
70	6077	tr|H0YMU9|H0YMU9_HUMAN	70.2	14	14	2060	2	2	3	Y	25569	Annexin OS=Homo sapiens OX=9606 GN=ANXA2 PE=1 SV=1
70	6078	tr|H0YM50|H0YM50_HUMAN	70.2	13	13	2060	2	2	3	Y	28379	Annexin (Fragment) OS=Homo sapiens OX=9606 GN=ANXA2 PE=1 SV=1
70	6079	tr|H0YN42|H0YN42_HUMAN	70.2	12	12	2060	2	2	3	Y	28825	Annexin (Fragment) OS=Homo sapiens OX=9606 GN=ANXA2 PE=1 SV=1
70	6080	tr|A0A024R5Z7|A0A024R5Z7_HUMAN	70.2	9	9	2060	2	2	3	Y	38604	Annexin OS=Homo sapiens OX=9606 GN=ANXA2 PE=3 SV=1
70	6081	A6NMY6|AXA2L_HUMAN	70.2	9	9	2060	2	2	3	Y	38659	Putative annexin A2-like protein OS=Homo sapiens OX=9606 GN=ANXA2P2 PE=5 SV=2
70	6082	P07355|ANXA2_HUMAN	70.2	9	9	2060	2	2	3	Y	38604	Annexin A2 OS=Homo sapiens OX=9606 GN=ANXA2 PE=1 SV=2
70	6083	tr|V9HW65|V9HW65_HUMAN	70.2	9	9	2060	2	2	3	Y	38576	Annexin OS=Homo sapiens OX=9606 GN=HEL-S-270 PE=2 SV=1
70	6116	tr|H0YMM1|H0YMM1_HUMAN	70.2	21	21	2060	2	2	3	Y	16459	Annexin (Fragment) OS=Homo sapiens OX=9606 GN=ANXA2 PE=1 SV=1
70	6117	tr|H0YKS4|H0YKS4_HUMAN	70.2	18	18	2060	2	2	3	Y	19530	Annexin (Fragment) OS=Homo sapiens OX=9606 GN=ANXA2 PE=1 SV=1
70	6118	tr|B4DNH8|B4DNH8_HUMAN	70.2	16	16	2060	2	2	3	Y	21670	Annexin OS=Homo sapiens OX=9606 PE=2 SV=1
59	6105	tr|B7Z4U6|B7Z4U6_HUMAN	69.51	3	3	4370	2	2	4	N	75752	cDNA FLJ55803, highly similar to Gelsolin OS=Homo sapiens OX=9606 PE=2 SV=1
59	6106	tr|B7Z2X4|B7Z2X4_HUMAN	69.51	3	3	4370	2	2	4	N	77789	cDNA FLJ53327, highly similar to Gelsolin OS=Homo sapiens OX=9606 PE=2 SV=1
59	6107	tr|B7Z992|B7Z992_HUMAN	69.51	3	3	4370	2	2	4	N	78832	cDNA FLJ53698, highly similar to Gelsolin OS=Homo sapiens OX=9606 PE=2 SV=1
59	6108	tr|A0A0A0MS51|A0A0A0MS51_HUMAN	69.51	3	3	4370	2	2	4	N	82526	Gelsolin OS=Homo sapiens OX=9606 GN=GSN PE=1 SV=1
59	6109	tr|B7Z9A0|B7Z9A0_HUMAN	69.51	3	3	4370	2	2	4	N	83103	cDNA FLJ56212, highly similar to Gelsolin OS=Homo sapiens OX=9606 PE=2 SV=1
59	6110	tr|B7Z6N2|B7Z6N2_HUMAN	69.51	3	3	4370	2	2	4	N	84766	cDNA FLJ56154, highly similar to Gelsolin OS=Homo sapiens OX=9606 PE=2 SV=1
59	6111	tr|A0A0A0MT01|A0A0A0MT01_HUMAN	69.51	3	3	4370	2	2	4	N	84745	Gelsolin OS=Homo sapiens OX=9606 GN=GSN PE=1 SV=1
59	6112	P06396|GELS_HUMAN	69.51	3	3	4370	2	2	4	N	85697	Gelsolin OS=Homo sapiens OX=9606 GN=GSN PE=1 SV=1
47	5982	tr|Q5CAQ5|Q5CAQ5_HUMAN	69.05	6	6	5980	4	3	6	N	92340	Tumor rejection antigen (Gp96) 1 OS=Homo sapiens OX=9606 GN=TRA1 PE=2 SV=1
47	5983	P14625|ENPL_HUMAN	69.05	6	6	5980	4	3	6	N	92469	Endoplasmin OS=Homo sapiens OX=9606 GN=HSP90B1 PE=1 SV=1
47	5984	tr|V9HWP2|V9HWP2_HUMAN	69.05	6	6	5980	4	3	6	N	92469	Epididymis luminal protein 35 OS=Homo sapiens OX=9606 GN=HEL-S-125m PE=2 SV=1
47	5985	tr|Q59FC6|Q59FC6_HUMAN	69.05	9	9	5980	4	3	6	N	65953	Tumor rejection antigen (Gp96) 1 variant (Fragment) OS=Homo sapiens OX=9606 PE=2 SV=1
62	6042	tr|B4DPH5|B4DPH5_HUMAN	66.21	11	11	4900	3	3	4	N	61414	cDNA FLJ55496, highly similar to Aminopeptidase N OS=Homo sapiens OX=9606 PE=2 SV=1
62	6043	tr|B4DP01|B4DP01_HUMAN	66.21	11	11	4900	3	3	4	N	61410	cDNA FLJ56120, highly similar to Aminopeptidase N OS=Homo sapiens OX=9606 PE=2 SV=1
62	6044	tr|B4DV63|B4DV63_HUMAN	66.21	9	9	4900	3	3	4	N	70860	cDNA FLJ56158, highly similar to Aminopeptidase N OS=Homo sapiens OX=9606 PE=2 SV=1
62	6045	tr|A0A024RC61|A0A024RC61_HUMAN	66.21	6	6	4900	3	3	4	N	109539	Aminopeptidase OS=Homo sapiens OX=9606 GN=ANPEP PE=3 SV=1
62	6046	P15144|AMPN_HUMAN	66.21	6	6	4900	3	3	4	N	109539	Aminopeptidase N OS=Homo sapiens OX=9606 GN=ANPEP PE=1 SV=4
62	6047	tr|Q59E93|Q59E93_HUMAN	66.21	6	6	4900	3	3	4	N	110593	Aminopeptidase (Fragment) OS=Homo sapiens OX=9606 PE=2 SV=1
76	6132	tr|E5RK69|E5RK69_HUMAN	64.11	7	7	2200	2	2	3	N	51777	Annexin OS=Homo sapiens OX=9606 GN=ANXA6 PE=1 SV=1
76	6133	tr|B7Z582|B7Z582_HUMAN	64.11	6	6	2200	2	2	3	N	61852	Annexin OS=Homo sapiens OX=9606 PE=2 SV=1
76	6134	tr|A0A0S2Z377|A0A0S2Z377_HUMAN	64.11	5	5	2200	2	2	3	N	75277	Annexin (Fragment) OS=Homo sapiens OX=9606 GN=ANXA6 PE=2 SV=1
76	6135	tr|A0A0S2Z2Z6|A0A0S2Z2Z6_HUMAN	64.11	5	5	2200	2	2	3	N	75873	Annexin (Fragment) OS=Homo sapiens OX=9606 GN=ANXA6 PE=2 SV=1
76	6136	P08133|ANXA6_HUMAN	64.11	5	5	2200	2	2	3	N	75873	Annexin A6 OS=Homo sapiens OX=9606 GN=ANXA6 PE=1 SV=3
76	6137	tr|A8K3Q7|A8K3Q7_HUMAN	64.11	5	5	2200	2	2	3	N	75845	Annexin OS=Homo sapiens OX=9606 PE=2 SV=1
72	6138	Q9UBG0|MRC2_HUMAN	63.29	3	3	2280	2	2	3	Y	166674	C-type mannose receptor 2 OS=Homo sapiens OX=9606 GN=MRC2 PE=1 SV=2
51	883	Q00610|CLH1_HUMAN	61.59	2	2	3990	3	3	5	N	191613	Clathrin heavy chain 1 OS=Homo sapiens OX=9606 GN=CLTC PE=1 SV=5
51	884	tr|A0A087WVQ6|A0A087WVQ6_HUMAN	61.59	2	2	3990	3	3	5	N	192057	Clathrin heavy chain OS=Homo sapiens OX=9606 GN=CLTC PE=1 SV=1
65	6140	tr|Q14222|Q14222_HUMAN	60.84	15	15	6450	2	2	4	N	24196	EEF1A protein (Fragment) OS=Homo sapiens OX=9606 GN=EEF1A PE=2 SV=1
65	6141	tr|Q96C29|Q96C29_HUMAN	60.84	14	14	6450	2	2	4	N	26316	Uncharacterized protein (Fragment) OS=Homo sapiens OX=9606 PE=2 SV=1
65	6142	tr|Q8TBL1|Q8TBL1_HUMAN	60.84	14	14	6450	2	2	4	N	26488	Uncharacterized protein (Fragment) OS=Homo sapiens OX=9606 PE=2 SV=1
65	6143	tr|Q6P082|Q6P082_HUMAN	60.84	14	14	6450	2	2	4	N	26617	EEF1A1 protein (Fragment) OS=Homo sapiens OX=9606 GN=EEF1A1 PE=2 SV=1
65	6144	tr|Q96CD8|Q96CD8_HUMAN	60.84	12	12	6450	2	2	4	N	30700	Uncharacterized protein (Fragment) OS=Homo sapiens OX=9606 PE=2 SV=1
65	6145	tr|Q6P4C9|Q6P4C9_HUMAN	60.84	12	12	6450	2	2	4	N	31060	EEF1A1 protein (Fragment) OS=Homo sapiens OX=9606 GN=EEF1A1 PE=2 SV=1
65	6146	tr|Q504Z0|Q504Z0_HUMAN	60.84	11	11	6450	2	2	4	N	33242	EEF1A1 protein OS=Homo sapiens OX=9606 GN=EEF1A1 PE=2 SV=1
65	6147	tr|B4E2C5|B4E2C5_HUMAN	60.84	11	11	6450	2	2	4	N	33189	cDNA FLJ54032, highly similar to Elongation factor 1-alpha 1 OS=Homo sapiens OX=9606 PE=2 SV=1
65	6148	tr|Q8IUB0|Q8IUB0_HUMAN	60.84	10	10	6450	2	2	4	N	38669	CTCL tumor antigen HD-CL-08 OS=Homo sapiens OX=9606 PE=2 SV=1
65	6149	tr|B4DNE0|B4DNE0_HUMAN	60.84	9	9	6450	2	2	4	N	42596	cDNA FLJ52573, highly similar to Elongation factor 1-alpha 1 OS=Homo sapiens OX=9606 PE=2 SV=1
65	6150	tr|Q96RE1|Q96RE1_HUMAN	60.84	9	9	6450	2	2	4	N	43025	Translation elongation factor 1 alpha 1-like 14 OS=Homo sapiens OX=9606 GN=EEF1A1L14 PE=2 SV=1
65	6151	tr|Q5ISU0|Q5ISU0_MACFA	60.84	8	8	6450	2	2	4	N	46075	Elongation factor 1-alpha (Fragment) OS=Macaca fascicularis OX=9541 PE=2 SV=1
65	6152	tr|Q9NZS6|Q9NZS6_HUMAN	60.84	8	8	6450	2	2	4	N	46269	Elongation factor 1-alpha (Fragment) OS=Homo sapiens OX=9606 PE=2 SV=1
65	6153	tr|Q53G89|Q53G89_HUMAN	60.84	8	8	6450	2	2	4	N	46894	Elongation factor 1-alpha (Fragment) OS=Homo sapiens OX=9606 PE=2 SV=1
65	6154	tr|A0A087WVQ9|A0A087WVQ9_HUMAN	60.84	8	8	6450	2	2	4	N	47883	Elongation factor 1-alpha 1 OS=Homo sapiens OX=9606 GN=EEF1A1 PE=1 SV=1
65	6155	tr|Q53G85|Q53G85_HUMAN	60.84	8	8	6450	2	2	4	N	50113	Elongation factor 1-alpha (Fragment) OS=Homo sapiens OX=9606 PE=2 SV=1
65	6156	tr|Q6IPN6|Q6IPN6_HUMAN	60.84	8	8	6450	2	2	4	N	50123	Elongation factor 1-alpha OS=Homo sapiens OX=9606 GN=EEF1A1 PE=2 SV=1
65	6157	tr|Q53HM9|Q53HM9_HUMAN	60.84	8	8	6450	2	2	4	N	50142	Elongation factor 1-alpha (Fragment) OS=Homo sapiens OX=9606 PE=2 SV=1
65	6158	tr|Q6IPT9|Q6IPT9_HUMAN	60.84	8	8	6450	2	2	4	N	50185	Elongation factor 1-alpha OS=Homo sapiens OX=9606 GN=EEF1A1 PE=2 SV=1
65	6159	tr|A8K9C4|A8K9C4_HUMAN	60.84	8	8	6450	2	2	4	N	50201	Elongation factor 1-alpha OS=Homo sapiens OX=9606 PE=2 SV=1
65	6160	tr|Q53GE9|Q53GE9_HUMAN	60.84	8	8	6450	2	2	4	N	50111	Elongation factor 1-alpha (Fragment) OS=Homo sapiens OX=9606 PE=2 SV=1
65	6161	tr|Q6IPS9|Q6IPS9_HUMAN	60.84	8	8	6450	2	2	4	N	50141	Elongation factor 1-alpha OS=Homo sapiens OX=9606 GN=EEF1A1 PE=2 SV=1
65	6162	tr|Q53HR5|Q53HR5_HUMAN	60.84	8	8	6450	2	2	4	N	50125	Elongation factor 1-alpha (Fragment) OS=Homo sapiens OX=9606 PE=2 SV=1
65	6163	tr|Q53HQ7|Q53HQ7_HUMAN	60.84	8	8	6450	2	2	4	N	50199	Elongation factor 1-alpha (Fragment) OS=Homo sapiens OX=9606 PE=2 SV=1
60	6177	P02533|K1C14_HUMAN	60.12	6	6	2050	3	1	4	N	51562	Keratin, type I cytoskeletal 14 OS=Homo sapiens OX=9606 GN=KRT14 PE=1 SV=4
60	6178	P08779|K1C16_HUMAN	60.12	6	6	2050	3	1	4	N	51268	Keratin, type I cytoskeletal 16 OS=Homo sapiens OX=9606 GN=KRT16 PE=1 SV=4
91	6265	tr|J3QSA3|J3QSA3_HUMAN	56.19	37	37	2430	1	1	1	N	4854	Polyubiquitin-B (Fragment) OS=Homo sapiens OX=9606 GN=UBB PE=1 SV=1
91	6266	tr|F5GZ39|F5GZ39_HUMAN	56.19	26	26	2430	1	1	1	N	6876	Polyubiquitin-C (Fragment) OS=Homo sapiens OX=9606 GN=UBC PE=1 SV=1
91	6267	tr|M0R1V7|M0R1V7_HUMAN	56.19	25	25	2430	1	1	1	N	7132	Ubiquitin-60S ribosomal protein L40 (Fragment) OS=Homo sapiens OX=9606 GN=UBA52 PE=1 SV=1
91	6268	tr|J3QS39|J3QS39_HUMAN	56.19	17	17	2430	1	1	1	N	10469	Polyubiquitin-B (Fragment) OS=Homo sapiens OX=9606 GN=UBB PE=1 SV=1
91	6269	tr|Q49A90|Q49A90_HUMAN	56.19	17	17	2430	1	1	1	N	10782	RPS27A protein OS=Homo sapiens OX=9606 GN=RPS27A PE=2 SV=1
91	6270	tr|F5H6Q2|F5H6Q2_HUMAN	56.19	13	13	2430	1	1	1	N	13732	Polyubiquitin-C (Fragment) OS=Homo sapiens OX=9606 GN=UBC PE=1 SV=8
91	6271	tr|F5GYU3|F5GYU3_HUMAN	56.19	12	12	2430	1	1	1	N	15032	Polyubiquitin-C (Fragment) OS=Homo sapiens OX=9606 GN=UBC PE=1 SV=1
91	6272	tr|Q5UGI3|Q5UGI3_HUMAN	56.19	10	10	2430	1	1	1	N	17153	Ubiquitin C splice variant OS=Homo sapiens OX=9606 GN=UBC PE=2 SV=1
91	6273	tr|Q5RKT7|Q5RKT7_HUMAN	56.19	10	10	2430	1	1	1	N	17905	Ribosomal protein S27a OS=Homo sapiens OX=9606 GN=RPS27A PE=1 SV=1
91	6274	tr|F5GXK7|F5GXK7_HUMAN	56.19	9	9	2430	1	1	1	N	19016	Polyubiquitin-C (Fragment) OS=Homo sapiens OX=9606 GN=UBC PE=1 SV=2
91	6275	tr|L8B4J3|L8B4J3_HUMAN	56.19	2	2	2430	1	1	1	N	77002	Ubiquitin C OS=Homo sapiens OX=9606 GN=UbC PE=4 SV=1
91	6276	tr|L8B4M0|L8B4M0_HUMAN	56.19	2	2	2430	1	1	1	N	77055	Ubiquitin C OS=Homo sapiens OX=9606 GN=UbC PE=4 SV=1
74	6221	tr|Q05CF8|Q05CF8_HUMAN	55.88	10	10	2160	2	2	3	N	33055	KNG1 protein OS=Homo sapiens OX=9606 GN=KNG1 PE=2 SV=1
74	6222	tr|B4DPP8|B4DPP8_HUMAN	55.88	7	7	2160	2	2	3	N	46496	cDNA FLJ53075, highly similar to Kininogen-1 OS=Homo sapiens OX=9606 PE=2 SV=1
74	6223	tr|D3DNU8|D3DNU8_HUMAN	55.88	7	7	2160	2	2	3	N	47853	Kininogen 1, isoform CRA_a OS=Homo sapiens OX=9606 GN=KNG1 PE=4 SV=1
74	6224	P01042|KNG1_HUMAN	55.88	4	4	2160	2	2	3	N	71957	Kininogen-1 OS=Homo sapiens OX=9606 GN=KNG1 PE=1 SV=2
74	6225	tr|B4E1C2|B4E1C2_HUMAN	55.88	4	4	2160	2	2	3	N	71915	Kininogen 1, isoform CRA_b OS=Homo sapiens OX=9606 GN=KNG1 PE=2 SV=1
82	584	tr|D3DTX7|D3DTX7_HUMAN	55.8	2	2	8840	1	1	2	N	84740	Collagen, type I, alpha 1, isoform CRA_a OS=Homo sapiens OX=9606 GN=COL1A1 PE=4 SV=1
77	6169	tr|B2R8I2|B2R8I2_HUMAN	55.18	4	4	623	2	2	3	N	59512	cDNA, FLJ93914, highly similar to Homo sapiens histidine-rich glycoprotein (HRG), mRNA OS=Homo sapiens OX=9606 PE=2 SV=1
77	6170	P04196|HRG_HUMAN	55.18	4	4	623	2	2	3	N	59578	Histidine-rich glycoprotein OS=Homo sapiens OX=9606 GN=HRG PE=1 SV=1
78	6181	tr|B4DF70|B4DF70_HUMAN	53.34	16	16	534	2	1	3	N	20107	cDNA FLJ60461, highly similar to Peroxiredoxin-2 OS=Homo sapiens OX=9606 PE=2 SV=1
78	6182	tr|V9HW12|V9HW12_HUMAN	53.34	15	15	534	2	1	3	N	21892	Epididymis secretory sperm binding protein Li 2a OS=Homo sapiens OX=9606 GN=HEL-S-2a PE=2 SV=1
78	6183	P32119|PRDX2_HUMAN	53.34	15	15	534	2	1	3	N	21892	Peroxiredoxin-2 OS=Homo sapiens OX=9606 GN=PRDX2 PE=1 SV=5
67	3	tr|V9HWA9|V9HWA9_HUMAN	52.93	2	2	1190	2	2	4	N	187147	Epididymis secretory sperm binding protein Li 62p OS=Homo sapiens OX=9606 GN=HEL-S-62p PE=2 SV=1
73	6220	P23946|CMA1_HUMAN	52.7	15	15	4720	2	2	3	N	27325	Chymase OS=Homo sapiens OX=9606 GN=CMA1 PE=1 SV=1
79	6070	Q15149|PLEC_HUMAN	48.33	1	1	3350	3	3	3	N	531796	Plectin OS=Homo sapiens OX=9606 GN=PLEC PE=1 SV=3
85	6232	tr|A0A1Z1VXF2|A0A1Z1VXF2_HUMAN	47.36	6	6	1880	1	1	1	N	21862	CD44 protein (Fragment) OS=Homo sapiens OX=9606 GN=CD44 PE=4 SV=1
85	6233	tr|H0YD13|H0YD13_HUMAN	47.36	6	6	1880	1	1	1	N	22683	CD44 antigen OS=Homo sapiens OX=9606 GN=CD44 PE=1 SV=2
85	6234	tr|H0YDW7|H0YDW7_HUMAN	47.36	5	5	1880	1	1	1	N	26025	CD44 antigen (Fragment) OS=Homo sapiens OX=9606 GN=CD44 PE=1 SV=2
85	6235	tr|H0YCV9|H0YCV9_HUMAN	47.36	4	4	1880	1	1	1	N	30625	CD44 antigen (Fragment) OS=Homo sapiens OX=9606 GN=CD44 PE=1 SV=2
85	6236	tr|H0Y5E4|H0Y5E4_HUMAN	47.36	4	4	1880	1	1	1	N	32062	CD44 antigen (Fragment) OS=Homo sapiens OX=9606 GN=CD44 PE=1 SV=1
85	6237	tr|B4DN59|B4DN59_HUMAN	47.36	4	4	1880	1	1	1	N	35973	cDNA FLJ52702, highly similar to Homo sapiens CD44 antigen (homing function and Indian blood group system) (CD44), transcript variant 4, mRNA OS=Homo sapiens OX=9606 PE=2 SV=1
85	6238	tr|A8K309|A8K309_HUMAN	47.36	3	3	1880	1	1	1	N	39388	cDNA FLJ76654, highly similar to Homo sapiens CD44 antigen (homing function and Indian blood group system) (CD44), transcript variant 4, mRNA OS=Homo sapiens OX=9606 PE=2 SV=1
85	6239	P16070|CD44_HUMAN	47.36	2	2	1880	1	1	1	N	81538	CD44 antigen OS=Homo sapiens OX=9606 GN=CD44 PE=1 SV=3
85	6293	tr|C1PHC4|C1PHC4_HUMAN	47.36	27	27	1880	1	1	1	N	4852	CD44 molecule (Fragment) OS=Homo sapiens OX=9606 GN=CD44 PE=4 SV=1
85	6294	tr|H0YDX6|H0YDX6_HUMAN	47.36	7	7	1880	1	1	1	N	19835	CD44 antigen (Fragment) OS=Homo sapiens OX=9606 GN=CD44 PE=1 SV=2
85	6295	tr|H0YD17|H0YD17_HUMAN	47.36	5	5	1880	1	1	1	N	25677	CD44 antigen (Fragment) OS=Homo sapiens OX=9606 GN=CD44 PE=1 SV=8
85	6296	tr|H0Y2P0|H0Y2P0_HUMAN	47.36	4	4	1880	1	1	1	N	30952	CD44 antigen (Fragment) OS=Homo sapiens OX=9606 GN=CD44 PE=1 SV=1
49	6058	tr|Q5UGI6|Q5UGI6_HUMAN	45.24	9	9	12400	3	3	6	N	37288	Serine/cysteine proteinase inhibitor clade G member 1 splice variant 2 (Fragment) OS=Homo sapiens OX=9606 GN=SERPING1 PE=2 SV=1
49	6059	tr|H9KV48|H9KV48_HUMAN	45.24	7	7	12400	3	3	6	N	50989	Plasma protease C1 inhibitor OS=Homo sapiens OX=9606 GN=SERPING1 PE=1 SV=1
49	6060	P05155|IC1_HUMAN	45.24	6	6	12400	3	3	6	N	55154	Plasma protease C1 inhibitor OS=Homo sapiens OX=9606 GN=SERPING1 PE=1 SV=2
49	6061	tr|E9KL26|E9KL26_HUMAN	45.24	6	6	12400	3	3	6	N	55154	Epididymis tissue protein Li 173 OS=Homo sapiens OX=9606 GN=SERPING1 PE=2 SV=1
49	6062	tr|E9PGN7|E9PGN7_HUMAN	45.24	6	6	12400	3	3	6	N	59492	Plasma protease C1 inhibitor OS=Homo sapiens OX=9606 GN=SERPING1 PE=1 SV=1
66	6064	tr|B4DJI1|B4DJI1_HUMAN	43.35	12	12	4170	3	3	4	N	33593	cDNA FLJ52549, highly similar to L-lactate dehydrogenase A chain OS=Homo sapiens OX=9606 PE=2 SV=1
66	6065	tr|V9HWB9|V9HWB9_HUMAN	43.35	11	11	4170	3	3	4	N	36689	L-lactate dehydrogenase OS=Homo sapiens OX=9606 GN=HEL-S-133P PE=2 SV=1
66	6066	P00338|LDHA_HUMAN	43.35	11	11	4170	3	3	4	N	36689	L-lactate dehydrogenase A chain OS=Homo sapiens OX=9606 GN=LDHA PE=1 SV=2
66	6207	tr|F5GXY2|F5GXY2_HUMAN	43.35	16	16	2740	2	2	3	N	17259	L-lactate dehydrogenase A chain (Fragment) OS=Homo sapiens OX=9606 GN=LDHA PE=1 SV=8
68	899	tr|K7EK07|K7EK07_HUMAN	42.27	14	14	13900	2	2	3	N	14914	Histone H3 (Fragment) OS=Homo sapiens OX=9606 GN=H3F3B PE=1 SV=1
68	901	tr|B2R4P9|B2R4P9_HUMAN	42.27	13	13	13900	2	2	3	N	15328	Histone H3 OS=Homo sapiens OX=9606 GN=H3F3A PE=2 SV=1
68	903	tr|B2R6Y1|B2R6Y1_HUMAN	42.27	13	13	13900	2	2	3	N	15314	Histone H3 OS=Homo sapiens OX=9606 PE=2 SV=1
68	904	P84243|H33_HUMAN	42.27	13	13	13900	2	2	3	N	15328	Histone H3.3 OS=Homo sapiens OX=9606 GN=H3F3A PE=1 SV=2
68	895	tr|K7EMV3|K7EMV3_HUMAN	42.27	20	20	13900	2	2	3	N	10334	Histone H3 OS=Homo sapiens OX=9606 GN=H3F3B PE=1 SV=1
68	897	tr|B4E380|B4E380_HUMAN	42.27	16	16	13900	2	2	3	N	12918	Histone H3 OS=Homo sapiens OX=9606 PE=2 SV=1
68	898	tr|B4DEB1|B4DEB1_HUMAN	42.27	15	15	13900	2	2	3	N	14053	Histone H3 OS=Homo sapiens OX=9606 GN=H3F3A PE=1 SV=1
68	905	P68431|H31_HUMAN	42.27	13	13	13900	2	2	3	N	15404	Histone H3.1 OS=Homo sapiens OX=9606 GN=HIST1H3A PE=1 SV=2
68	906	Q16695|H31T_HUMAN	42.27	13	13	13900	2	2	3	N	15508	Histone H3.1t OS=Homo sapiens OX=9606 GN=HIST3H3 PE=1 SV=3
68	907	Q71DI3|H32_HUMAN	42.27	13	13	13900	2	2	3	N	15388	Histone H3.2 OS=Homo sapiens OX=9606 GN=HIST2H3A PE=1 SV=3
68	908	tr|K7ES00|K7ES00_HUMAN	42.27	12	12	13900	2	2	3	N	16621	Histone H3.3 (Fragment) OS=Homo sapiens OX=9606 GN=H3F3B PE=1 SV=1
80	6241	tr|B4DND4|B4DND4_HUMAN	34.24	2	2	888	1	1	2	N	53799	cDNA FLJ50588, highly similar to Gamma-glutamyltransferase 5 OS=Homo sapiens OX=9606 PE=2 SV=1
80	6242	P36269|GGT5_HUMAN	34.24	2	2	888	1	1	2	N	62261	Glutathione hydrolase 5 proenzyme OS=Homo sapiens OX=9606 GN=GGT5 PE=1 SV=2
80	6340	tr|B4DEL3|B4DEL3_HUMAN	34.24	2	2	888	1	1	2	N	53813	cDNA FLJ50454, moderately similar to Gamma-glutamyltransferase 5 (EC2.3.2.2) OS=Homo sapiens OX=9606 PE=2 SV=1
83	6348	tr|Q8J001|Q8J001_HUMAN	33.63	21	21	1460	1	1	2	N	6157	Antithrombin (Fragment) OS=Homo sapiens OX=9606 GN=AT3 PE=3 SV=1
83	6349	tr|Q8IZZ9|Q8IZZ9_HUMAN	33.63	21	21	1460	1	1	2	N	6339	Antithrombin (Fragment) OS=Homo sapiens OX=9606 GN=AT3 PE=3 SV=1
83	6350	tr|Q9UBW9|Q9UBW9_HUMAN	33.63	21	21	1460	1	1	2	N	6286	Antithrombin III gene 3' (aa 375-432) (Fragment) OS=Homo sapiens OX=9606 GN=AT3 PE=3 SV=1
83	6351	tr|Q8TCE1|Q8TCE1_HUMAN	33.63	5	5	1460	1	1	2	N	29092	Antithrombin-III OS=Homo sapiens OX=9606 GN=SERPINC1 PE=1 SV=1
83	6352	P01008|ANT3_HUMAN	33.63	3	3	1460	1	1	2	N	52602	Antithrombin-III OS=Homo sapiens OX=9606 GN=SERPINC1 PE=1 SV=1
83	6353	tr|A0A024R944|A0A024R944_HUMAN	33.63	3	3	1460	1	1	2	N	52602	Serpin peptidase inhibitor, clade C (Antithrombin), member 1, isoform CRA_a OS=Homo sapiens OX=9606 GN=SERPINC1 PE=3 SV=1
83	6354	tr|A0A0K0Q2Z1|A0A0K0Q2Z1_HUMAN	33.63	3	3	1460	1	1	2	N	52542	Serpin peptidase inhibitor clade C member 1 OS=Homo sapiens OX=9606 GN=SERPINC1 PE=2 SV=1
83	6355	tr|A0A2S0BDD1|A0A2S0BDD1_HUMAN	33.63	2	2	1460	1	1	2	N	57335	Antithrombin III isoform OS=Homo sapiens OX=9606 GN=ATIII-R2 PE=2 SV=1
92	6356	tr|F8W696|F8W696_HUMAN	33.56	5	5	689	1	1	1	N	27909	Apolipoprotein A-I OS=Homo sapiens OX=9606 GN=APOA1 PE=1 SV=1
92	6357	tr|A0A024R3E3|A0A024R3E3_HUMAN	33.56	4	4	689	1	1	1	N	30778	Apolipoprotein A-I, isoform CRA_a OS=Homo sapiens OX=9606 GN=APOA1 PE=3 SV=1
92	6358	P02647|APOA1_HUMAN	33.56	4	4	689	1	1	1	N	30778	Apolipoprotein A-I OS=Homo sapiens OX=9606 GN=APOA1 PE=1 SV=1
93	6369	tr|C9JGI3|C9JGI3_HUMAN	32.97	3	3	310	1	1	1	N	46087	Thymidine phosphorylase (Fragment) OS=Homo sapiens OX=9606 GN=TYMP PE=1 SV=1
93	6370	P19971|TYPH_HUMAN	32.97	3	3	310	1	1	1	N	49956	Thymidine phosphorylase OS=Homo sapiens OX=9606 GN=TYMP PE=1 SV=2
81	6400	tr|K7ERG3|K7ERG3_HUMAN	32.36	17	17	4200	2	2	2	N	19307	Tropomyosin alpha-4 chain (Fragment) OS=Homo sapiens OX=9606 GN=TPM4 PE=1 SV=1
81	6401	tr|A0A2R8YGX3|A0A2R8YGX3_HUMAN	32.36	16	16	4200	2	2	2	N	20986	Tropomyosin alpha-4 chain OS=Homo sapiens OX=9606 GN=TPM4 PE=1 SV=1
81	6402	tr|A0A087WWU8|A0A087WWU8_HUMAN	32.36	13	13	4200	2	2	2	N	26421	Tropomyosin alpha-3 chain OS=Homo sapiens OX=9606 GN=TPM3 PE=1 SV=1
81	6403	tr|K7ENT6|K7ENT6_HUMAN	32.36	12	12	4200	2	2	2	N	28493	Tropomyosin alpha-4 chain OS=Homo sapiens OX=9606 GN=TPM4 PE=1 SV=2
81	6404	tr|A0A0S2Z4I4|A0A0S2Z4I4_HUMAN	32.36	12	12	4200	2	2	2	N	28870	Tropomyosin 3 isoform 3 (Fragment) OS=Homo sapiens OX=9606 GN=TPM3 PE=2 SV=1
81	6405	tr|A0A2R8Y5V9|A0A2R8Y5V9_HUMAN	32.36	12	12	4200	2	2	2	N	28609	Tropomyosin alpha-4 chain OS=Homo sapiens OX=9606 GN=TPM4 PE=1 SV=1
81	6406	tr|V9HW56|V9HW56_HUMAN	32.36	12	12	4200	2	2	2	N	28522	Epididymis secretory protein Li 108 OS=Homo sapiens OX=9606 GN=HEL-S-108 PE=1 SV=1
81	6407	P67936|TPM4_HUMAN	32.36	12	12	4200	2	2	2	N	28522	Tropomyosin alpha-4 chain OS=Homo sapiens OX=9606 GN=TPM4 PE=1 SV=3
81	6408	tr|J3KN67|J3KN67_HUMAN	32.36	10	10	4200	2	2	2	N	33223	Tropomyosin alpha-3 chain OS=Homo sapiens OX=9606 GN=TPM3 PE=1 SV=1
95	6416	tr|A0A087WZ72|A0A087WZ72_HUMAN	24.37	1	1	23	1	1	1	N	67910	Thrombospondin-type laminin G domain and EAR repeat-containing protein OS=Homo sapiens OX=9606 GN=TSPEAR PE=1 SV=1
87	6430	tr|Q6B823|Q6B823_HUMAN	21.94	19	19	1880	1	1	1	N	4916	Histone H4 (Fragment) OS=Homo sapiens OX=9606 PE=3 SV=1
87	6431	tr|B2R4R0|B2R4R0_HUMAN	21.94	8	8	1880	1	1	1	N	11367	Histone H4 OS=Homo sapiens OX=9606 GN=HIST1H4L PE=2 SV=1
87	6432	tr|Q0VAS5|Q0VAS5_HUMAN	21.94	8	8	1880	1	1	1	N	11314	Histone H4 OS=Homo sapiens OX=9606 GN=HIST1H4H PE=2 SV=1
87	6433	P62805|H4_HUMAN	21.94	8	8	1880	1	1	1	N	11367	Histone H4 OS=Homo sapiens OX=9606 GN=HIST1H4A PE=1 SV=2
96	6434	tr|A0A2P9ADL9|A0A2P9ADL9_HUMAN	21.86	4	4	2600	1	1	1	N	32538	Transcriptional regulator, LysR family OS=Homo sapiens OX=9606 GN=BQ8482_111125 PE=4 SV=1
84	6436	tr|M1JQW9|M1JQW9_9VIRU	21.34	1	1	1440	1	1	1	Y	276639	Non-structural polyprotein P1234 OS=Venezuelan equine encephalitis virus OX=11036 GN=NSP PE=4 SV=1
84	6437	tr|M1KSA7|M1KSA7_9VIRU	21.34	1	1	1440	1	1	1	Y	278125	Non-structural polyprotein P1234 OS=Venezuelan equine encephalitis virus OX=11036 GN=NSP PE=4 SV=1
84	6438	tr|M1KS50|M1KS50_9VIRU	21.34	1	1	1440	1	1	1	Y	277912	Non-structural polyprotein P1234 OS=Venezuelan equine encephalitis virus OX=11036 GN=NSP PE=4 SV=1
98	505	tr|Q9NPK7|Q9NPK7_HUMAN	21.06	1	1	323	1	1	1	N	94083	DJ34F7.1.3 (Tenascin XB (Isoform 3)) (Fragment) OS=Homo sapiens OX=9606 GN=dJ34F7.1 PE=4 SV=1
98	6439	tr|Q9Y464|Q9Y464_HUMAN	21.06	1	1	323	1	1	1	N	94027	Tenascin-X (Fragment) OS=Homo sapiens OX=9606 GN=XB PE=2 SV=1
98	6440	tr|A0A140T956|A0A140T956_HUMAN	21.06	0	0	323	1	1	1	N	245158	Tenascin-X (Fragment) OS=Homo sapiens OX=9606 GN=TNXB PE=1 SV=1
98	446	tr|A0A140T8Z8|A0A140T8Z8_HUMAN	21.06	0	0	323	1	1	1	N	358668	Tenascin-X (Fragment) OS=Homo sapiens OX=9606 GN=TNXB PE=1 SV=1
98	6441	tr|A0A140T8Y3|A0A140T8Y3_HUMAN	21.06	0	0	323	1	1	1	N	456149	Tenascin-X OS=Homo sapiens OX=9606 GN=TNXB PE=1 SV=1
98	6442	tr|A0A140T9C0|A0A140T9C0_HUMAN	21.06	0	0	323	1	1	1	N	456198	Tenascin-X OS=Homo sapiens OX=9606 GN=TNXB PE=1 SV=1
98	396	tr|A0A140T902|A0A140T902_HUMAN	21.06	0	0	323	1	1	1	N	456164	Tenascin-X OS=Homo sapiens OX=9606 GN=TNXB PE=1 SV=1
98	6443	tr|A0A140TA33|A0A140TA33_HUMAN	21.06	0	0	323	1	1	1	N	458281	Tenascin-X OS=Homo sapiens OX=9606 GN=TNXB PE=1 SV=1
98	397	tr|A0A140TA52|A0A140TA52_HUMAN	21.06	0	0	323	1	1	1	N	458266	Tenascin-X OS=Homo sapiens OX=9606 GN=TNXB PE=1 SV=1
98	6444	tr|A0A140TA41|A0A140TA41_HUMAN	21.06	0	0	323	1	1	1	N	458315	Tenascin-X OS=Homo sapiens OX=9606 GN=TNXB PE=1 SV=1
98	6445	P22105|TENX_HUMAN	21.06	0	0	323	1	1	1	N	458392	Tenascin-X OS=Homo sapiens OX=9606 GN=TNXB PE=1 SV=5
99	6446	tr|B7Z2R9|B7Z2R9_HUMAN	20.72	3	3	1470	1	1	1	N	32980	cDNA FLJ52540, highly similar to Lysosome-associated membrane glycoprotein 2 OS=Homo sapiens OX=9606 PE=2 SV=1
99	6447	tr|B4E2S7|B4E2S7_HUMAN	20.72	2	2	1470	1	1	1	N	39812	cDNA FLJ58780, highly similar to Homo sapiens lysosomal-associated membrane protein 2 (LAMP2), transcript variant LAMP2B, mRNA OS=Homo sapiens OX=9606 PE=2 SV=1
99	6448	P13473|LAMP2_HUMAN	20.72	2	2	1470	1	1	1	N	44961	Lysosome-associated membrane glycoprotein 2 OS=Homo sapiens OX=9606 GN=LAMP2 PE=1 SV

## Sheet: OA band 2 Peptides
Peptide	-10lgP	Mass	Length	ppm	m/z	RT	Fraction	Scan	Source File	Area OA-2	#Feature	#Feature OA-2	Accession	PTM	AScore
GSLGGGFSSGGFSGGSFSR	74.37	1706.76	19	-1.9	854.388	17.46	2	3671	OA-2-aMSMS-40(63)-1uL.mzdata.xml	3860	1	1	P13645|K1C10_HUMAN
SHC(+57.02)IAEVENDEMPADLPSLAADFVESK	73.28	2973.34	27	0.1	992.12	22.58	2	4565	OA-2-aMSMS-40(63)-1uL.mzdata.xml	8260	1	1	P02768|ALBU_HUMAN	Carbamidomethylation	C3:Carbamidomethylation:1000.00
HFLENLVTAFDVGSEK	71.42	1804.9	16	-0.9	602.64	21.73	2	4446	OA-2-aMSMS-40(63)-1uL.mzdata.xml	2140	1	1	tr|A8KAL5|A8KAL5_HUMAN:Q05707|COEA1_HUMAN
SGTASVVC(+57.02)LLNNFYPR	70.29	1796.89	16	1.8	899.453	22.67	2	4580	OA-2-aMSMS-40(63)-1uL.mzdata.xml	11500	2	2	P01834|IGKC_HUMAN:P0DOX7|IGK_HUMAN:tr|Q0KKI6|Q0KKI6_HUMAN:tr|Q5EFE6|Q5EFE6_HUMAN:tr|V9HW34|V9HW34_HUMAN:tr|Q6PJF2|Q6PJF2_HUMAN:tr|Q6PIL8|Q6PIL8_HUMAN:tr|Q6GMX0|Q6GMX0_HUMAN:tr|Q7Z3Y4|Q7Z3Y4_HUMAN:tr|Q6P5S8|Q6P5S8_HUMAN:tr|Q8TCD0|Q8TCD0_HUMAN	Carbamidomethylation	C8:Carbamidomethylation:1000.00
SYELPDGQVITIGNER	70.04	1789.88	16	2	895.951	19.04	2	3965	OA-2-aMSMS-40(63)-1uL.mzdata.xml	23400	2	2	tr|B4DW52|B4DW52_HUMAN:tr|B4E3A4|B4E3A4_HUMAN:tr|Q8WVW5|Q8WVW5_HUMAN:P60709|ACTB_HUMAN:tr|Q53GK6|Q53GK6_HUMAN:tr|Q53G76|Q53G76_HUMAN:tr|Q1KLZ0|Q1KLZ0_HUMAN:tr|Q53G99|Q53G99_HUMAN:P63261|ACTG_HUMAN:tr|Q13707|Q13707_HUMAN:P63267|ACTH_HUMAN:P62736|ACTA_HUMAN:tr|D2JYH4|D2JYH4_HUMAN:P68032|ACTC_HUMAN:tr|A8K3K1|A8K3K1_HUMAN:P68133|ACTS_HUMAN
AVLDVFEEGTEASAATAVK	69.32	1906.95	19	0.1	954.484	19.49	2	4063	OA-2-aMSMS-40(63)-1uL.mzdata.xml	1770	1	1	tr|G3V3A0|G3V3A0_HUMAN:P01011|AACT_HUMAN:tr|A0A024R6P0|A0A024R6P0_HUMAN:tr|B3KS79|B3KS79_HUMAN
APVPTGEVYFADSFDR	69.15	1769.83	16	3.9	885.924	19.33	2	4028	OA-2-aMSMS-40(63)-1uL.mzdata.xml	2490	1	1	P27824|CALX_HUMAN
EIETYHNLLEGGQEDFESSGAGK	66.9	2509.12	23	6	837.387	17.88	2	3768	OA-2-aMSMS-40(63)-1uL.mzdata.xml	3820	1	1	P35527|K1C9_HUMAN
ILAIGLINEALDEGDAQK	66.17	1882	18	2	628.343	22.73	2	4595	OA-2-aMSMS-40(63)-1uL.mzdata.xml	2320	2	2	tr|A0A0J9YXZ5|A0A0J9YXZ5_HUMAN:tr|A4QPB0|A4QPB0_HUMAN:P46940|IQGA1_HUMAN:tr|A0A024RC65|A0A024RC65_HUMAN:tr|Q6P1N4|Q6P1N4_HUMAN
ASYSGVSLFSNPVQYWEIQPSTFR	66.09	2762.33	24	-3.7	921.782	23.81	2	4765	OA-2-aMSMS-40(63)-1uL.mzdata.xml	3610	1	1	P07585|PGS2_HUMAN:tr|Q6FH10|Q6FH10_HUMAN
VIHDNFGIVEGLMTTVHAITATQK	65.66	2594.35	24	-5.2	649.592	24.69	2	4911	OA-2-aMSMS-40(63)-1uL.mzdata.xml	1350	1	1	tr|Q0QET7|Q0QET7_HUMAN:P04406|G3P_HUMAN:tr|V9HVZ4|V9HVZ4_HUMAN:tr|Q2TSD0|Q2TSD0_HUMAN
SLHTLFGDKLC(+57.02)TVATLR	64.6	1931.03	17	4	483.767	19.33	2	4022	OA-2-aMSMS-40(63)-1uL.mzdata.xml	12000	2	2	P02768|ALBU_HUMAN	Carbamidomethylation	C11:Carbamidomethylation:1000.00
YGPPC(+57.02)PSC(+57.02)PAPEFLGGPSVFLFPPKPK	63.12	2942.45	27	-0.7	981.823	22.76	2	4605	OA-2-aMSMS-40(63)-1uL.mzdata.xml	3550	1	1	P01861|IGHG4_HUMAN:tr|A0A286YFJ8|A0A286YFJ8_HUMAN:tr|Q6MZX7|Q6MZX7_HUMAN	Carbamidomethylation	C5:Carbamidomethylation:1000.00;C8:Carbamidomethylation:1000.00
GGNTLTGLALNYIFENSFKPEAGSR	62.75	2655.33	25	-0.7	886.116	23.93	2	4790	OA-2-aMSMS-40(63)-1uL.mzdata.xml	3430	1	1	tr|A8KAL5|A8KAL5_HUMAN:Q05707|COEA1_HUMAN
ILLAELEQLKGQGK	62.54	1538.9	14	1	770.46	18.82	2	3936	OA-2-aMSMS-40(63)-1uL.mzdata.xml	28400	2	2	tr|B0YJC4|B0YJC4_HUMAN:P08670|VIME_HUMAN:tr|V9HWE1|V9HWE1_HUMAN
HSTIFENLANK	62.52	1272.65	11	2.9	637.332	16	2	3368	OA-2-aMSMS-40(63)-1uL.mzdata.xml	23600	2	2	P02787|TRFE_HUMAN:tr|Q06AH7|Q06AH7_HUMAN:tr|B4E1B2|B4E1B2_HUMAN
VYAC(+57.02)EVTHQGLSSPVTK	62.21	1874.92	17	1.3	625.981	14.88	2	3131	OA-2-aMSMS-40(63)-1uL.mzdata.xml	7890	1	1	P01834|IGKC_HUMAN:P0DOX7|IGK_HUMAN:tr|Q0KKI6|Q0KKI6_HUMAN:tr|Q5EFE6|Q5EFE6_HUMAN:tr|V9HW34|V9HW34_HUMAN:tr|Q6PJF2|Q6PJF2_HUMAN:tr|Q6PIL8|Q6PIL8_HUMAN:tr|Q6GMX0|Q6GMX0_HUMAN:tr|Q7Z3Y4|Q7Z3Y4_HUMAN:tr|Q6P5S8|Q6P5S8_HUMAN:tr|Q8TCD0|Q8TCD0_HUMAN	Carbamidomethylation	C4:Carbamidomethylation:1000.00
HGVQELEIELQSQLSK	61.8	1836.96	16	1.9	613.328	19.52	2	4073	OA-2-aMSMS-40(63)-1uL.mzdata.xml	2510	1	1	P35527|K1C9_HUMAN
TPEVTC(+57.02)VVVDVSHEDPEVK	61.51	2138.02	19	2.5	713.682	18.09	2	3780	OA-2-aMSMS-40(63)-1uL.mzdata.xml	14600	1	1	P01857|IGHG1_HUMAN:tr|A0A0A0MS08|A0A0A0MS08_HUMAN:P0DOX5|IGG1_HUMAN:tr|Q6GMX6|Q6GMX6_HUMAN:tr|Q6N096|Q6N096_HUMAN:tr|S6B291|S6B291_HUMAN:tr|V9HW68|V9HW68_HUMAN:tr|Q6N089|Q6N089_HUMAN:tr|A8K008|A8K008_HUMAN:tr|Q5EFE5|Q5EFE5_HUMAN:tr|Q6MZQ6|Q6MZQ6_HUMAN:tr|Q6N094|Q6N094_HUMAN:tr|Q6N097|Q6N097_HUMAN:tr|Q7Z351|Q7Z351_HUMAN	Carbamidomethylation	C6:Carbamidomethylation:1000.00
EMEENFAVEAANYQDTIGR	61.48	2185.96	19	-1.1	729.659	18.56	2	3880	OA-2-aMSMS-40(63)-1uL.mzdata.xml	13800	2	2	tr|B0YJC4|B0YJC4_HUMAN:P08670|VIME_HUMAN:tr|V9HWE1|V9HWE1_HUMAN
NYSPYYNTIDDLKDQIVDLTVGNNK	61.12	2901.4	25	1.4	968.143	23.36	2	4706	OA-2-aMSMS-40(63)-1uL.mzdata.xml	2520	1	1	P35527|K1C9_HUMAN
QEPSQGTTTFAVTSILR	60.96	1834.94	17	4.2	918.482	19.87	2	4125	OA-2-aMSMS-40(63)-1uL.mzdata.xml	8720	2	2	P01876|IGHA1_HUMAN:tr|Q9UP60|Q9UP60_HUMAN:tr|A0A286YEY1|A0A286YEY1_HUMAN:tr|Q8NCL6|Q8NCL6_HUMAN:tr|Q96K68|Q96K68_HUMAN:tr|Q6ZW64|Q6ZW64_HUMAN:tr|Q96DK0|Q96DK0_HUMAN:tr|Q6MZW0|Q6MZW0_HUMAN:tr|Q6N090|Q6N090_HUMAN:tr|Q6N092|Q6N092_HUMAN
NLNEKDYELLC(+57.02)LDGTR	60.77	1951.93	16	-0.6	976.972	18.19	2	3806	OA-2-aMSMS-40(63)-1uL.mzdata.xml	29200	2	2	P02787|TRFE_HUMAN:tr|Q06AH7|Q06AH7_HUMAN:tr|B4E1B2|B4E1B2_HUMAN	Carbamidomethylation	C11:Carbamidomethylation:1000.00
EVGTPHGIILDSVDAAFIC(+57.02)PGSSR	60.69	2497.23	24	4.5	833.42	20.96	2	4310	OA-2-aMSMS-40(63)-1uL.mzdata.xml	20400	1	1	P02790|HEMO_HUMAN	Carbamidomethylation	C19:Carbamidomethylation:1000.00
KIPNPDFFEDLEPFR	60.45	1862.92	15	2.5	621.982	22.23	2	4511	OA-2-aMSMS-40(63)-1uL.mzdata.xml	4170	1	1	P27824|CALX_HUMAN
GVVDSEDLPLNISR	60.44	1512.78	14	0.6	757.397	18.35	2	3836	OA-2-aMSMS-40(63)-1uL.mzdata.xml	3370	1	1	Q58FF7|H90B3_HUMAN:tr|B4DMA2|B4DMA2_HUMAN:tr|B4DGL0|B4DGL0_HUMAN:tr|A0A024RD80|A0A024RD80_HUMAN:P08238|HS90B_HUMAN
GVVDSEDIPLNLSR	60.44	1512.78	14	0.6	757.397	18.35	2	3836	OA-2-aMSMS-40(63)-1uL.mzdata.xml	3370	1	1
LC(+57.02)MGSGLNLC(+57.02)EPNNK	59.97	1705.76	15	2.1	853.888	17.03	2	3598	OA-2-aMSMS-40(63)-1uL.mzdata.xml	3740	1	1	P02787|TRFE_HUMAN:tr|Q06AH7|Q06AH7_HUMAN:tr|B4E1B2|B4E1B2_HUMAN	Carbamidomethylation	C2:Carbamidomethylation:1000.00;C10:Carbamidomethylation:1000.00
SAGWNIPIGLLYC(+57.02)DLPEPR	59.95	2170.09	19	2.8	724.372	24.31	2	4830	OA-2-aMSMS-40(63)-1uL.mzdata.xml	26400	2	2	P02787|TRFE_HUMAN:tr|Q06AH7|Q06AH7_HUMAN	Carbamidomethylation	C13:Carbamidomethylation:1000.00
LVRPEVDVMC(+57.02)TAFHDNEETFLKK	59.81	2777.35	23	5	556.48	19.28	2	4011	OA-2-aMSMS-40(63)-1uL.mzdata.xml	18900	2	2	P02768|ALBU_HUMAN	Carbamidomethylation	C10:Carbamidomethylation:1000.00
TGVAVNKPAEFTVDAK	59.6	1645.87	16	1.8	549.631	15.45	2	3266	OA-2-aMSMS-40(63)-1uL.mzdata.xml	2460	1	1	tr|Q60FE6|Q60FE6_HUMAN:tr|Q60FE5|Q60FE5_HUMAN:P21333|FLNA_HUMAN
IEC(+57.02)VSAETTEDC(+57.02)IAK	59.54	1724.76	15	0.6	863.388	14.75	2	3095	OA-2-aMSMS-40(63)-1uL.mzdata.xml	28400	2	2	P02787|TRFE_HUMAN:tr|Q06AH7|Q06AH7_HUMAN:tr|B4E1B2|B4E1B2_HUMAN	Carbamidomethylation	C3:Carbamidomethylation:1000.00;C12:Carbamidomethylation:1000.00
FDGALNVDLTEFQTNLVPYPR	59.4	2408.2	21	6	803.746	22.83	2	4621	OA-2-aMSMS-40(63)-1uL.mzdata.xml	1190	1	1	tr|B3KT06|B3KT06_HUMAN:tr|B3KPS3|B3KPS3_HUMAN:P68363|TBA1B_HUMAN:Q71U36|TBA1A_HUMAN
KASYSGVSLFSNPVQYWEIQPSTFR	59.34	2890.43	25	3.2	964.487	22.99	2	4640	OA-2-aMSMS-40(63)-1uL.mzdata.xml	4370	1	1	P07585|PGS2_HUMAN:tr|Q6FH10|Q6FH10_HUMAN
ASAHAITGPPTELITSEVTAR	59.2	2121.11	21	0.1	708.043	18.77	2	3916	OA-2-aMSMS-40(63)-1uL.mzdata.xml	11200	1	1	tr|A8KAL5|A8KAL5_HUMAN:Q05707|COEA1_HUMAN
C(+57.02)PAPELLGGPSVFLFPPKPK	59.18	2150.16	20	-1.4	717.726	22.23	2	4517	OA-2-aMSMS-40(63)-1uL.mzdata.xml	1660	1	1	P01857|IGHG1_HUMAN:tr|A0A0A0MS08|A0A0A0MS08_HUMAN:P0DOX5|IGG1_HUMAN:tr|Q6GMX6|Q6GMX6_HUMAN:tr|Q6N096|Q6N096_HUMAN:tr|S6B291|S6B291_HUMAN:tr|V9HW68|V9HW68_HUMAN:tr|Q6N089|Q6N089_HUMAN:tr|A8K008|A8K008_HUMAN:tr|Q5EFE5|Q5EFE5_HUMAN:tr|Q6MZQ6|Q6MZQ6_HUMAN:tr|Q6N094|Q6N094_HUMAN:tr|Q6N097|Q6N097_HUMAN:tr|Q7Z351|Q7Z351_HUMAN:P01860|IGHG3_HUMAN:tr|A0A286YES1|A0A286YES1_HUMAN:tr|Q8NF17|Q8NF17_HUMAN:tr|Q6…	Carbamidomethylation	C1:Carbamidomethylation:1000.00
AKFYPEDVSEELIQDITQR	58.78	2280.13	19	0.2	761.05	22.7	2	4608	OA-2-aMSMS-40(63)-1uL.mzdata.xml	1340	1	1	tr|Q6PJT4|Q6PJT4_HUMAN:tr|V9HWC0|V9HWC0_HUMAN:P26038|MOES_HUMAN
KGDTFSC(+57.02)MVGHEALPLAFTQK	58.38	2336.13	21	3.4	585.042	19.71	2	4101	OA-2-aMSMS-40(63)-1uL.mzdata.xml	3820	1	1	P01876|IGHA1_HUMAN:tr|Q9UP60|Q9UP60_HUMAN:tr|A0A286YEY1|A0A286YEY1_HUMAN:tr|Q8NCL6|Q8NCL6_HUMAN:tr|Q96K68|Q96K68_HUMAN:tr|Q6ZW64|Q6ZW64_HUMAN:tr|Q96DK0|Q96DK0_HUMAN:tr|Q6MZW0|Q6MZW0_HUMAN:tr|Q6N090|Q6N090_HUMAN:tr|Q6N092|Q6N092_HUMAN	Carbamidomethylation	C7:Carbamidomethylation:1000.00
RHPDYSVVLLLR	58.13	1466.84	12	-1.8	489.952	18.9	2	3946	OA-2-aMSMS-40(63)-1uL.mzdata.xml	6030	1	1	P02768|ALBU_HUMAN
FDEFFSEGC(+57.02)APGSK	58.07	1576.65	14	4.2	789.336	17.29	2	3631	OA-2-aMSMS-40(63)-1uL.mzdata.xml	14700	1	1	P02787|TRFE_HUMAN:tr|Q06AH7|Q06AH7_HUMAN:tr|B4E1B2|B4E1B2_HUMAN	Carbamidomethylation	C9:Carbamidomethylation:1000.00
YAASSYLSLTPEQWK	57.87	1742.85	15	-1.5	872.432	19.71	2	4095	OA-2-aMSMS-40(63)-1uL.mzdata.xml	3550	1	1	tr|A0M8Q9|A0M8Q9_HUMAN:tr|Q8TCJ5|Q8TCJ5_HUMAN:tr|Q6PJR7|Q6PJR7_HUMAN:tr|S6C4R7|S6C4R7_HUMAN:tr|S6BGF9|S6BGF9_HUMAN:tr|A0A0B4J231|A0A0B4J231_HUMAN:tr|S6B286|S6B286_HUMAN:tr|S6AWE6|S6AWE6_HUMAN:P0DOX8|IGL1_HUMAN:tr|S6BAR0|S6BAR0_HUMAN:tr|S6BAN6|S6BAN6_HUMAN:tr|S6BAP8|S6BAP8_HUMAN:tr|S6C4S2|S6C4S2_HUMAN:tr|S6B2B0|S6B2B0_HUMAN:tr|Q6GMW4|Q6GMW4_HUMAN:tr|Q8N355|Q8N355_HUMAN:tr|Q6NS95|Q6NS95_HUMAN:tr|Q6…
VKWDISDSDVQQFR	57.68	1721.84	14	-1.5	574.952	17.61	2	3697	OA-2-aMSMS-40(63)-1uL.mzdata.xml	3330	1	1	tr|A8KAL5|A8KAL5_HUMAN:Q05707|COEA1_HUMAN
NVSTGDVNVEMNAAPGVDLTQLLNNMR	57.49	2871.39	27	-1.9	958.134	23.58	2	4726	OA-2-aMSMS-40(63)-1uL.mzdata.xml	2750	1	1	P13645|K1C10_HUMAN
LDGNYLKPPIPLDLMMC(+57.02)FR	57.46	2292.15	19	-1.5	765.055	24.79	2	4923	OA-2-aMSMS-40(63)-1uL.mzdata.xml	2450	1	1	tr|Q6FHG6|Q6FHG6_HUMAN:P51888|PRELP_HUMAN	Carbamidomethylation	C17:Carbamidomethylation:1000.00
THNLEPYFESFINNLRR	57.41	2149.07	17	3.6	538.277	21.88	2	4465	OA-2-aMSMS-40(63)-1uL.mzdata.xml	1800	1	1	tr|H6VRF9|H6VRF9_HUMAN:tr|H6VRG0|H6VRG0_HUMAN:P04264|K2C1_HUMAN:tr|H6VRF8|H6VRF8_HUMAN:tr|H6VRG3|H6VRG3_HUMAN:tr|H6VRG1|H6VRG1_HUMAN:tr|H6VRG2|H6VRG2_HUMAN
YVEPIEDVPC(+57.02)GNIVGLVGVDQFLVK	57.24	2758.43	25	4.6	920.486	24.41	2	4866	OA-2-aMSMS-40(63)-1uL.mzdata.xml	903	1	1	tr|B4DRE8|B4DRE8_HUMAN:tr|Q6PK56|Q6PK56_HUMAN:P13639|EF2_HUMAN	Carbamidomethylation	C10:Carbamidomethylation:1000.00
VFDEFKPLVEEPQNLIK	57.23	2044.09	17	-1	1023.05	20.8	2	4290	OA-2-aMSMS-40(63)-1uL.mzdata.xml	51100	2	2	P02768|ALBU_HUMAN
MPC(+57.02)AEDYLSVVLNQLC(+57.02)VLHEK	57.15	2517.21	21	-0.5	840.076	25.38	2	5015	OA-2-aMSMS-40(63)-1uL.mzdata.xml	2800	1	1	P02768|ALBU_HUMAN	Carbamidomethylation	C3:Carbamidomethylation:1000.00;C16:Carbamidomethylation:1000.00
IVYNNADGTEINEVEVDPITTFPLK	57.01	2790.4	25	-0.7	931.139	21.41	2	4381	OA-2-aMSMS-40(63)-1uL.mzdata.xml	9060	2	2	tr|A8KAL5|A8KAL5_HUMAN:Q05707|COEA1_HUMAN
HSTIFENLANKADRDQYELLC(+57.02)LDNTR	56.82	3135.5	26	5.2	784.888	19.93	2	4136	OA-2-aMSMS-40(63)-1uL.mzdata.xml	11700	2	2	P02787|TRFE_HUMAN:tr|Q06AH7|Q06AH7_HUMAN:tr|B4E1B2|B4E1B2_HUMAN	Carbamidomethylation	C21:Carbamidomethylation:1000.00
LC(+57.02)YVALDFEQEMATAASSSSLEK	56.8	2549.17	23	-5.3	850.725	22.48	2	4566	OA-2-aMSMS-40(63)-1uL.mzdata.xml	2110	1	1	tr|B4DW52|B4DW52_HUMAN:tr|B4E3A4|B4E3A4_HUMAN:tr|Q8WVW5|Q8WVW5_HUMAN:P60709|ACTB_HUMAN:tr|Q53GK6|Q53GK6_HUMAN:tr|Q53G76|Q53G76_HUMAN:tr|Q1KLZ0|Q1KLZ0_HUMAN:tr|Q53G99|Q53G99_HUMAN:P63261|ACTG_HUMAN	Carbamidomethylation	C2:Carbamidomethylation:1000.00
FDEFFSEGC(+57.02)APGSKK	56.69	1704.75	15	-0.3	569.256	16.53	2	3485	OA-2-aMSMS-40(63)-1uL.mzdata.xml	6890	1	1	P02787|TRFE_HUMAN:tr|Q06AH7|Q06AH7_HUMAN:tr|B4E1B2|B4E1B2_HUMAN	Carbamidomethylation	C9:Carbamidomethylation:1000.00
SGNTFRPEVHLLPPPSEELALNELVTLTC(+57.02)LAR	56.64	3572.87	32	-3.7	894.221	25.58	2	5040	OA-2-aMSMS-40(63)-1uL.mzdata.xml	4530	1	1	P01876|IGHA1_HUMAN:tr|Q9UP60|Q9UP60_HUMAN:tr|A0A286YEY1|A0A286YEY1_HUMAN:tr|Q8NCL6|Q8NCL6_HUMAN:tr|Q96K68|Q96K68_HUMAN:tr|Q6ZW64|Q6ZW64_HUMAN:tr|Q96DK0|Q96DK0_HUMAN:tr|Q6MZW0|Q6MZW0_HUMAN:tr|Q6N090|Q6N090_HUMAN:tr|Q6N092|Q6N092_HUMAN	Carbamidomethylation	C29:Carbamidomethylation:1000.00
IINEPTAAAIAYGLDKK	56.62	1786.98	17	3.8	596.67	18.24	2	3822	OA-2-aMSMS-40(63)-1uL.mzdata.xml	5080	1	1	tr|Q96IS6|Q96IS6_HUMAN:tr|B3KTV0|B3KTV0_HUMAN:tr|E9PKE3|E9PKE3_HUMAN:P11142|HSP7C_HUMAN:tr|V9HW22|V9HW22_HUMAN:tr|E9PN89|E9PN89_HUMAN:tr|Q53HF2|Q53HF2_HUMAN
IINEPTAAALAYGLDKK	56.62	1786.98	17	3.8	596.67	18.24	2	3822	OA-2-aMSMS-40(63)-1uL.mzdata.xml	5080	1	1
RMPC(+57.02)AEDYLSVVLNQLC(+57.02)VLHEK	56.54	2673.31	22	-0.2	669.334	24.69	2	4898	OA-2-aMSMS-40(63)-1uL.mzdata.xml	2420	1	1	P02768|ALBU_HUMAN	Carbamidomethylation	C4:Carbamidomethylation:1000.00;C17:Carbamidomethylation:1000.00
IEWHLNAFSTKDEVIEAVR	56.44	2256.15	19	-0.7	565.045	19.79	2	4115	OA-2-aMSMS-40(63)-1uL.mzdata.xml	3950	1	1	tr|A8KAL5|A8KAL5_HUMAN:Q05707|COEA1_HUMAN
SLEYLDLSFNQIAR	56.37	1667.85	14	-0.5	556.958	21.3	2	4366	OA-2-aMSMS-40(63)-1uL.mzdata.xml	22700	2	2	P51884|LUM_HUMAN
KPVDEYKDC(+57.02)HLAQVPSHTVVAR	56.33	2548.29	22	-0.2	638.079	14.5	2	3045	OA-2-aMSMS-40(63)-1uL.mzdata.xml	50300	3	3	P02787|TRFE_HUMAN:tr|Q06AH7|Q06AH7_HUMAN:tr|B4E1B2|B4E1B2_HUMAN	Carbamidomethylation	C9:Carbamidomethylation:1000.00
GGKPDEVVVDGTVSSTVLK	56.33	1886	19	2.6	629.676	16.69	2	3521	OA-2-aMSMS-40(63)-1uL.mzdata.xml	6750	1	1	tr|A8KAL5|A8KAL5_HUMAN:Q05707|COEA1_HUMAN
THNLEPYFESFINNLR	56.21	1992.97	16	4.8	665.334	22.64	2	4588	OA-2-aMSMS-40(63)-1uL.mzdata.xml	1740	1	1	tr|H6VRF9|H6VRF9_HUMAN:tr|H6VRG0|H6VRG0_HUMAN:P04264|K2C1_HUMAN:tr|H6VRF8|H6VRF8_HUMAN:tr|H6VRG3|H6VRG3_HUMAN:tr|H6VRG1|H6VRG1_HUMAN:tr|H6VRG2|H6VRG2_HUMAN
TITLEVEPSDTIENVK	56.19	1786.92	16	-0.9	894.466	18.35	2	3848	OA-2-aMSMS-40(63)-1uL.mzdata.xml	2430	1	1	tr|J3QSA3|J3QSA3_HUMAN:tr|F5GZ39|F5GZ39_HUMAN:tr|M0R1V7|M0R1V7_HUMAN:tr|J3QS39|J3QS39_HUMAN:tr|Q49A90|Q49A90_HUMAN:tr|F5H6Q2|F5H6Q2_HUMAN:tr|F5GYU3|F5GYU3_HUMAN:tr|Q5UGI3|Q5UGI3_HUMAN:tr|Q5RKT7|Q5RKT7_HUMAN:tr|F5GXK7|F5GXK7_HUMAN:tr|L8B4J3|L8B4J3_HUMAN:tr|L8B4M0|L8B4M0_HUMAN
NIPTVNENLENYYLEVNQLEK	56.18	2535.25	21	-1.3	1268.63	21.02	2	4326	OA-2-aMSMS-40(63)-1uL.mzdata.xml	27500	2	2	P51884|LUM_HUMAN
TPGAAANLELIFVGPQHAGNYR	56.13	2295.18	22	-1.2	766.065	20.66	2	4278	OA-2-aMSMS-40(63)-1uL.mzdata.xml	4110	1	1	P04217|A1BG_HUMAN:tr|V9HWD8|V9HWD8_HUMAN
VAVEEVDEEGKFVR	55.82	1604.8	14	2.4	535.943	15.47	2	3257	OA-2-aMSMS-40(63)-1uL.mzdata.xml	8530	1	1	P02545|LMNA_HUMAN
SGDRGETGPAGPAGPVGPVGAR	55.8	1960.97	22	3.4	654.667	14.25	2	2987	OA-2-aMSMS-40(63)-1uL.mzdata.xml	8840	1	1	tr|D3DTX7|D3DTX7_HUMAN
MYYSAVDPTKDIFTGLIGPMK	55.72	2346.16	21	-0.1	783.062	22.51	2	4571	OA-2-aMSMS-40(63)-1uL.mzdata.xml	1840	1	1	P00450|CERU_HUMAN:tr|A5PL27|A5PL27_HUMAN:tr|A8K5A4|A8K5A4_HUMAN:tr|B7Z5Q2|B7Z5Q2_HUMAN:tr|Q1L857|Q1L857_HUMAN
LLQDEFPGIPSPLDAAVEC(+57.02)HR	55.44	2363.16	21	1.5	788.728	21.23	2	4351	OA-2-aMSMS-40(63)-1uL.mzdata.xml	12100	1	1	P02790|HEMO_HUMAN	Carbamidomethylation	C19:Carbamidomethylation:1000.00
C(+57.02)LVEKGDVAFVK	55.25	1363.72	12	4.3	455.582	15.84	2	3340	OA-2-aMSMS-40(63)-1uL.mzdata.xml	19100	2	2	P02787|TRFE_HUMAN:tr|Q06AH7|Q06AH7_HUMAN:tr|B4E1B2|B4E1B2_HUMAN	Carbamidomethylation	C1:Carbamidomethylation:1000.00
VDVIPVNLPGEHGQR	55.19	1628.86	15	1.3	543.962	17.83	2	3742	OA-2-aMSMS-40(63)-1uL.mzdata.xml	4600	1	1	tr|Q6MZM7|Q6MZM7_HUMAN:tr|B7ZLE5|B7ZLE5_HUMAN:tr|A0A024R462|A0A024R462_HUMAN
QNC(+57.02)ELFEQLGEYK	55.18	1656.75	13	4.8	829.384	18.84	2	3940	OA-2-aMSMS-40(63)-1uL.mzdata.xml	9100	2	2	P02768|ALBU_HUMAN	Carbamidomethylation	C3:Carbamidomethylation:1000.00
NKLNDLEDALQQAKEDLAR	54.96	2183.12	19	4.1	728.716	20.77	2	4287	OA-2-aMSMS-40(63)-1uL.mzdata.xml	2750	1	1	tr|H6VRF9|H6VRF9_HUMAN:tr|H6VRG0|H6VRG0_HUMAN:P04264|K2C1_HUMAN:tr|H6VRF8|H6VRF8_HUMAN:tr|H6VRG3|H6VRG3_HUMAN:tr|H6VRG1|H6VRG1_HUMAN:tr|H6VRG2|H6VRG2_HUMAN
QNC(+57.02)ELFEQLGEYKFQNALLVR	54.75	2598.29	21	1.9	867.106	22.04	2	4485	OA-2-aMSMS-40(63)-1uL.mzdata.xml	5590	1	1	P02768|ALBU_HUMAN	Carbamidomethylation	C3:Carbamidomethylation:1000.00
KVLGAFSDGLAHLDNLK	54.74	1796.98	17	1.1	600.001	19.22	2	4010	OA-2-aMSMS-40(63)-1uL.mzdata.xml	4800	2	2	tr|C8C504|C8C504_HUMAN:tr|D9YZU5|D9YZU5_HUMAN:P68871|HBB_HUMAN
LQDEIQNMKEEMAR	54.59	1733.81	14	-1.2	867.91	16.15	2	3416	OA-2-aMSMS-40(63)-1uL.mzdata.xml	23300	2	2	tr|B0YJC4|B0YJC4_HUMAN:P08670|VIME_HUMAN:tr|V9HWE1|V9HWE1_HUMAN
TTIEKPVWLGFLGPIIK	54.47	1911.12	17	4.9	638.052	24.57	2	4880	OA-2-aMSMS-40(63)-1uL.mzdata.xml	2610	1	1	P00450|CERU_HUMAN:tr|A5PL27|A5PL27_HUMAN:tr|A8K5A4|A8K5A4_HUMAN:tr|B7Z5Q2|B7Z5Q2_HUMAN:tr|Q1L857|Q1L857_HUMAN
VGINYQPPTVVPGGDLAK	54.46	1823.98	18	1.1	912.997	18.37	2	3850	OA-2-aMSMS-40(63)-1uL.mzdata.xml	5930	2	2	tr|B3KT06|B3KT06_HUMAN:tr|B3KPS3|B3KPS3_HUMAN:P68363|TBA1B_HUMAN:Q71U36|TBA1A_HUMAN
VGAHAGEYGAEALER	54.26	1528.73	15	6	510.586	14.19	2	2975	OA-2-aMSMS-40(63)-1uL.mzdata.xml	21700	2	2	tr|U6A216|U6A216_HUMAN:tr|E9M4D4|E9M4D4_HUMAN:tr|A0A2R8Y7C0|A0A2R8Y7C0_HUMAN:tr|D1MGQ2|D1MGQ2_HUMAN:tr|A0A0K2BMD8|A0A0K2BMD8_HUMAN:P69905|HBA_HUMAN:tr|A0A1K0GXZ1|A0A1K0GXZ1_HUMAN:tr|A0A1S5UZ39|A0A1S5UZ39_HUMAN
KVESLQEEIAFLK	54.2	1532.85	13	1.7	511.957	19.55	2	4060	OA-2-aMSMS-40(63)-1uL.mzdata.xml	17600	2	2	tr|B0YJC4|B0YJC4_HUMAN:P08670|VIME_HUMAN:tr|V9HWE1|V9HWE1_HUMAN
SLNNQFASFIDKVR	53.98	1637.85	14	-2.4	546.957	20.15	2	4171	OA-2-aMSMS-40(63)-1uL.mzdata.xml	10000	2	2	tr|H6VRF9|H6VRF9_HUMAN:tr|H6VRG0|H6VRG0_HUMAN:P04264|K2C1_HUMAN:tr|H6VRF8|H6VRF8_HUMAN:tr|H6VRG3|H6VRG3_HUMAN:tr|H6VRG1|H6VRG1_HUMAN:tr|H6VRG2|H6VRG2_HUMAN
LHFFMPGFAPLTSR	53.84	1619.83	14	3.6	540.952	22.07	2	4496	OA-2-aMSMS-40(63)-1uL.mzdata.xml	1150	1	1	tr|Q5ST81|Q5ST81_HUMAN:tr|B7ZAF0|B7ZAF0_HUMAN:tr|Q5JP53|Q5JP53_HUMAN:P07437|TBB5_HUMAN:tr|Q5SU16|Q5SU16_HUMAN
HPYFYAPELLFFAK	53.59	1741.89	14	-1.9	581.635	23.69	2	4750	OA-2-aMSMS-40(63)-1uL.mzdata.xml	1670	1	1	P02768|ALBU_HUMAN
MYLGYEYVTAIR	53.57	1477.73	12	-0.7	739.87	19.71	2	4087	OA-2-aMSMS-40(63)-1uL.mzdata.xml	11800	1	1	P02787|TRFE_HUMAN:tr|Q06AH7|Q06AH7_HUMAN:tr|B4E1B2|B4E1B2_HUMAN
SPFSVAVSPSLDLSK	53.26	1532.81	15	24	767.43	19.55	2	4055	OA-2-aMSMS-40(63)-1uL.mzdata.xml	6150	1	1	tr|Q60FE6|Q60FE6_HUMAN:tr|Q60FE5|Q60FE5_HUMAN:P21333|FLNA_HUMAN
LPSGLPVSLLTLYLDNNK	53.22	1956.09	18	4.5	653.041	25.2	2	4971	OA-2-aMSMS-40(63)-1uL.mzdata.xml	28500	2	2	P51884|LUM_HUMAN
YYC(+57.02)FQGNQFLR	52.99	1494.67	11	0.6	748.343	18.27	2	3817	OA-2-aMSMS-40(63)-1uL.mzdata.xml	10300	1	1	P02790|HEMO_HUMAN	Carbamidomethylation	C3:Carbamidomethylation:1000.00
ESGVELFAIGVK	52.97	1247.68	12	1.1	624.846	19.95	2	4140	OA-2-aMSMS-40(63)-1uL.mzdata.xml	4060	1	1	tr|A8KAL5|A8KAL5_HUMAN:Q05707|COEA1_HUMAN
RHPYFYAPELLFFAK	52.89	1897.99	15	4.9	633.673	22.51	2	4567	OA-2-aMSMS-40(63)-1uL.mzdata.xml	1820	2	2	P02768|ALBU_HUMAN
AQEGLRPGTLC(+57.02)TVAGWGR	52.65	1927.97	18	-1.3	643.663	17.78	2	3733	OA-2-aMSMS-40(63)-1uL.mzdata.xml	1540	1	1	P08311|CATG_HUMAN	Carbamidomethylation	C11:Carbamidomethylation:1000.00
GPSVFPLAPSSK	52.16	1185.64	12	2.2	593.828	17.55	2	3675	OA-2-aMSMS-40(63)-1uL.mzdata.xml	14100	1	1	P01857|IGHG1_HUMAN:tr|A0A0A0MS08|A0A0A0MS08_HUMAN:P0DOX5|IGG1_HUMAN:tr|Q6GMX6|Q6GMX6_HUMAN:tr|Q6N096|Q6N096_HUMAN:tr|S6B291|S6B291_HUMAN:tr|V9HW68|V9HW68_HUMAN:tr|Q6N089|Q6N089_HUMAN:tr|A8K008|A8K008_HUMAN:tr|Q5EFE5|Q5EFE5_HUMAN:tr|Q6MZQ6|Q6MZQ6_HUMAN:tr|Q6N094|Q6N094_HUMAN:tr|Q6N097|Q6N097_HUMAN:tr|Q7Z351|Q7Z351_HUMAN
NADVNELQEIASEPDSTHVYNVAEFDLMHTVVESLTR	52.13	4171.96	37	0.9	1044	25.32	2	5010	OA-2-aMSMS-40(63)-1uL.mzdata.xml	2400	1	1	tr|A8KAL5|A8KAL5_HUMAN:Q05707|COEA1_HUMAN
KVESLQEEIAFLKK	52.02	1660.94	14	0.2	554.654	18.32	2	3830	OA-2-aMSMS-40(63)-1uL.mzdata.xml	12000	1	1	tr|B0YJC4|B0YJC4_HUMAN:P08670|VIME_HUMAN:tr|V9HWE1|V9HWE1_HUMAN
EDPQTFYYAVAVVK	52	1628.81	14	3.1	815.414	19.64	2	4080	OA-2-aMSMS-40(63)-1uL.mzdata.xml	4350	1	1	P02787|TRFE_HUMAN:tr|Q06AH7|Q06AH7_HUMAN:tr|B4E1B2|B4E1B2_HUMAN
VTASDPLDTLGSEGALSPGGVASLLR	51.66	2482.29	26	-2.1	828.436	23.14	2	4666	OA-2-aMSMS-40(63)-1uL.mzdata.xml	840	1	1	tr|F5GXS0|F5GXS0_HUMAN:tr|A0A140TA29|A0A140TA29_HUMAN:tr|A0A140TA32|A0A140TA32_HUMAN:tr|A0A140TA44|A0A140TA44_HUMAN:tr|A0A0G2JL54|A0A0G2JL54_HUMAN:tr|A0A140TA49|A0A140TA49_HUMAN:P0C0L4|CO4A_HUMAN:P0C0L5|CO4B_HUMAN:tr|A0A0G2JPR0|A0A0G2JPR0_HUMAN
AVMDDFAAFVEK	51.6	1341.63	12	2.7	671.823	20.42	2	4213	OA-2-aMSMS-40(63)-1uL.mzdata.xml	30100	2	2	P02768|ALBU_HUMAN
GFYPSDIAVEWESNGQPENNYK	51.59	2543.12	22	-0.3	848.715	19.99	2	4146	OA-2-aMSMS-40(63)-1uL.mzdata.xml	10700	1	1	P01857|IGHG1_HUMAN:tr|A0A0A0MS08|A0A0A0MS08_HUMAN:P0DOX5|IGG1_HUMAN:tr|Q6GMX6|Q6GMX6_HUMAN:tr|Q6N096|Q6N096_HUMAN:tr|S6B291|S6B291_HUMAN:tr|V9HW68|V9HW68_HUMAN:tr|Q6N089|Q6N089_HUMAN:tr|A8K008|A8K008_HUMAN:tr|Q5EFE5|Q5EFE5_HUMAN:tr|Q6MZQ6|Q6MZQ6_HUMAN:tr|Q6N094|Q6N094_HUMAN:tr|Q6N097|Q6N097_HUMAN:tr|Q7Z351|Q7Z351_HUMAN:P01861|IGHG4_HUMAN:tr|A0A286YFJ8|A0A286YFJ8_HUMAN:tr|Q6N093|Q6N093_HUMAN
NHLVEIPPNLPSSLVELR	51.53	2026.12	18	3.9	676.384	20.99	2	4313	OA-2-aMSMS-40(63)-1uL.mzdata.xml	5370	1	1	tr|A6NLG9|A6NLG9_HUMAN:tr|B4DDQ2|B4DDQ2_HUMAN:tr|A8K7E0|A8K7E0_HUMAN:tr|Q53HU6|Q53HU6_HUMAN:tr|Q53FI4|Q53FI4_HUMAN:P21810|PGS1_HUMAN
LC(+57.02)MGSGLNLC(+57.02)EPNNKEGYYGYTGAFR	51.51	2970.31	26	1.8	991.112	19.33	2	4033	OA-2-aMSMS-40(63)-1uL.mzdata.xml	4290	1	1	P02787|TRFE_HUMAN:tr|Q06AH7|Q06AH7_HUMAN:tr|B4E1B2|B4E1B2_HUMAN	Carbamidomethylation	C2:Carbamidomethylation:1000.00;C10:Carbamidomethylation:1000.00
TVAAPSVFIFPPSDEQLK	51.43	1945.02	18	0.5	649.347	21.11	2	4336	OA-2-aMSMS-40(63)-1uL.mzdata.xml	21700	2	2	P01834|IGKC_HUMAN:P0DOX7|IGK_HUMAN:tr|Q0KKI6|Q0KKI6_HUMAN:tr|Q5EFE6|Q5EFE6_HUMAN:tr|V9HW34|V9HW34_HUMAN:tr|Q6PJF2|Q6PJF2_HUMAN:tr|Q6PIL8|Q6PIL8_HUMAN:tr|Q6GMX0|Q6GMX0_HUMAN:tr|Q7Z3Y4|Q7Z3Y4_HUMAN:tr|Q6P5S8|Q6P5S8_HUMAN:tr|Q8TCD0|Q8TCD0_HUMAN
VFSNGADLSGVTEEAPLK	51.39	1832.92	18	-3.3	917.462	17.75	2	3726	OA-2-aMSMS-40(63)-1uL.mzdata.xml	2840	1	1	tr|A0A0G2JRN3|A0A0G2JRN3_HUMAN:tr|E9KL23|E9KL23_HUMAN:tr|A0A024R6I7|A0A024R6I7_HUMAN:P01009|A1AT_HUMAN
DASGVTFTWTPSSGK	51.35	1539.72	15	1.4	770.869	17.61	2	3695	OA-2-aMSMS-40(63)-1uL.mzdata.xml	7170	1	1	P01876|IGHA1_HUMAN:tr|Q9UP60|Q9UP60_HUMAN:tr|A0A286YEY1|A0A286YEY1_HUMAN:tr|Q8NCL6|Q8NCL6_HUMAN:tr|Q96K68|Q96K68_HUMAN:tr|Q6ZW64|Q6ZW64_HUMAN:tr|Q96DK0|Q96DK0_HUMAN:tr|Q6MZW0|Q6MZW0_HUMAN:tr|Q6N090|Q6N090_HUMAN:tr|Q6N092|Q6N092_HUMAN
C(+57.02)FEGFGIDGPAIAK	51.32	1480.7	14	-2.7	741.356	19.04	2	3981	OA-2-aMSMS-40(63)-1uL.mzdata.xml	1360	1	1	tr|A0A024R984|A0A024R984_HUMAN:tr|A0A024R962|A0A024R962_HUMAN:tr|A8K5T0|A8K5T0_HUMAN:P08603|CFAH_HUMAN	Carbamidomethylation	C1:Carbamidomethylation:1000.00
VTLTC(+57.02)VAPLSGVDFQLR	51.32	1874.99	17	-2.9	938.501	21.48	2	4400	OA-2-aMSMS-40(63)-1uL.mzdata.xml	5270	2	2	P04217|A1BG_HUMAN:tr|V9HWD8|V9HWD8_HUMAN	Carbamidomethylation	C5:Carbamidomethylation:1000.00
LQEEMLQREEAENTLQSFR	51.19	2350.12	19	4.2	784.385	17.94	2	3763	OA-2-aMSMS-40(63)-1uL.mzdata.xml	3550	1	1	tr|B0YJC4|B0YJC4_HUMAN:P08670|VIME_HUMAN:tr|V9HWE1|V9HWE1_HUMAN
VEVERDNLAEDIMR	51.19	1687.82	14	4.3	563.616	17.35	2	3650	OA-2-aMSMS-40(63)-1uL.mzdata.xml	3070	1	1	tr|B0YJC4|B0YJC4_HUMAN:P08670|VIME_HUMAN:tr|V9HWE1|V9HWE1_HUMAN
DLPPDTTLLDLQNNK	51.14	1695.87	15	4.9	848.945	18.82	2	3930	OA-2-aMSMS-40(63)-1uL.mzdata.xml	21900	2	2	P07585|PGS2_HUMAN:tr|Q6FH10|Q6FH10_HUMAN
FLEQQNQVLQTK	51.12	1474.78	12	0.2	738.396	15.28	2	3222	OA-2-aMSMS-40(63)-1uL.mzdata.xml	5880	1	1	tr|H6VRF9|H6VRF9_HUMAN:tr|H6VRG0|H6VRG0_HUMAN:P04264|K2C1_HUMAN:tr|H6VRF8|H6VRF8_HUMAN:tr|H6VRG3|H6VRG3_HUMAN:tr|H6VRG1|H6VRG1_HUMAN:tr|H6VRG2|H6VRG2_HUMAN:P35908|K22E_HUMAN
LLAVAATAPPDAPNREEVFDER	51.12	2380.2	22	0.4	794.408	17.73	2	3725	OA-2-aMSMS-40(63)-1uL.mzdata.xml	4360	1	1	tr|A0A024QZN4|A0A024QZN4_HUMAN:P18206|VINC_HUMAN:tr|V9HWK2|V9HWK2_HUMAN
TIDDLKNQILNLTTDNANILLQIDNAR	51.03	3051.62	27	1.3	1018.22	24.66	2	4907	OA-2-aMSMS-40(63)-1uL.mzdata.xml	1550	1	1	P13645|K1C10_HUMAN
KVPQVSTPTLVEVSR	51	1638.93	15	9	547.322	16.81	2	3526	OA-2-aMSMS-40(63)-1uL.mzdata.xml	48500	2	2	P02768|ALBU_HUMAN
HGVQELEIELQSQLSKK	50.89	1965.05	17	3.5	656.027	18.96	2	3967	OA-2-aMSMS-40(63)-1uL.mzdata.xml	1600	1	1	P35527|K1C9_HUMAN
AQQVSQGLDVLTAK	50.87	1456.79	14	0.7	729.402	16.86	2	3562	OA-2-aMSMS-40(63)-1uL.mzdata.xml	2300	1	1	tr|A0A024QZN4|A0A024QZN4_HUMAN:P18206|VINC_HUMAN:tr|V9HWK2|V9HWK2_HUMAN
VVAGVANALAHK	50.73	1148.67	12	2.5	383.897	14.64	2	3071	OA-2-aMSMS-40(63)-1uL.mzdata.xml	6630	1	1	tr|C8C504|C8C504_HUMAN:tr|D9YZU5|D9YZU5_HUMAN:P68871|HBB_HUMAN
LAPITSDPTEATAVGAVEASFK	50.61	2174.11	22	0.5	725.711	20.46	2	4232	OA-2-aMSMS-40(63)-1uL.mzdata.xml	2690	1	1	P14618|KPYM_HUMAN:tr|V9HWB8|V9HWB8_HUMAN
TYFPHFDLSHGSAQVK	50.6	1832.88	16	-0.3	611.969	17.75	2	3720	OA-2-aMSMS-40(63)-1uL.mzdata.xml	20600	2	2	tr|U6A216|U6A216_HUMAN:tr|E9M4D4|E9M4D4_HUMAN:tr|A0A2R8Y7C0|A0A2R8Y7C0_HUMAN:tr|D1MGQ2|D1MGQ2_HUMAN:tr|A0A0K2BMD8|A0A0K2BMD8_HUMAN:P69905|HBA_HUMAN:tr|A0A1K0GXZ1|A0A1K0GXZ1_HUMAN:tr|A0A1S5UZ39|A0A1S5UZ39_HUMAN
TFTC(+57.02)TAAYPESK	50.57	1374.61	12	-0.3	688.313	14.14	2	2972	OA-2-aMSMS-40(63)-1uL.mzdata.xml	2990	1	1	P01876|IGHA1_HUMAN:tr|Q9UP60|Q9UP60_HUMAN:tr|A0A286YEY1|A0A286YEY1_HUMAN:tr|Q8NCL6|Q8NCL6_HUMAN:tr|Q96K68|Q96K68_HUMAN:tr|Q6ZW64|Q6ZW64_HUMAN:tr|Q96DK0|Q96DK0_HUMAN:tr|Q6MZW0|Q6MZW0_HUMAN:tr|Q6N090|Q6N090_HUMAN:tr|Q6N092|Q6N092_HUMAN	Carbamidomethylation	C4:Carbamidomethylation:1000.00
VNVDEVGGEALGR	50.44	1313.66	13	2.7	657.838	15.62	2	3285	OA-2-aMSMS-40(63)-1uL.mzdata.xml	30300	1	1	tr|C8C504|C8C504_HUMAN:tr|D9YZU5|D9YZU5_HUMAN:P68871|HBB_HUMAN
ISLPLPNFSSLNLR	50.28	1569.89	14	8.2	524.308	23.2	2	4655	OA-2-aMSMS-40(63)-1uL.mzdata.xml	20100	2	2	tr|B0YJC4|B0YJC4_HUMAN:P08670|VIME_HUMAN:tr|V9HWE1|V9HWE1_HUMAN
GLGTDEDSLIEIIC(+57.02)SR	50.18	1776.86	16	-1.9	889.434	21.57	2	4423	OA-2-aMSMS-40(63)-1uL.mzdata.xml	1150	1	1	tr|H0YNP5|H0YNP5_HUMAN:tr|H0YMD0|H0YMD0_HUMAN:tr|H0YMU9|H0YMU9_HUMAN:tr|H0YM50|H0YM50_HUMAN:tr|H0YN42|H0YN42_HUMAN:tr|A0A024R5Z7|A0A024R5Z7_HUMAN:A6NMY6|AXA2L_HUMAN:P07355|ANXA2_HUMAN:tr|V9HW65|V9HW65_HUMAN:tr|H0YMM1|H0YMM1_HUMAN:tr|H0YKS4|H0YKS4_HUMAN:tr|B4DNH8|B4DNH8_HUMAN	Carbamidomethylation	C14:Carbamidomethylation:1000.00
SLEDLQLTHNK	50.17	1296.67	11	5.5	433.232	15.19	2	3190	OA-2-aMSMS-40(63)-1uL.mzdata.xml	46000	2	2	P51884|LUM_HUMAN
DLLFKDSAHGFLK	50.02	1489.79	13	3.1	497.606	18.45	2	3860	OA-2-aMSMS-40(63)-1uL.mzdata.xml	5830	1	1	P02787|TRFE_HUMAN:tr|Q06AH7|Q06AH7_HUMAN:tr|B4E1B2|B4E1B2_HUMAN
EFTPPVQAAYQK	50.01	1377.69	12	1.7	689.855	15.81	2	3336	OA-2-aMSMS-40(63)-1uL.mzdata.xml	11000	1	1	tr|C8C504|C8C504_HUMAN:tr|D9YZU5|D9YZU5_HUMAN:P68871|HBB_HUMAN
C(+57.02)LKDGAGDVAFVK	49.98	1378.69	13	-0.3	460.571	15.12	2	3185	OA-2-aMSMS-40(63)-1uL.mzdata.xml	13300	1	1	P02787|TRFE_HUMAN:tr|Q06AH7|Q06AH7_HUMAN:tr|B4E1B2|B4E1B2_HUMAN	Carbamidomethylation	C1:Carbamidomethylation:1000.00
IYVDDGLISLQVK	49.96	1461.81	13	-0.9	731.911	20.05	2	4157	OA-2-aMSMS-40(63)-1uL.mzdata.xml	3040	1	1	P14618|KPYM_HUMAN:tr|V9HWB8|V9HWB8_HUMAN
AGKPVIC(+57.02)ATQMLESMIK	49.91	1875.96	17	4.2	626.331	21.93	2	4477	OA-2-aMSMS-40(63)-1uL.mzdata.xml	0	0	0	P14618|KPYM_HUMAN:tr|V9HWB8|V9HWB8_HUMAN	Carbamidomethylation	C7:Carbamidomethylation:1000.00
QVQSLTC(+57.02)EVDALKGTNESLER	49.84	2376.16	21	4	793.063	17.96	2	3766	OA-2-aMSMS-40(63)-1uL.mzdata.xml	8170	1	1	tr|B0YJC4|B0YJC4_HUMAN:P08670|VIME_HUMAN:tr|V9HWE1|V9HWE1_HUMAN	Carbamidomethylation	C7:Carbamidomethylation:1000.00
DIASGLIGPLIIC(+57.02)K	49.66	1468.83	14	-1.8	735.422	21.97	2	4475	OA-2-aMSMS-40(63)-1uL.mzdata.xml	2600	1	1	P00450|CERU_HUMAN:tr|A5PL27|A5PL27_HUMAN:tr|A8K5A4|A8K5A4_HUMAN:tr|B7Z5Q2|B7Z5Q2_HUMAN:tr|Q1L857|Q1L857_HUMAN	Carbamidomethylation	C13:Carbamidomethylation:1000.00
GPSVFPLAPC(+57.02)SR	49.64	1286.64	12	1	644.33	18	2	3756	OA-2-aMSMS-40(63)-1uL.mzdata.xml	12100	1	1	P01861|IGHG4_HUMAN:tr|A0A286YFJ8|A0A286YFJ8_HUMAN:tr|Q6MZX7|Q6MZX7_HUMAN:P01860|IGHG3_HUMAN:tr|A0A286YES1|A0A286YES1_HUMAN:tr|Q8NF17|Q8NF17_HUMAN:tr|Q6N030|Q6N030_HUMAN:tr|Q5EBM2|Q5EBM2_HUMAN:tr|Q6N093|Q6N093_HUMAN	Carbamidomethylation	C10:Carbamidomethylation:1000.00
ALINADELASDVAGAEALLDR	49.62	2126.09	21	5.2	709.706	24.54	2	4885	OA-2-aMSMS-40(63)-1uL.mzdata.xml	667	1	1	tr|A0A024R889|A0A024R889_HUMAN
GDLGIEIPAEK	49.61	1140.6	11	5.9	571.312	17.21	2	3615	OA-2-aMSMS-40(63)-1uL.mzdata.xml	5530	1	1	P14618|KPYM_HUMAN:tr|V9HWB8|V9HWB8_HUMAN
APDFVFYAPR	49.6	1181.59	10	-3	591.799	18.99	2	3973	OA-2-aMSMS-40(63)-1uL.mzdata.xml	2550	1	1	tr|Q6PJT4|Q6PJT4_HUMAN:tr|V9HWC0|V9HWC0_HUMAN:P26038|MOES_HUMAN
VADALTNAVAHVDDMPNALSALSDLHAHK	49.56	2995.48	29	3.7	600.106	22.04	2	4490	OA-2-aMSMS-40(63)-1uL.mzdata.xml	8310	2	2	tr|U6A216|U6A216_HUMAN:tr|E9M4D4|E9M4D4_HUMAN:tr|A0A2R8Y7C0|A0A2R8Y7C0_HUMAN:tr|D1MGQ2|D1MGQ2_HUMAN:tr|A0A0K2BMD8|A0A0K2BMD8_HUMAN:P69905|HBA_HUMAN:tr|A0A1K0GXZ1|A0A1K0GXZ1_HUMAN:tr|A0A1S5UZ39|A0A1S5UZ39_HUMAN
RPC(+57.02)FSALEVDETYVPK	49.4	1909.92	16	4.1	637.651	18.24	2	3815	OA-2-aMSMS-40(63)-1uL.mzdata.xml	35600	2	2	P02768|ALBU_HUMAN	Carbamidomethylation	C3:Carbamidomethylation:1000.00
ALVLIAFAQYLQQC(+57.02)PFEDHVK	49.36	2489.28	21	-0.2	830.766	25.51	2	5045	OA-2-aMSMS-40(63)-1uL.mzdata.xml	1120	2	2	P02768|ALBU_HUMAN	Carbamidomethylation	C14:Carbamidomethylation:1000.00
LKC(+57.02)DEWSVNSVGK	49.34	1520.73	13	0.9	761.373	15.04	2	3163	OA-2-aMSMS-40(63)-1uL.mzdata.xml	30200	2	2	P02787|TRFE_HUMAN:tr|Q06AH7|Q06AH7_HUMAN:tr|B4E1B2|B4E1B2_HUMAN	Carbamidomethylation	C3:Carbamidomethylation:1000.00
NLMQLNLAHNILR	49.3	1548.86	13	0.7	775.436	20.09	2	4172	OA-2-aMSMS-40(63)-1uL.mzdata.xml	11600	2	2	tr|Q6FHG6|Q6FHG6_HUMAN:P51888|PRELP_HUMAN
QLLQANPILEAFGNAK	49.25	1725.94	16	-0.5	863.977	22.36	2	4540	OA-2-aMSMS-40(63)-1uL.mzdata.xml	1380	1	1	tr|B4E3S1|B4E3S1_HUMAN:tr|Q86XU5|Q86XU5_HUMAN:tr|A0A024R1N1|A0A024R1N1_HUMAN:P35579|MYH9_HUMAN
QIIQANPLLEAFGNAK	49.25	1725.94	16	-0.5	863.977	22.36	2	4540	OA-2-aMSMS-40(63)-1uL.mzdata.xml	1380	1	1
VTWAPPPSIDLTNFLVR	49.21	1925.04	17	-1.9	642.686	24.1	2	4811	OA-2-aMSMS-40(63)-1uL.mzdata.xml	5180	2	2	tr|Q6MZM7|Q6MZM7_HUMAN:tr|B7ZLE5|B7ZLE5_HUMAN:tr|A0A024R462|A0A024R462_HUMAN
NTFAEVTGLSPGVTYYFK	49.19	1992.98	18	-4.3	997.495	21.14	2	4352	OA-2-aMSMS-40(63)-1uL.mzdata.xml	3130	2	2	tr|Q6MZM7|Q6MZM7_HUMAN:tr|B7ZLE5|B7ZLE5_HUMAN:tr|A0A024R462|A0A024R462_HUMAN
KVTFNGLNQMIVIELGTNPLK	49.13	2328.29	21	0.6	777.104	23.33	2	4695	OA-2-aMSMS-40(63)-1uL.mzdata.xml	2070	1	1	P07585|PGS2_HUMAN:tr|Q6FH10|Q6FH10_HUMAN
TNEKVELQELNDRFANYIDKVR	49.11	2693.38	22	3.5	674.354	19.77	2	4113	OA-2-aMSMS-40(63)-1uL.mzdata.xml	5200	2	2	tr|B0YJC4|B0YJC4_HUMAN:P08670|VIME_HUMAN:tr|V9HWE1|V9HWE1_HUMAN
AGALNSNDAFVLK	49.07	1318.69	13	4.6	660.354	17.29	2	3643	OA-2-aMSMS-40(63)-1uL.mzdata.xml	3570	1	1	tr|B7Z4U6|B7Z4U6_HUMAN:tr|B7Z2X4|B7Z2X4_HUMAN:tr|B7Z992|B7Z992_HUMAN:tr|A0A0A0MS51|A0A0A0MS51_HUMAN:tr|B7Z9A0|B7Z9A0_HUMAN:tr|B7Z6N2|B7Z6N2_HUMAN:tr|A0A0A0MT01|A0A0A0MT01_HUMAN:P06396|GELS_HUMAN
AIPDLTAPVAAVQAAVSNLVR	49.03	2075.17	21	6.2	692.736	27.01	2	5270	OA-2-aMSMS-40(63)-1uL.mzdata.xml	2140	2	2	tr|A0A024QZN4|A0A024QZN4_HUMAN:P18206|VINC_HUMAN:tr|V9HWK2|V9HWK2_HUMAN
SHC(+57.02)IAEVENDEMPADLPSLAADFVESKDVC(+57.02)K	49	3475.56	31	-1.2	869.896	22.03	2	4492	OA-2-aMSMS-40(63)-1uL.mzdata.xml	3860	1	1	P02768|ALBU_HUMAN	Carbamidomethylation	C3:Carbamidomethylation:1000.00;C30:Carbamidomethylation:1000.00
LLETIDQLYLEYAK	48.93	1710.91	14	-1.5	856.46	22.2	2	4520	OA-2-aMSMS-40(63)-1uL.mzdata.xml	726	1	1	tr|B7Z565|B7Z565_HUMAN:tr|H9KV75|H9KV75_HUMAN:tr|A0A024R694|A0A024R694_HUMAN:P12814|ACTN1_HUMAN
VTFNGLNQMIVIELGTNPLK	48.87	2200.19	20	-5.4	734.401	24.47	2	4881	OA-2-aMSMS-40(63)-1uL.mzdata.xml	912	1	1	P07585|PGS2_HUMAN:tr|Q6FH10|Q6FH10_HUMAN
VVSVLTVVHQDWLNGK	48.8	1792.98	16	2.2	598.67	20.95	2	4316	OA-2-aMSMS-40(63)-1uL.mzdata.xml	3320	1	1	tr|Q6MZX7|Q6MZX7_HUMAN:tr|Q6N093|Q6N093_HUMAN
SSGIENGAFQGMK	48.8	1324.61	13	-0.2	663.311	15.28	2	3220	OA-2-aMSMS-40(63)-1uL.mzdata.xml	17700	1	1	P07585|PGS2_HUMAN:tr|Q6FH10|Q6FH10_HUMAN
IINEPTAAAIAYGLDKR	48.8	1814.99	17	1.2	606.004	18.45	2	3861	OA-2-aMSMS-40(63)-1uL.mzdata.xml	4510	1	1	tr|Q5IST7|Q5IST7_MACFA:P11021|BIP_HUMAN:tr|V9HWB4|V9HWB4_HUMAN
IHFPLATYAPVISAEK	48.78	1755.96	16	22.6	586.339	20.37	2	4198	OA-2-aMSMS-40(63)-1uL.mzdata.xml	3800	1	1	tr|B3KT06|B3KT06_HUMAN:tr|B3KPS3|B3KPS3_HUMAN:P68363|TBA1B_HUMAN:Q71U36|TBA1A_HUMAN
VLGAFSDGLAHLDNLK	48.69	1668.88	16	5.4	557.305	19.93	2	4130	OA-2-aMSMS-40(63)-1uL.mzdata.xml	15800	1	1	tr|C8C504|C8C504_HUMAN:tr|D9YZU5|D9YZU5_HUMAN:P68871|HBB_HUMAN
LQEKEDLQELNDR	48.66	1628.8	13	8.4	543.945	14.25	2	3002	OA-2-aMSMS-40(63)-1uL.mzdata.xml	1740	1	1	P02545|LMNA_HUMAN
LENLLLLDLQHNR	48.65	1589.89	13	3	530.972	20.45	2	4221	OA-2-aMSMS-40(63)-1uL.mzdata.xml	19200	2	2	tr|Q6FHG6|Q6FHG6_HUMAN:P51888|PRELP_HUMAN
ITPSYVAFTPEGER	48.62	1565.77	14	4.7	783.897	17.4	2	3661	OA-2-aMSMS-40(63)-1uL.mzdata.xml	3030	1	1	tr|Q5IST7|Q5IST7_MACFA:P11021|BIP_HUMAN:tr|V9HWB4|V9HWB4_HUMAN
IKDPDASKPEDWDER	48.48	1799.83	15	-0.2	450.965	13.76	2	2916	OA-2-aMSMS-40(63)-1uL.mzdata.xml	0	0	0	tr|B4DHR1|B4DHR1_HUMAN:tr|Q53G71|Q53G71_HUMAN:tr|V9HW88|V9HW88_HUMAN:P27797|CALR_HUMAN
HKVYAC(+57.02)EVTHQGLSSPVTK	48.43	2140.07	19	2.5	536.027	13.87	2	2936	OA-2-aMSMS-40(63)-1uL.mzdata.xml	1100	1	1	P01834|IGKC_HUMAN:P0DOX7|IGK_HUMAN:tr|Q0KKI6|Q0KKI6_HUMAN:tr|Q5EFE6|Q5EFE6_HUMAN:tr|V9HW34|V9HW34_HUMAN:tr|Q6PJF2|Q6PJF2_HUMAN:tr|Q6PIL8|Q6PIL8_HUMAN:tr|Q6GMX0|Q6GMX0_HUMAN:tr|Q7Z3Y4|Q7Z3Y4_HUMAN:tr|Q6P5S8|Q6P5S8_HUMAN:tr|Q8TCD0|Q8TCD0_HUMAN	Carbamidomethylation	C6:Carbamidomethylation:1000.00
LEGVLAEVAQHYQDTLIR	48.39	2054.08	18	1.4	685.701	21.79	2	4452	OA-2-aMSMS-40(63)-1uL.mzdata.xml	2160	1	1	tr|A0A0J9YXZ5|A0A0J9YXZ5_HUMAN:tr|A4QPB0|A4QPB0_HUMAN:P46940|IQGA1_HUMAN:tr|A0A024RC65|A0A024RC65_HUMAN:tr|Q6P1N4|Q6P1N4_HUMAN
NLHALILVNNK	48.35	1247.73	11	0.8	624.875	16.83	2	3556	OA-2-aMSMS-40(63)-1uL.mzdata.xml	11600	2	2	P07585|PGS2_HUMAN:tr|Q6FH10|Q6FH10_HUMAN
DLLFRDDTVC(+57.02)LAK	48.34	1564.79	13	7.2	783.409	18.66	2	3906	OA-2-aMSMS-40(63)-1uL.mzdata.xml	35100	2	2	P02787|TRFE_HUMAN:tr|Q06AH7|Q06AH7_HUMAN:tr|B4E1B2|B4E1B2_HUMAN	Carbamidomethylation	C10:Carbamidomethylation:1000.00
QEPERNEC(+57.02)FLQHKDDNPNLPR	48.32	2635.22	21	1	659.813	14.39	2	3018	OA-2-aMSMS-40(63)-1uL.mzdata.xml	22700	2	2	P02768|ALBU_HUMAN	Carbamidomethylation	C8:Carbamidomethylation:1000.00
EEAENTLQSFR	48.29	1322.61	11	0.5	662.313	15.28	2	3216	OA-2-aMSMS-40(63)-1uL.mzdata.xml	2210	1	1	tr|B0YJC4|B0YJC4_HUMAN:P08670|VIME_HUMAN:tr|V9HWE1|V9HWE1_HUMAN
YEELQITAGR	48.28	1178.59	10	2.7	590.305	15.42	2	3256	OA-2-aMSMS-40(63)-1uL.mzdata.xml	4890	1	1	tr|H6VRF9|H6VRF9_HUMAN:tr|H6VRG0|H6VRG0_HUMAN:P04264|K2C1_HUMAN:tr|H6VRF8|H6VRF8_HUMAN:tr|H6VRG3|H6VRG3_HUMAN:tr|H6VRG1|H6VRG1_HUMAN:tr|H6VRG2|H6VRG2_HUMAN
SADFVVEAIGDDVGTLGFSVEGPSQAK	48.1	2694.3	27	4.5	899.112	23.43	2	4707	OA-2-aMSMS-40(63)-1uL.mzdata.xml	1080	1	1	tr|Q60FE6|Q60FE6_HUMAN:tr|Q60FE5|Q60FE5_HUMAN:P21333|FLNA_HUMAN
FNWYVDGVEVHNAK	48.07	1676.79	14	4.1	559.941	17.99	2	3762	OA-2-aMSMS-40(63)-1uL.mzdata.xml	11700	2	2	P01857|IGHG1_HUMAN:tr|A0A0A0MS08|A0A0A0MS08_HUMAN:P0DOX5|IGG1_HUMAN:tr|Q6GMX6|Q6GMX6_HUMAN:tr|Q6N096|Q6N096_HUMAN:tr|S6B291|S6B291_HUMAN:tr|V9HW68|V9HW68_HUMAN:tr|Q6N089|Q6N089_HUMAN:tr|A8K008|A8K008_HUMAN:tr|Q5EFE5|Q5EFE5_HUMAN:tr|Q6MZQ6|Q6MZQ6_HUMAN:tr|Q6N094|Q6N094_HUMAN:tr|Q6N097|Q6N097_HUMAN:tr|Q7Z351|Q7Z351_HUMAN:P01861|IGHG4_HUMAN:tr|A0A286YFJ8|A0A286YFJ8_HUMAN:tr|Q6MZX7|Q6MZX7_HUMAN:tr|Q6…
GAYPLSIEPIGVR	48.02	1370.76	13	4.3	686.388	19.33	2	4021	OA-2-aMSMS-40(63)-1uL.mzdata.xml	4670	1	1	P00450|CERU_HUMAN:tr|A5PL27|A5PL27_HUMAN:tr|A8K5A4|A8K5A4_HUMAN:tr|B7Z5Q2|B7Z5Q2_HUMAN:tr|Q1L857|Q1L857_HUMAN
VVSVLTVLHQDWLNGK	47.9	1807	16	-0.2	603.34	22.45	2	4545	OA-2-aMSMS-40(63)-1uL.mzdata.xml	6110	1	1	P01857|IGHG1_HUMAN:tr|A0A0A0MS08|A0A0A0MS08_HUMAN:P0DOX5|IGG1_HUMAN:tr|Q6GMX6|Q6GMX6_HUMAN:tr|Q6N096|Q6N096_HUMAN:tr|S6B291|S6B291_HUMAN:tr|V9HW68|V9HW68_HUMAN:tr|Q6N089|Q6N089_HUMAN:tr|A8K008|A8K008_HUMAN:tr|Q5EFE5|Q5EFE5_HUMAN:tr|Q6MZQ6|Q6MZQ6_HUMAN:tr|Q6N094|Q6N094_HUMAN:tr|Q6N097|Q6N097_HUMAN:tr|Q7Z351|Q7Z351_HUMAN:P01861|IGHG4_HUMAN:tr|A0A286YFJ8|A0A286YFJ8_HUMAN:P01860|IGHG3_HUMAN:tr|A0A286…
EGYYGYTGAFR	47.83	1282.56	11	2	642.289	16.42	2	3456	OA-2-aMSMS-40(63)-1uL.mzdata.xml	13300	1	1	P02787|TRFE_HUMAN:tr|Q06AH7|Q06AH7_HUMAN:tr|B4E1B2|B4E1B2_HUMAN
SLDEISQPAQELKR	47.74	1612.84	14	2.4	538.623	15.47	2	3268	OA-2-aMSMS-40(63)-1uL.mzdata.xml	2420	1	1	tr|E7ENL6|E7ENL6_HUMAN:tr|B7ZW00|B7ZW00_HUMAN:tr|D9ZGF2|D9ZGF2_HUMAN:P12111|CO6A3_HUMAN
STSGGTAALGC(+57.02)LVK	47.7	1320.67	14	1.6	661.344	16.4	2	3451	OA-2-aMSMS-40(63)-1uL.mzdata.xml	11600	1	1	P01857|IGHG1_HUMAN:tr|A0A0A0MS08|A0A0A0MS08_HUMAN:P0DOX5|IGG1_HUMAN:tr|Q6GMX6|Q6GMX6_HUMAN:tr|Q6N096|Q6N096_HUMAN:tr|S6B291|S6B291_HUMAN:tr|V9HW68|V9HW68_HUMAN:tr|Q6N089|Q6N089_HUMAN:tr|A8K008|A8K008_HUMAN:tr|Q5EFE5|Q5EFE5_HUMAN:tr|Q6MZQ6|Q6MZQ6_HUMAN:tr|Q6N094|Q6N094_HUMAN:tr|Q6N097|Q6N097_HUMAN:tr|Q7Z351|Q7Z351_HUMAN:P01860|IGHG3_HUMAN:tr|A0A286YES1|A0A286YES1_HUMAN:tr|Q8NF17|Q8NF17_HUMAN:tr|Q6…	Carbamidomethylation	C11:Carbamidomethylation:1000.00
DSGFQMNQLR	47.64	1194.55	10	1.2	598.281	15.79	2	3317	OA-2-aMSMS-40(63)-1uL.mzdata.xml	15500	1	1	P02787|TRFE_HUMAN:tr|Q06AH7|Q06AH7_HUMAN:tr|B4E1B2|B4E1B2_HUMAN
VISTITNNIQQIIEIEDTFETLR	47.63	2689.42	23	3.8	897.483	25.8	2	5085	OA-2-aMSMS-40(63)-1uL.mzdata.xml	963	1	1	Q15582|BGH3_HUMAN:tr|Q53GU8|Q53GU8_HUMAN:tr|A0A0S2Z4Q2|A0A0S2Z4Q2_HUMAN
VAPEEHPVLLTEAPLNPK	47.6	1953.06	18	3.9	652.029	17.91	2	3750	OA-2-aMSMS-40(63)-1uL.mzdata.xml	17200	1	1	tr|B4DW52|B4DW52_HUMAN:tr|B4E3A4|B4E3A4_HUMAN:tr|Q8WVW5|Q8WVW5_HUMAN:P60709|ACTB_HUMAN:tr|Q53GK6|Q53GK6_HUMAN:tr|Q53G76|Q53G76_HUMAN:tr|Q1KLZ0|Q1KLZ0_HUMAN:tr|Q53G99|Q53G99_HUMAN:P63261|ACTG_HUMAN
STSESTAALGC(+57.02)LVK	47.46	1422.7	14	1.5	712.36	16.67	2	3505	OA-2-aMSMS-40(63)-1uL.mzdata.xml	11500	1	1	P01861|IGHG4_HUMAN:tr|A0A286YFJ8|A0A286YFJ8_HUMAN:tr|Q6MZX7|Q6MZX7_HUMAN:tr|Q6N093|Q6N093_HUMAN	Carbamidomethylation	C11:Carbamidomethylation:1000.00
GLGTDEDTIIDIITHR	47.44	1767.9	16	0.9	590.308	22.1	2	4510	OA-2-aMSMS-40(63)-1uL.mzdata.xml	1380	1	1	tr|E5RK69|E5RK69_HUMAN:tr|B7Z582|B7Z582_HUMAN:tr|A0A0S2Z377|A0A0S2Z377_HUMAN:tr|A0A0S2Z2Z6|A0A0S2Z2Z6_HUMAN:P08133|ANXA6_HUMAN:tr|A8K3Q7|A8K3Q7_HUMAN
VLEKLPGLVFLYMEK	47.4	1778.01	15	0.2	593.676	23.3	2	4691	OA-2-aMSMS-40(63)-1uL.mzdata.xml	2110	1	1	tr|Q6FHG6|Q6FHG6_HUMAN:P51888|PRELP_HUMAN
DIPTNSPELEETLTHTITK	47.39	2138.07	19	-3.3	713.696	19.22	2	4008	OA-2-aMSMS-40(63)-1uL.mzdata.xml	0	0	0	tr|Q05CF8|Q05CF8_HUMAN:tr|B4DPP8|B4DPP8_HUMAN:tr|D3DNU8|D3DNU8_HUMAN:P01042|KNG1_HUMAN:tr|B4E1C2|B4E1C2_HUMAN
YGFIEGHVVIPR	47.36	1385.75	12	-0.6	462.922	18.12	2	3798	OA-2-aMSMS-40(63)-1uL.mzdata.xml	1880	1	1	tr|A0A1Z1VXF2|A0A1Z1VXF2_HUMAN:tr|H0YD13|H0YD13_HUMAN:tr|H0YDW7|H0YDW7_HUMAN:tr|H0YCV9|H0YCV9_HUMAN:tr|H0Y5E4|H0Y5E4_HUMAN:tr|B4DN59|B4DN59_HUMAN:tr|A8K309|A8K309_HUMAN:P16070|CD44_HUMAN:tr|C1PHC4|C1PHC4_HUMAN:tr|H0YDX6|H0YDX6_HUMAN:tr|H0YD17|H0YD17_HUMAN:tr|H0Y2P0|H0Y2P0_HUMAN
TNAENEFVTIKK	47.25	1392.72	12	4.2	465.251	14.68	2	3080	OA-2-aMSMS-40(63)-1uL.mzdata.xml	8250	1	1	tr|H6VRF9|H6VRF9_HUMAN:tr|H6VRG0|H6VRG0_HUMAN:P04264|K2C1_HUMAN:tr|H6VRF8|H6VRF8_HUMAN:tr|H6VRG3|H6VRG3_HUMAN:tr|H6VRG1|H6VRG1_HUMAN:tr|H6VRG2|H6VRG2_HUMAN
TTPPVLDSDGSFFLYSK	47.06	1872.91	17	1.4	937.466	20.6	2	4242	OA-2-aMSMS-40(63)-1uL.mzdata.xml	12500	2	2	P01857|IGHG1_HUMAN:tr|A0A0A0MS08|A0A0A0MS08_HUMAN:P0DOX5|IGG1_HUMAN:tr|Q6GMX6|Q6GMX6_HUMAN:tr|Q6N096|Q6N096_HUMAN:tr|S6B291|S6B291_HUMAN:tr|V9HW68|V9HW68_HUMAN:tr|Q6N089|Q6N089_HUMAN:tr|A8K008|A8K008_HUMAN:tr|Q5EFE5|Q5EFE5_HUMAN:tr|Q6MZQ6|Q6MZQ6_HUMAN:tr|Q6N094|Q6N094_HUMAN:tr|Q6N097|Q6N097_HUMAN:tr|Q7Z351|Q7Z351_HUMAN
FLEQQNQVLQTKWELLQQVDTSTR	47.01	2931.51	24	2	978.179	20.51	2	4246	OA-2-aMSMS-40(63)-1uL.mzdata.xml	4140	1	1	tr|H6VRF9|H6VRF9_HUMAN:tr|H6VRG0|H6VRG0_HUMAN:P04264|K2C1_HUMAN:tr|H6VRF8|H6VRF8_HUMAN:tr|H6VRG3|H6VRG3_HUMAN:tr|H6VRG1|H6VRG1_HUMAN:tr|H6VRG2|H6VRG2_HUMAN
GHYTEGAELVDSVLDVVR	46.97	1957.97	18	-2.8	653.664	22.45	2	4563	OA-2-aMSMS-40(63)-1uL.mzdata.xml	243	1	1	tr|Q5ST81|Q5ST81_HUMAN:tr|B7ZAF0|B7ZAF0_HUMAN:tr|Q5JP53|Q5JP53_HUMAN:P07437|TBB5_HUMAN:tr|Q5SU16|Q5SU16_HUMAN
NSNLVGAAHEELQQSR	46.95	1751.86	16	3	584.961	15.09	2	3181	OA-2-aMSMS-40(63)-1uL.mzdata.xml	4270	1	1	P02545|LMNA_HUMAN
VHTEC(+57.02)C(+57.02)HGDLLEC(+57.02)ADDRADLAK	46.81	2584.11	22	0.4	647.035	15.21	2	3210	OA-2-aMSMS-40(63)-1uL.mzdata.xml	20600	2	2	P02768|ALBU_HUMAN	Carbamidomethylation	C5:Carbamidomethylation:1000.00;C6:Carbamidomethylation:1000.00;C13:Carbamidomethylation:1000.00
IMNGEADAMSLDGGFVYIAGK	46.7	2158.01	21	9.9	720.35	20.75	2	4277	OA-2-aMSMS-40(63)-1uL.mzdata.xml	4930	1	1	P02787|TRFE_HUMAN:tr|Q06AH7|Q06AH7_HUMAN:tr|B4E1B2|B4E1B2_HUMAN
TLGDQLSLLLGAR	46.57	1355.78	13	5.4	678.899	22.01	2	4483	OA-2-aMSMS-40(63)-1uL.mzdata.xml	1290	1	1	Q9UBG0|MRC2_HUMAN
ISETSLPPDMYEC(+57.02)LR	46.43	1809.83	15	5.3	604.286	18.4	2	3852	OA-2-aMSMS-40(63)-1uL.mzdata.xml	23700	2	2	P51884|LUM_HUMAN	Carbamidomethylation	C13:Carbamidomethylation:1000.00
VMPIC(+57.02)LPSKDYAEVGR	46.39	1833.91	16	4.1	612.314	17.99	2	3777	OA-2-aMSMS-40(63)-1uL.mzdata.xml	2340	1	1	tr|Q6PEJ8|Q6PEJ8_HUMAN:tr|A0A087WU08|A0A087WU08_HUMAN:tr|Q6NSB4|Q6NSB4_HUMAN:tr|A0A0C4DGL8|A0A0C4DGL8_HUMAN:tr|J3QLC9|J3QLC9_HUMAN:tr|J3QR68|J3QR68_HUMAN:P00738|HPT_HUMAN:tr|H0Y300|H0Y300_HUMAN	Carbamidomethylation	C5:Carbamidomethylation:1000.00
TAGWNIPMGLLYNK	46.34	1576.81	14	1.7	789.412	21.94	2	4453	OA-2-aMSMS-40(63)-1uL.mzdata.xml	27000	2	2	P02787|TRFE_HUMAN:tr|Q06AH7|Q06AH7_HUMAN:tr|B4E1B2|B4E1B2_HUMAN
EITALAPSTMK	46.34	1160.61	11	0.3	581.313	15.79	2	3327	OA-2-aMSMS-40(63)-1uL.mzdata.xml	9830	1	1	tr|B4DW52|B4DW52_HUMAN:tr|B4E3A4|B4E3A4_HUMAN:tr|Q8WVW5|Q8WVW5_HUMAN:P60709|ACTB_HUMAN:tr|Q53GK6|Q53GK6_HUMAN:tr|Q53G76|Q53G76_HUMAN:tr|Q1KLZ0|Q1KLZ0_HUMAN:tr|Q53G99|Q53G99_HUMAN:P63261|ACTG_HUMAN:tr|Q13707|Q13707_HUMAN:P63267|ACTH_HUMAN:P62736|ACTA_HUMAN:tr|D2JYH4|D2JYH4_HUMAN:P68032|ACTC_HUMAN:tr|A8K3K1|A8K3K1_HUMAN:P68133|ACTS_HUMAN
VISGVLQLGNIVFKK	46.3	1613.99	15	7.9	539.007	21.54	2	4407	OA-2-aMSMS-40(63)-1uL.mzdata.xml	842	1	1	tr|B4E3S1|B4E3S1_HUMAN:tr|Q86XU5|Q86XU5_HUMAN:tr|A0A024R1N1|A0A024R1N1_HUMAN:P35579|MYH9_HUMAN
EC(+57.02)YC(+57.02)PPDFPSALYC(+57.02)DSR	46.29	2135.84	17	-4.4	712.95	18.93	2	3957	OA-2-aMSMS-40(63)-1uL.mzdata.xml	1260	1	1	tr|Q6FHG6|Q6FHG6_HUMAN:P51888|PRELP_HUMAN	Carbamidomethylation	C2:Carbamidomethylation:1000.00;C4:Carbamidomethylation:1000.00;C14:Carbamidomethylation:1000.00
LPGLVFLYMEK	46.12	1308.72	11	1.5	655.366	22.89	2	4620	OA-2-aMSMS-40(63)-1uL.mzdata.xml	3320	1	1	tr|Q6FHG6|Q6FHG6_HUMAN:P51888|PRELP_HUMAN
LISQIVSSITASLR	46.06	1486.87	14	0.1	744.443	23.72	2	4758	OA-2-aMSMS-40(63)-1uL.mzdata.xml	2760	2	2	tr|B3KT06|B3KT06_HUMAN:tr|B3KPS3|B3KPS3_HUMAN:P68363|TBA1B_HUMAN
THTC(+57.02)PPC(+57.02)PAPELLGGPSVFLFPPKPK	46	2843.45	26	-4.3	711.867	21.73	2	4463	OA-2-aMSMS-40(63)-1uL.mzdata.xml	2580	1	1	P01857|IGHG1_HUMAN:tr|A0A0A0MS08|A0A0A0MS08_HUMAN:P0DOX5|IGG1_HUMAN:tr|Q6GMX6|Q6GMX6_HUMAN:tr|Q6N096|Q6N096_HUMAN:tr|S6B291|S6B291_HUMAN:tr|V9HW68|V9HW68_HUMAN:tr|Q6N089|Q6N089_HUMAN:tr|A8K008|A8K008_HUMAN:tr|Q5EFE5|Q5EFE5_HUMAN:tr|Q6MZQ6|Q6MZQ6_HUMAN:tr|Q6N094|Q6N094_HUMAN:tr|Q6N097|Q6N097_HUMAN:tr|Q7Z351|Q7Z351_HUMAN	Carbamidomethylation	C4:Carbamidomethylation:1000.00;C7:Carbamidomethylation:1000.00
LPSGLPVSLLTLYLDNNKISNIPDEYFKR	45.86	3318.79	29	5.4	830.708	25.33	2	5005	OA-2-aMSMS-40(63)-1uL.mzdata.xml	5030	1	1	P51884|LUM_HUMAN
SVIPSDGPSVAC(+57.02)VKK	45.85	1542.81	15	1.3	515.277	14.88	2	3126	OA-2-aMSMS-40(63)-1uL.mzdata.xml	12800	1	1	P02787|TRFE_HUMAN:tr|Q06AH7|Q06AH7_HUMAN:tr|B4E1B2|B4E1B2_HUMAN	Carbamidomethylation	C12:Carbamidomethylation:1000.00
EIEDPEDRKPEDWDERPK	45.78	2282.04	18	-1	571.518	14.05	2	2965	OA-2-aMSMS-40(63)-1uL.mzdata.xml	3600	2	2	P27824|CALX_HUMAN
LVRPEVDVMC(+57.02)TAFHDNEETFLK	45.67	2649.26	22	0.7	663.322	19.99	2	4148	OA-2-aMSMS-40(63)-1uL.mzdata.xml	2190	1	1	P02768|ALBU_HUMAN	Carbamidomethylation	C10:Carbamidomethylation:1000.00
ILDLGITGPEGHVLSRPEEVEAEAVNR	45.58	2899.5	27	1.1	725.884	19.35	2	4036	OA-2-aMSMS-40(63)-1uL.mzdata.xml	3400	1	1	tr|Q53ET2|Q53ET2_HUMAN:Q16555|DPYL2_HUMAN:tr|Q59GB4|Q59GB4_HUMAN:tr|A0A1C7CYX9|A0A1C7CYX9_HUMAN
GATYNIIVEALKDQQR	45.54	1817.96	16	3.1	606.997	19.85	2	4123	OA-2-aMSMS-40(63)-1uL.mzdata.xml	2070	1	1	tr|Q6MZM7|Q6MZM7_HUMAN:tr|B7ZLE5|B7ZLE5_HUMAN:tr|A0A024R462|A0A024R462_HUMAN
ALNLGYALDYAQR	45.5	1466.75	13	-1.3	734.382	19.42	2	4040	OA-2-aMSMS-40(63)-1uL.mzdata.xml	2220	1	1	tr|E7ENL6|E7ENL6_HUMAN:tr|B7ZW00|B7ZW00_HUMAN:tr|D9ZGF2|D9ZGF2_HUMAN:P12111|CO6A3_HUMAN
LGDLYEEEMR	45.46	1253.56	10	2.3	627.789	15.95	2	3365	OA-2-aMSMS-40(63)-1uL.mzdata.xml	10700	1	1	tr|B0YJC4|B0YJC4_HUMAN:P08670|VIME_HUMAN:tr|V9HWE1|V9HWE1_HUMAN
VPQVSTPTLVEVSR	45.46	1510.84	14	4.1	756.428	17.41	2	3660	OA-2-aMSMS-40(63)-1uL.mzdata.xml	3300	1	1	P02768|ALBU_HUMAN
TFSVWYVPEVTGTHK	45.4	1749.87	15	0	584.298	19.99	2	4153	OA-2-aMSMS-40(63)-1uL.mzdata.xml	1590	1	1	tr|Q60FE6|Q60FE6_HUMAN:tr|Q60FE5|Q60FE5_HUMAN:P21333|FLNA_HUMAN
ALEESNYELEGK	45.33	1380.64	12	-2.2	691.326	14.52	2	3052	OA-2-aMSMS-40(63)-1uL.mzdata.xml	5010	1	1	P13645|K1C10_HUMAN
AIAANEADAVTLDAGLVYDAYLAPNNLKPVVAEFYGSK	45.24	3953.01	38	7.2	989.267	24.95	2	4965	OA-2-aMSMS-40(63)-1uL.mzdata.xml	5280	2	2	P02787|TRFE_HUMAN:tr|Q06AH7|Q06AH7_HUMAN:tr|B4E1B2|B4E1B2_HUMAN
VAPEEHPTLLTEAPLNPK	45.23	1955.04	18	2.6	652.688	17.52	2	3692	OA-2-aMSMS-40(63)-1uL.mzdata.xml	2080	1	1	tr|Q13707|Q13707_HUMAN:P63267|ACTH_HUMAN:P62736|ACTA_HUMAN:tr|D2JYH4|D2JYH4_HUMAN:P68032|ACTC_HUMAN:tr|A8K3K1|A8K3K1_HUMAN:P68133|ACTS_HUMAN
TNEKVELQELNDR	45.23	1586.79	13	1.3	529.938	14.64	2	3070	OA-2-aMSMS-40(63)-1uL.mzdata.xml	11700	1	1	tr|B0YJC4|B0YJC4_HUMAN:P08670|VIME_HUMAN:tr|V9HWE1|V9HWE1_HUMAN
GTETTLALPMASDLLLYDVTENSMR	45.16	2740.33	25	-1.3	914.449	25.39	2	5027	OA-2-aMSMS-40(63)-1uL.mzdata.xml	768	1	1	tr|A8KAL5|A8KAL5_HUMAN:Q05707|COEA1_HUMAN
HLVPGAPFLLQALVR	45.11	1629.97	15	-3.2	544.33	23.56	2	4731	OA-2-aMSMS-40(63)-1uL.mzdata.xml	672	1	1	tr|F5GXS0|F5GXS0_HUMAN:tr|A0A140TA29|A0A140TA29_HUMAN:tr|A0A140TA32|A0A140TA32_HUMAN:tr|A0A140TA44|A0A140TA44_HUMAN:tr|A0A0G2JL54|A0A0G2JL54_HUMAN:tr|A0A140TA49|A0A140TA49_HUMAN:P0C0L4|CO4A_HUMAN:P0C0L5|CO4B_HUMAN:tr|A0A0G2JPR0|A0A0G2JPR0_HUMAN
QLGTVQQVISER	45.1	1356.74	12	-1	679.375	16.53	2	3488	OA-2-aMSMS-40(63)-1uL.mzdata.xml	2260	1	1	tr|E7ENL6|E7ENL6_HUMAN:tr|B7ZW00|B7ZW00_HUMAN:tr|D9ZGF2|D9ZGF2_HUMAN:P12111|CO6A3_HUMAN
C(+57.02)STSSLLEAC(+57.02)TFR	45.08	1530.68	13	3.6	766.35	17.55	2	3685	OA-2-aMSMS-40(63)-1uL.mzdata.xml	10200	1	1	P02787|TRFE_HUMAN:tr|Q06AH7|Q06AH7_HUMAN:tr|B4E1B2|B4E1B2_HUMAN	Carbamidomethylation	C1:Carbamidomethylation:1000.00;C10:Carbamidomethylation:1000.00
TPLTATLSK	45.05	930.539	9	0.8	466.277	14.75	2	3116	OA-2-aMSMS-40(63)-1uL.mzdata.xml	12300	1	1	P01876|IGHA1_HUMAN:tr|Q9UP60|Q9UP60_HUMAN:tr|A0A286YEY1|A0A286YEY1_HUMAN:tr|Q8NCL6|Q8NCL6_HUMAN:tr|Q96K68|Q96K68_HUMAN:tr|Q6ZW64|Q6ZW64_HUMAN:tr|Q96DK0|Q96DK0_HUMAN:tr|Q6MZW0|Q6MZW0_HUMAN:tr|Q6N090|Q6N090_HUMAN:tr|Q6N092|Q6N092_HUMAN
QGVDADINGLR	45	1156.58	11	3.3	579.301	15.21	2	3207	OA-2-aMSMS-40(63)-1uL.mzdata.xml	5620	1	1	P35527|K1C9_HUMAN
FANYIDKVR	44.85	1124.6	9	5	375.875	14.99	2	3156	OA-2-aMSMS-40(63)-1uL.mzdata.xml	8940	1	1	tr|B0YJC4|B0YJC4_HUMAN:P08670|VIME_HUMAN:tr|V9HWE1|V9HWE1_HUMAN
GYSFTTTAER	44.84	1131.52	10	2.9	566.769	14.45	2	3016	OA-2-aMSMS-40(63)-1uL.mzdata.xml	17200	1	1	tr|B4DW52|B4DW52_HUMAN:tr|B4E3A4|B4E3A4_HUMAN:tr|Q8WVW5|Q8WVW5_HUMAN:P60709|ACTB_HUMAN:tr|Q53GK6|Q53GK6_HUMAN:tr|Q53G76|Q53G76_HUMAN:tr|Q1KLZ0|Q1KLZ0_HUMAN:tr|Q53G99|Q53G99_HUMAN:P63261|ACTG_HUMAN
FAIQDISVEETSAK	44.8	1536.77	14	0.5	769.391	17.83	2	3747	OA-2-aMSMS-40(63)-1uL.mzdata.xml	2990	1	1	tr|B7Z565|B7Z565_HUMAN:tr|H9KV75|H9KV75_HUMAN:tr|A0A024R694|A0A024R694_HUMAN:P12814|ACTN1_HUMAN:O43707|ACTN4_HUMAN:tr|A0A0S2Z3G9|A0A0S2Z3G9_HUMAN
ATLVC(+57.02)LISDFYPGAVTVAWK	44.77	2210.14	20	1	737.723	25.96	2	5110	OA-2-aMSMS-40(63)-1uL.mzdata.xml	937	1	1	tr|A0M8Q9|A0M8Q9_HUMAN:tr|Q8TCJ5|Q8TCJ5_HUMAN:tr|Q6PJR7|Q6PJR7_HUMAN:tr|S6C4R7|S6C4R7_HUMAN:tr|S6BGF9|S6BGF9_HUMAN:tr|A0A0B4J231|A0A0B4J231_HUMAN:tr|S6B286|S6B286_HUMAN:tr|S6AWE6|S6AWE6_HUMAN:P0DOX8|IGL1_HUMAN:tr|S6BAR0|S6BAR0_HUMAN:tr|S6BAN6|S6BAN6_HUMAN:tr|S6BAP8|S6BAP8_HUMAN:tr|S6C4S2|S6C4S2_HUMAN:tr|S6B2B0|S6B2B0_HUMAN:tr|Q6GMW4|Q6GMW4_HUMAN:tr|Q8N355|Q8N355_HUMAN:tr|Q6NS95|Q6NS95_HUMAN:tr|Q6…	Carbamidomethylation	C5:Carbamidomethylation:1000.00
ITPNLAEFAFSLYR	44.75	1640.86	14	-0.1	821.435	23.97	2	4783	OA-2-aMSMS-40(63)-1uL.mzdata.xml	2820	2	2	tr|A0A0G2JRN3|A0A0G2JRN3_HUMAN:tr|E9KL23|E9KL23_HUMAN:tr|A0A024R6I7|A0A024R6I7_HUMAN:P01009|A1AT_HUMAN
LKEDAVSAAFK	44.74	1177.63	11	0.8	589.825	14.77	2	3105	OA-2-aMSMS-40(63)-1uL.mzdata.xml	44600	2	2	P51884|LUM_HUMAN
ALASQLQDSLK	44.71	1172.64	11	0.1	587.327	16.24	2	3432	OA-2-aMSMS-40(63)-1uL.mzdata.xml	2530	1	1	tr|A0A024QZN4|A0A024QZN4_HUMAN:P18206|VINC_HUMAN:tr|V9HWK2|V9HWK2_HUMAN
FYALSASFEPFSNK	44.53	1606.77	14	2.9	804.393	20.56	2	4263	OA-2-aMSMS-40(63)-1uL.mzdata.xml	1270	1	1	tr|B4DHR1|B4DHR1_HUMAN:tr|Q53G71|Q53G71_HUMAN:tr|V9HW88|V9HW88_HUMAN:P27797|CALR_HUMAN
VTVTPIYTDGEGVSVSAPGK	44.4	1976.01	20	1.7	989.014	17.38	2	3663	OA-2-aMSMS-40(63)-1uL.mzdata.xml	1750	1	1	tr|A8KAL5|A8KAL5_HUMAN:Q05707|COEA1_HUMAN
IGDLHPQIVNLLK	44.36	1458.86	13	-2.2	487.291	19.55	2	4065	OA-2-aMSMS-40(63)-1uL.mzdata.xml	2720	1	1	tr|E7ENL6|E7ENL6_HUMAN:tr|B7ZW00|B7ZW00_HUMAN:tr|D9ZGF2|D9ZGF2_HUMAN:P12111|CO6A3_HUMAN
TATESFASDPILYRPVAVALDTKGPEIR	44.32	3016.59	28	5.3	755.158	20.95	2	4317	OA-2-aMSMS-40(63)-1uL.mzdata.xml	3210	1	1	P14618|KPYM_HUMAN:tr|V9HWB8|V9HWB8_HUMAN
GVNLPGAAVDLPAVSEKDIQDLK	44.3	2348.26	23	-0.1	783.76	20.51	2	4241	OA-2-aMSMS-40(63)-1uL.mzdata.xml	2950	1	1	P14618|KPYM_HUMAN:tr|V9HWB8|V9HWB8_HUMAN
LSDGVFKPDTFHGLK	44.25	1659.86	15	7.4	415.976	17.05	2	3583	OA-2-aMSMS-40(63)-1uL.mzdata.xml	27400	2	2	tr|Q6FHG6|Q6FHG6_HUMAN:P51888|PRELP_HUMAN
IFASQASGFSDALTGMVK	44.18	1828.9	18	3.3	915.462	20.45	2	4238	OA-2-aMSMS-40(63)-1uL.mzdata.xml	2190	1	1	tr|A8KAL5|A8KAL5_HUMAN:Q05707|COEA1_HUMAN
LHEEEIQELQAQIQEQHVQIDVDVSKPDLTAALR	44.14	3922.01	34	9.6	785.416	20.66	2	4267	OA-2-aMSMS-40(63)-1uL.mzdata.xml	2600	1	1	tr|B0YJC4|B0YJC4_HUMAN:P08670|VIME_HUMAN:tr|V9HWE1|V9HWE1_HUMAN
LVINGNPITIFQERDPSK	44.09	2040.1	18	-0.3	681.04	20.23	2	4196	OA-2-aMSMS-40(63)-1uL.mzdata.xml	5670	1	1	tr|Q0QET7|Q0QET7_HUMAN:P04406|G3P_HUMAN:tr|V9HVZ4|V9HVZ4_HUMAN:tr|Q2TSD0|Q2TSD0_HUMAN
VETGVLKPGMVVTFAPVNVTTEVK	43.99	2514.38	24	1.9	839.135	20.83	2	4306	OA-2-aMSMS-40(63)-1uL.mzdata.xml	2010	1	1	tr|Q14222|Q14222_HUMAN:tr|Q96C29|Q96C29_HUMAN:tr|Q8TBL1|Q8TBL1_HUMAN:tr|Q6P082|Q6P082_HUMAN:tr|Q96CD8|Q96CD8_HUMAN:tr|Q6P4C9|Q6P4C9_HUMAN:tr|Q504Z0|Q504Z0_HUMAN:tr|B4E2C5|B4E2C5_HUMAN:tr|Q8IUB0|Q8IUB0_HUMAN:tr|B4DNE0|B4DNE0_HUMAN:tr|Q96RE1|Q96RE1_HUMAN:tr|Q5ISU0|Q5ISU0_MACFA:tr|Q9NZS6|Q9NZS6_HUMAN:tr|Q53G89|Q53G89_HUMAN:tr|A0A087WVQ9|A0A087WVQ9_HUMAN:tr|Q53G85|Q53G85_HUMAN:tr|Q6IPN6|Q6IPN6_HUMAN:…
GLFIIDDKGILR	43.95	1358.79	12	-0.5	453.938	20.35	2	4212	OA-2-aMSMS-40(63)-1uL.mzdata.xml	1610	1	1	tr|A0A0A0MSI0|A0A0A0MSI0_HUMAN:tr|Q5IST6|Q5IST6_MACFA:Q06830|PRDX1_HUMAN:tr|B2R4P2|B2R4P2_HUMAN
NLNEKDYELLC(+57.02)LDGTRK	43.82	2080.03	17	6.7	694.354	17.28	2	3645	OA-2-aMSMS-40(63)-1uL.mzdata.xml	5880	2	2	P02787|TRFE_HUMAN:tr|Q06AH7|Q06AH7_HUMAN:tr|B4E1B2|B4E1B2_HUMAN	Carbamidomethylation	C11:Carbamidomethylation:1000.00
DNHLLGTFDLTGIPPAPR	43.77	1933.01	18	1.2	645.343	20.6	2	4268	OA-2-aMSMS-40(63)-1uL.mzdata.xml	3350	1	1	tr|Q5IST7|Q5IST7_MACFA:P11021|BIP_HUMAN:tr|V9HWB4|V9HWB4_HUMAN
LYHSEAFTVNFGDTEEAKK	43.69	2185.03	19	5.9	547.269	17.07	2	3608	OA-2-aMSMS-40(63)-1uL.mzdata.xml	2320	1	1	tr|A0A0G2JRN3|A0A0G2JRN3_HUMAN:tr|E9KL23|E9KL23_HUMAN:tr|A0A024R6I7|A0A024R6I7_HUMAN:P01009|A1AT_HUMAN
DGAGDVAFVK	43.64	977.482	10	2.3	489.749	14.88	2	3118	OA-2-aMSMS-40(63)-1uL.mzdata.xml	22700	1	1	P02787|TRFE_HUMAN:tr|Q06AH7|Q06AH7_HUMAN:tr|B4E1B2|B4E1B2_HUMAN
GALQNIIPASTGAAK	43.62	1410.78	15	4.7	706.402	17.29	2	3635	OA-2-aMSMS-40(63)-1uL.mzdata.xml	7540	2	2	tr|Q0QET7|Q0QET7_HUMAN:P04406|G3P_HUMAN:tr|V9HVZ4|V9HVZ4_HUMAN:tr|Q2TSD0|Q2TSD0_HUMAN
VSPGAFTPLVK	43.59	1114.64	11	-1.8	558.326	17.64	2	3686	OA-2-aMSMS-40(63)-1uL.mzdata.xml	42300	1	1	P07585|PGS2_HUMAN:tr|Q6FH10|Q6FH10_HUMAN
TGVLKPGSDTLQEVK	43.41	1570.86	15	-1.2	524.625	15.01	2	3167	OA-2-aMSMS-40(63)-1uL.mzdata.xml	4010	1	1	P23946|CMA1_HUMAN
SETKDLLFRDDTVC(+57.02)LAK	43.35	2010.01	17	4.6	503.512	17.48	2	3672	OA-2-aMSMS-40(63)-1uL.mzdata.xml	14400	2	2	P02787|TRFE_HUMAN:tr|Q06AH7|Q06AH7_HUMAN:tr|B4E1B2|B4E1B2_HUMAN	Carbamidomethylation	C14:Carbamidomethylation:1000.00
IVDDWANDGWGLKK	43.28	1615.8	14	2.9	539.609	17.99	2	3776	OA-2-aMSMS-40(63)-1uL.mzdata.xml	2670	1	1	P27824|CALX_HUMAN
EPQVYTLPPSRDELTK	43.22	1871.96	16	0.1	624.995	16.05	2	3381	OA-2-aMSMS-40(63)-1uL.mzdata.xml	14900	1	1	P01857|IGHG1_HUMAN:tr|A0A0A0MS08|A0A0A0MS08_HUMAN:P0DOX5|IGG1_HUMAN:tr|Q6GMX6|Q6GMX6_HUMAN:tr|Q6N096|Q6N096_HUMAN:tr|S6B291|S6B291_HUMAN:tr|V9HW68|V9HW68_HUMAN:tr|Q6N089|Q6N089_HUMAN:tr|A8K008|A8K008_HUMAN:tr|Q5EFE5|Q5EFE5_HUMAN:tr|Q6MZQ6|Q6MZQ6_HUMAN:tr|Q6N094|Q6N094_HUMAN:tr|Q6N097|Q6N097_HUMAN:tr|Q7Z351|Q7Z351_HUMAN
NQLEEVPSALPR	43.2	1351.71	12	3.7	676.865	16.62	2	3490	OA-2-aMSMS-40(63)-1uL.mzdata.xml	20500	2	2	tr|Q6FHG6|Q6FHG6_HUMAN:P51888|PRELP_HUMAN
AVAGNISDPGLQK	43.04	1268.67	13	1	635.344	14.22	2	2998	OA-2-aMSMS-40(63)-1uL.mzdata.xml	2300	1	1	tr|A0A024QZN4|A0A024QZN4_HUMAN:P18206|VINC_HUMAN:tr|V9HWK2|V9HWK2_HUMAN
VLDPFTIKPLDR	43	1412.8	12	1.2	471.942	19.68	2	4096	OA-2-aMSMS-40(63)-1uL.mzdata.xml	2740	1	1	tr|A0A0B4J1R6|A0A0B4J1R6_HUMAN:tr|B3KSI4|B3KSI4_HUMAN:tr|B4E022|B4E022_HUMAN:tr|Q53EM5|Q53EM5_HUMAN:P29401|TKT_HUMAN:tr|V9HWD9|V9HWD9_HUMAN
KQTALVELVK	42.92	1127.69	10	-0.8	564.852	16.02	2	3378	OA-2-aMSMS-40(63)-1uL.mzdata.xml	7800	2	2	P02768|ALBU_HUMAN
GIFPVLC(+57.02)KDPVQEAWAEDVDLR	42.91	2556.27	22	5.1	853.101	22.27	2	4533	OA-2-aMSMS-40(63)-1uL.mzdata.xml	700	1	1	P14618|KPYM_HUMAN:tr|V9HWB8|V9HWB8_HUMAN	Carbamidomethylation	C7:Carbamidomethylation:1000.00
HRDYETATLSDIK	42.91	1547.76	13	3.8	516.928	14.46	2	3042	OA-2-aMSMS-40(63)-1uL.mzdata.xml	3110	1	1	O43707|ACTN4_HUMAN:tr|A0A0S2Z3G9|A0A0S2Z3G9_HUMAN
HQFLLTGDTQGR	42.8	1371.69	12	11.1	458.242	15.11	2	3188	OA-2-aMSMS-40(63)-1uL.mzdata.xml	1610	1	1	P04217|A1BG_HUMAN:tr|V9HWD8|V9HWD8_HUMAN
AVFPSIVGRPR	42.68	1197.7	11	4.4	400.242	16.78	2	3522	OA-2-aMSMS-40(63)-1uL.mzdata.xml	22900	2	2	tr|B4DW52|B4DW52_HUMAN:tr|B4E3A4|B4E3A4_HUMAN:tr|Q8WVW5|Q8WVW5_HUMAN:P60709|ACTB_HUMAN:tr|Q53GK6|Q53GK6_HUMAN:tr|Q53G76|Q53G76_HUMAN:tr|Q1KLZ0|Q1KLZ0_HUMAN:tr|Q53G99|Q53G99_HUMAN:P63261|ACTG_HUMAN:tr|Q13707|Q13707_HUMAN:P63267|ACTH_HUMAN:P62736|ACTA_HUMAN:tr|D2JYH4|D2JYH4_HUMAN:P68032|ACTC_HUMAN:tr|A8K3K1|A8K3K1_HUMAN:P68133|ACTS_HUMAN
AAPLQGMLPGLLAPLR	42.62	1616.94	16	-2.4	809.477	23.84	2	4780	OA-2-aMSMS-40(63)-1uL.mzdata.xml	1120	2	2	tr|E7ENL6|E7ENL6_HUMAN:tr|B7ZW00|B7ZW00_HUMAN:tr|D9ZGF2|D9ZGF2_HUMAN:P12111|CO6A3_HUMAN
SLNNQFASFIDK	42.6	1382.68	12	5.5	692.353	19.07	2	3986	OA-2-aMSMS-40(63)-1uL.mzdata.xml	2470	1	1	tr|H6VRF9|H6VRF9_HUMAN:tr|H6VRG0|H6VRG0_HUMAN:P04264|K2C1_HUMAN:tr|H6VRF8|H6VRF8_HUMAN:tr|H6VRG3|H6VRG3_HUMAN:tr|H6VRG1|H6VRG1_HUMAN:tr|H6VRG2|H6VRG2_HUMAN
SLDLDSIIAEVK	42.51	1301.71	12	5.7	651.865	21.79	2	4445	OA-2-aMSMS-40(63)-1uL.mzdata.xml	10900	1	1	tr|H6VRF9|H6VRF9_HUMAN:tr|H6VRG0|H6VRG0_HUMAN:P04264|K2C1_HUMAN:tr|H6VRF8|H6VRF8_HUMAN:tr|H6VRG3|H6VRG3_HUMAN:tr|H6VRG1|H6VRG1_HUMAN
EFQLFSSPHGK	42.48	1275.62	11	5.6	426.218	17.05	2	3582	OA-2-aMSMS-40(63)-1uL.mzdata.xml	15500	2	2	P02787|TRFE_HUMAN:tr|Q06AH7|Q06AH7_HUMAN:tr|B4E1B2|B4E1B2_HUMAN
WSRPQAPITGYR	42.46	1430.74	12	3.8	477.923	15.24	2	3217	OA-2-aMSMS-40(63)-1uL.mzdata.xml	3610	1	1	tr|Q6MZM7|Q6MZM7_HUMAN:tr|B7ZLE5|B7ZLE5_HUMAN:tr|A0A024R462|A0A024R462_HUMAN
SGLSTGWTQLSK	42.45	1263.65	12	0.9	632.831	16.91	2	3566	OA-2-aMSMS-40(63)-1uL.mzdata.xml	3070	1	1	P04217|A1BG_HUMAN:tr|V9HWD8|V9HWD8_HUMAN
VGSAADIPINISETDLSLLTATVVPPSGR	42.34	2892.54	29	6.2	965.195	25.01	2	4953	OA-2-aMSMS-40(63)-1uL.mzdata.xml	591	1	1	tr|Q60FE6|Q60FE6_HUMAN:tr|Q60FE5|Q60FE5_HUMAN:P21333|FLNA_HUMAN
ATWSGAVLAGR	42.31	1087.58	11	0.5	544.796	16.27	2	3440	OA-2-aMSMS-40(63)-1uL.mzdata.xml	3120	1	1	P04217|A1BG_HUMAN:tr|V9HWD8|V9HWD8_HUMAN
FLATTPNSLLVSWQPPR	42.31	1926.04	17	5.3	643.023	21.67	2	4438	OA-2-aMSMS-40(63)-1uL.mzdata.xml	2210	1	1	tr|Q6MZM7|Q6MZM7_HUMAN:tr|B7ZLE5|B7ZLE5_HUMAN:tr|A0A024R462|A0A024R462_HUMAN
NKLNDLEEALQQAKEDLAR	42.25	2197.13	19	12	733.394	21.05	2	4337	OA-2-aMSMS-40(63)-1uL.mzdata.xml	1370	1	1	P35908|K22E_HUMAN
VDLLNQEIEFLK	42.09	1459.79	12	3.7	730.906	21.51	2	4402	OA-2-aMSMS-40(63)-1uL.mzdata.xml	2120	1	1	P35908|K22E_HUMAN
NLDIERPTYTNLNR	41.9	1717.87	14	1	573.633	16.05	2	3393	OA-2-aMSMS-40(63)-1uL.mzdata.xml	3760	1	1	tr|B3KT06|B3KT06_HUMAN:tr|B3KPS3|B3KPS3_HUMAN:P68363|TBA1B_HUMAN:Q71U36|TBA1A_HUMAN
ALEILQEEDLIDEDDIPVR	41.89	2224.11	19	2.7	742.38	21.45	2	4398	OA-2-aMSMS-40(63)-1uL.mzdata.xml	760	1	1	tr|F5GXS0|F5GXS0_HUMAN:tr|A0A140TA29|A0A140TA29_HUMAN:tr|A0A140TA32|A0A140TA32_HUMAN:tr|A0A140TA44|A0A140TA44_HUMAN:tr|A0A0G2JL54|A0A0G2JL54_HUMAN:tr|A0A140TA49|A0A140TA49_HUMAN:P0C0L4|CO4A_HUMAN:P0C0L5|CO4B_HUMAN:tr|A0A0G2JPR0|A0A0G2JPR0_HUMAN
IGLAQYSGDPR	41.85	1175.59	11	-1.1	588.803	14.94	2	3143	OA-2-aMSMS-40(63)-1uL.mzdata.xml	5900	1	1	tr|A8KAL5|A8KAL5_HUMAN:Q05707|COEA1_HUMAN
TALINSTGEEVAMR	41.83	1490.74	14	5.1	746.381	15.75	2	3406	OA-2-aMSMS-40(63)-1uL.mzdata.xml	7710	2	2	P02545|LMNA_HUMAN
WLPSSSPVTGYR	41.76	1348.68	12	1.7	675.347	16.89	2	3563	OA-2-aMSMS-40(63)-1uL.mzdata.xml	2360	1	1	tr|Q6MZM7|Q6MZM7_HUMAN:tr|B7ZLE5|B7ZLE5_HUMAN:tr|A0A024R462|A0A024R462_HUMAN
SIQFVDWC(+57.02)PTGFK	41.72	1583.74	13	2.5	792.881	20.69	2	4273	OA-2-aMSMS-40(63)-1uL.mzdata.xml	1850	1	1	tr|B3KT06|B3KT06_HUMAN:tr|B3KPS3|B3KPS3_HUMAN:P68363|TBA1B_HUMAN	Carbamidomethylation	C8:Carbamidomethylation:1000.00
SVPMVPPGIK	41.7	1023.58	10	4.1	512.799	16.71	2	3520	OA-2-aMSMS-40(63)-1uL.mzdata.xml	10400	1	1	P51884|LUM_HUMAN
MLSSFLSEDVFK	41.67	1401.68	12	-2.1	701.848	21.29	2	4371	OA-2-aMSMS-40(63)-1uL.mzdata.xml	1420	1	1	tr|B4DPH5|B4DPH5_HUMAN:tr|B4DP01|B4DP01_HUMAN:tr|B4DV63|B4DV63_HUMAN:tr|A0A024RC61|A0A024RC61_HUMAN:P15144|AMPN_HUMAN:tr|Q59E93|Q59E93_HUMAN
GPEEEHLGILGPVIWAEVGDTIR	41.59	2486.28	23	-9.9	829.759	24.18	2	4827	OA-2-aMSMS-40(63)-1uL.mzdata.xml	951	1	1	P00450|CERU_HUMAN:tr|A5PL27|A5PL27_HUMAN:tr|A8K5A4|A8K5A4_HUMAN:tr|B7Z5Q2|B7Z5Q2_HUMAN:tr|Q1L857|Q1L857_HUMAN
QSGVVPFIFQAK	41.35	1319.72	12	3.8	660.872	20.39	2	4223	OA-2-aMSMS-40(63)-1uL.mzdata.xml	1620	1	1	tr|E7ENL6|E7ENL6_HUMAN:tr|B7ZW00|B7ZW00_HUMAN:tr|D9ZGF2|D9ZGF2_HUMAN:P12111|CO6A3_HUMAN
EVGPTNADPVC(+57.02)LAK	41.35	1469.72	14	3.9	735.869	15.69	2	3318	OA-2-aMSMS-40(63)-1uL.mzdata.xml	4940	1	1	P00450|CERU_HUMAN:tr|A5PL27|A5PL27_HUMAN:tr|A8K5A4|A8K5A4_HUMAN:tr|B7Z5Q2|B7Z5Q2_HUMAN:tr|Q1L857|Q1L857_HUMAN	Carbamidomethylation	C11:Carbamidomethylation:1000.00
IYLYTLNDNAR	41.26	1354.69	11	2.1	678.353	17.48	2	3688	OA-2-aMSMS-40(63)-1uL.mzdata.xml	2830	1	1	tr|Q6MZM7|Q6MZM7_HUMAN:tr|B7ZLE5|B7ZLE5_HUMAN:tr|A0A024R462|A0A024R462_HUMAN
TFC(+57.02)QLILDPIFK	41.14	1493.8	12	1	747.906	23.17	2	4677	OA-2-aMSMS-40(63)-1uL.mzdata.xml	646	1	1	tr|B4DRE8|B4DRE8_HUMAN:tr|Q6PK56|Q6PK56_HUMAN:P13639|EF2_HUMAN	Carbamidomethylation	C3:Carbamidomethylation:1000.00
VVQC(+57.02)SDLGLDKVPK	41.08	1556.82	14	3.3	519.95	15.7	2	3302	OA-2-aMSMS-40(63)-1uL.mzdata.xml	18000	1	1	P07585|PGS2_HUMAN:tr|Q6FH10|Q6FH10_HUMAN	Carbamidomethylation	C4:Carbamidomethylation:1000.00
DLYSGLIGPLIVC(+57.02)R	41.06	1574.85	14	5.3	788.436	22.63	2	4576	OA-2-aMSMS-40(63)-1uL.mzdata.xml	2590	1	1	P00450|CERU_HUMAN:tr|A5PL27|A5PL27_HUMAN:tr|A8K5A4|A8K5A4_HUMAN:tr|B7Z5Q2|B7Z5Q2_HUMAN:tr|Q1L857|Q1L857_HUMAN	Carbamidomethylation	C13:Carbamidomethylation:1000.00
GGYTLVSGYPK	41.06	1140.58	11	1.6	571.299	15.94	2	3347	OA-2-aMSMS-40(63)-1uL.mzdata.xml	11500	1	1	P02790|HEMO_HUMAN
DLQFVEVTDVK	41.01	1291.67	11	2.6	646.842	18.45	2	3862	OA-2-aMSMS-40(63)-1uL.mzdata.xml	3130	1	1	tr|Q6MZM7|Q6MZM7_HUMAN:tr|B7ZLE5|B7ZLE5_HUMAN:tr|A0A024R462|A0A024R462_HUMAN
TTPPVLDSDGSFFLYSR	40.9	1900.92	17	5.7	951.473	20.7	2	4276	OA-2-aMSMS-40(63)-1uL.mzdata.xml	0	0	0	P01861|IGHG4_HUMAN:tr|A0A286YFJ8|A0A286YFJ8_HUMAN:tr|Q6MZX7|Q6MZX7_HUMAN
MKEIAEAYLGK	40.88	1251.65	11	8.5	418.229	15.55	2	3282	OA-2-aMSMS-40(63)-1uL.mzdata.xml	2790	1	1	tr|Q96IS6|Q96IS6_HUMAN:tr|B3KTV0|B3KTV0_HUMAN:tr|E9PKE3|E9PKE3_HUMAN:P11142|HSP7C_HUMAN:tr|V9HW22|V9HW22_HUMAN:tr|E9PN89|E9PN89_HUMAN:tr|Q53HF2|Q53HF2_HUMAN
NTGIIC(+57.02)TIGPASR	40.87	1358.7	13	-1.5	680.355	16.15	2	3421	OA-2-aMSMS-40(63)-1uL.mzdata.xml	3740	1	1	P14618|KPYM_HUMAN:tr|V9HWB8|V9HWB8_HUMAN	Carbamidomethylation	C6:Carbamidomethylation:1000.00
HVVPNEVVVQR	40.87	1274.71	11	3.4	425.912	13.99	2	2952	OA-2-aMSMS-40(63)-1uL.mzdata.xml	803	1	1	tr|B7Z4U6|B7Z4U6_HUMAN:tr|B7Z2X4|B7Z2X4_HUMAN:tr|B7Z992|B7Z992_HUMAN:tr|A0A0A0MS51|A0A0A0MS51_HUMAN:tr|B7Z9A0|B7Z9A0_HUMAN:tr|B7Z6N2|B7Z6N2_HUMAN:tr|A0A0A0MT01|A0A0A0MT01_HUMAN:P06396|GELS_HUMAN
LLVVYPWTQR	40.76	1273.72	10	-8.1	637.861	20.12	2	4160	OA-2-aMSMS-40(63)-1uL.mzdata.xml	21000	1	1	tr|C8C504|C8C504_HUMAN:tr|D9YZU5|D9YZU5_HUMAN:P68871|HBB_HUMAN
WLQGSQELPR	40.75	1212.63	10	-0.2	607.32	15.9	2	3352	OA-2-aMSMS-40(63)-1uL.mzdata.xml	8600	1	1	P01876|IGHA1_HUMAN:tr|Q9UP60|Q9UP60_HUMAN:tr|A0A286YEY1|A0A286YEY1_HUMAN:tr|Q8NCL6|Q8NCL6_HUMAN:tr|Q96K68|Q96K68_HUMAN:tr|Q6ZW64|Q6ZW64_HUMAN:tr|Q96DK0|Q96DK0_HUMAN:tr|Q6MZW0|Q6MZW0_HUMAN:tr|Q6N090|Q6N090_HUMAN:tr|Q6N092|Q6N092_HUMAN
FTQVTPTSLSAQWTPPNVQLTGYR	40.22	2691.37	24	1.7	898.131	20.77	2	4293	OA-2-aMSMS-40(63)-1uL.mzdata.xml	2530	1	1	tr|Q6MZM7|Q6MZM7_HUMAN:tr|B7ZLE5|B7ZLE5_HUMAN:tr|A0A024R462|A0A024R462_HUMAN
LKC(+57.02)DEWSVNSVGKIEC(+57.02)VSAETTEDC(+57.02)IAK	40.15	3227.48	28	-1.2	807.876	18.6	2	3887	OA-2-aMSMS-40(63)-1uL.mzdata.xml	9950	1	1	P02787|TRFE_HUMAN:tr|Q06AH7|Q06AH7_HUMAN:tr|B4E1B2|B4E1B2_HUMAN	Carbamidomethylation	C3:Carbamidomethylation:1000.00;C16:Carbamidomethylation:1000.00;C25:Carbamidomethylation:1000.00
SALSGHLETVILGLLK	40.03	1649.97	16	4.8	551	24.43	2	4870	OA-2-aMSMS-40(63)-1uL.mzdata.xml	912	1	1	tr|H0YNP5|H0YNP5_HUMAN:tr|H0YMD0|H0YMD0_HUMAN:tr|H0YMU9|H0YMU9_HUMAN:tr|H0YM50|H0YM50_HUMAN:tr|H0YN42|H0YN42_HUMAN:tr|A0A024R5Z7|A0A024R5Z7_HUMAN:A6NMY6|AXA2L_HUMAN:P07355|ANXA2_HUMAN:tr|V9HW65|V9HW65_HUMAN:tr|H0YMM1|H0YMM1_HUMAN:tr|H0YKS4|H0YKS4_HUMAN:tr|B4DNH8|B4DNH8_HUMAN
ITEGVPQLLIVLTADR	39.99	1737	16	-6.4	580.005	24.31	2	4853	OA-2-aMSMS-40(63)-1uL.mzdata.xml	362	1	1	tr|E7ENL6|E7ENL6_HUMAN:tr|B7ZW00|B7ZW00_HUMAN:tr|D9ZGF2|D9ZGF2_HUMAN:P12111|CO6A3_HUMAN
DVNAAIATIK	39.95	1014.57	10	0.6	508.293	15.79	2	3337	OA-2-aMSMS-40(63)-1uL.mzdata.xml	4040	1	1	tr|B3KT06|B3KT06_HUMAN:tr|B3KPS3|B3KPS3_HUMAN:P68363|TBA1B_HUMAN:Q71U36|TBA1A_HUMAN
ADRDQYELLC(+57.02)LDNTR	39.93	1880.87	15	2.7	627.965	17.48	2	3670	OA-2-aMSMS-40(63)-1uL.mzdata.xml	12400	1	1	P02787|TRFE_HUMAN:tr|Q06AH7|Q06AH7_HUMAN:tr|B4E1B2|B4E1B2_HUMAN	Carbamidomethylation	C10:Carbamidomethylation:1000.00
QITVNDLPVGR	39.92	1210.67	11	-1	606.34	16.76	2	3533	OA-2-aMSMS-40(63)-1uL.mzdata.xml	2900	1	1	tr|A0A0A0MSI0|A0A0A0MSI0_HUMAN:tr|Q5IST6|Q5IST6_MACFA:Q06830|PRDX1_HUMAN:tr|B2R4P2|B2R4P2_HUMAN:tr|B4DF70|B4DF70_HUMAN:tr|V9HW12|V9HW12_HUMAN:P32119|PRDX2_HUMAN
LELHVDGPPPRPQLR	39.63	1722.95	15	2.6	431.747	16.32	2	3433	OA-2-aMSMS-40(63)-1uL.mzdata.xml	4450	1	1	P04217|A1BG_HUMAN:tr|V9HWD8|V9HWD8_HUMAN
NADPAELEQIVLSPAFILAAESLPK	39.55	2635.41	25	7	879.484	27.75	2	5388	OA-2-aMSMS-40(63)-1uL.mzdata.xml	1160	1	1	tr|E7ENL6|E7ENL6_HUMAN:tr|B7ZW00|B7ZW00_HUMAN:tr|D9ZGF2|D9ZGF2_HUMAN:P12111|CO6A3_HUMAN
FKDLGEENFK	39.4	1225.6	10	7.6	409.543	14.73	2	3090	OA-2-aMSMS-40(63)-1uL.mzdata.xml	31100	2	2	P02768|ALBU_HUMAN
HRPELIDYGK	39.27	1226.64	10	-0.5	409.887	13.93	2	2945	OA-2-aMSMS-40(63)-1uL.mzdata.xml	548	1	1	tr|B7Z565|B7Z565_HUMAN:tr|H9KV75|H9KV75_HUMAN:tr|A0A024R694|A0A024R694_HUMAN:P12814|ACTN1_HUMAN
LSITGTYDLK	39.22	1109.6	10	1.8	555.807	16.91	2	3570	OA-2-aMSMS-40(63)-1uL.mzdata.xml	3560	1	1	tr|A0A0G2JRN3|A0A0G2JRN3_HUMAN:tr|E9KL23|E9KL23_HUMAN:tr|A0A024R6I7|A0A024R6I7_HUMAN:P01009|A1AT_HUMAN
EPGQDLVVLPLSITTDFIPSFR	39.18	2443.3	22	6.3	815.446	27.03	2	5286	OA-2-aMSMS-40(63)-1uL.mzdata.xml	353	1	1	tr|V9HWA9|V9HWA9_HUMAN
DLPPDTTLLDLQNNKITEIKDGDFK	39.18	2842.46	25	-10.8	711.615	20.12	2	4163	OA-2-aMSMS-40(63)-1uL.mzdata.xml	28200	2	2	P07585|PGS2_HUMAN:tr|Q6FH10|Q6FH10_HUMAN
NLVVGDETTSSLR	39.14	1389.71	13	-0.5	695.862	15.57	2	3281	OA-2-aMSMS-40(63)-1uL.mzdata.xml	7600	1	1	tr|A8KAL5|A8KAL5_HUMAN:Q05707|COEA1_HUMAN
ARFEELNADLFR	39.12	1479.75	12	3.6	494.258	18.77	2	3927	OA-2-aMSMS-40(63)-1uL.mzdata.xml	2000	1	1	tr|Q96IS6|Q96IS6_HUMAN:tr|B3KTV0|B3KTV0_HUMAN:tr|E9PKE3|E9PKE3_HUMAN:P11142|HSP7C_HUMAN:tr|V9HW22|V9HW22_HUMAN:tr|E9PN89|E9PN89_HUMAN:tr|Q53HF2|Q53HF2_HUMAN
TAAENDFVTLKK	39.08	1335.7	12	10.2	446.246	14.79	2	3128	OA-2-aMSMS-40(63)-1uL.mzdata.xml	3100	1	1	P35908|K22E_HUMAN
VTWHPLSADEGLHK	38.78	1588.8	14	0.4	398.207	15.75	2	3325	OA-2-aMSMS-40(63)-1uL.mzdata.xml	6580	1	1	tr|A8KAL5|A8KAL5_HUMAN:Q05707|COEA1_HUMAN
SASDLTWDNLK	38.72	1248.6	11	3.5	625.309	17.08	2	3580	OA-2-aMSMS-40(63)-1uL.mzdata.xml	32100	1	1	P02787|TRFE_HUMAN:tr|Q06AH7|Q06AH7_HUMAN:tr|B4E1B2|B4E1B2_HUMAN
ELHLDNNKLTR	38.72	1351.72	11	0.9	451.581	13.9	2	2935	OA-2-aMSMS-40(63)-1uL.mzdata.xml	4690	2	2	P07585|PGS2_HUMAN:tr|Q6FH10|Q6FH10_HUMAN
TTGIVMDSGDGVTHTVPIYEGYALPHAILR	38.7	3182.61	30	-3.6	796.656	20.77	2	4286	OA-2-aMSMS-40(63)-1uL.mzdata.xml	5550	1	1	tr|B4DW52|B4DW52_HUMAN:tr|B4E3A4|B4E3A4_HUMAN:tr|Q8WVW5|Q8WVW5_HUMAN:P60709|ACTB_HUMAN:tr|Q53GK6|Q53GK6_HUMAN:tr|Q53G76|Q53G76_HUMAN:tr|Q1KLZ0|Q1KLZ0_HUMAN:tr|Q53G99|Q53G99_HUMAN:P63261|ACTG_HUMAN
NFPSPVDAAFR	38.64	1219.6	11	-0.3	610.806	18.32	2	3821	OA-2-aMSMS-40(63)-1uL.mzdata.xml	13700	1	1	P02790|HEMO_HUMAN
HLREYQDLLNVK	38.64	1526.82	12	2.4	509.949	16.39	2	3458	OA-2-aMSMS-40(63)-1uL.mzdata.xml	3680	1	1	tr|B0YJC4|B0YJC4_HUMAN:P08670|VIME_HUMAN:tr|V9HWE1|V9HWE1_HUMAN
DIASGLIGPLIIC(+57.02)KK	38.62	1596.93	15	3.8	533.318	20.9	2	4318	OA-2-aMSMS-40(63)-1uL.mzdata.xml	988	1	1	P00450|CERU_HUMAN:tr|A5PL27|A5PL27_HUMAN:tr|A8K5A4|A8K5A4_HUMAN:tr|B7Z5Q2|B7Z5Q2_HUMAN:tr|Q1L857|Q1L857_HUMAN	Carbamidomethylation	C13:Carbamidomethylation:1000.00
FADLSEAANR	38.59	1092.52	10	4.1	547.269	14.46	2	3021	OA-2-aMSMS-40(63)-1uL.mzdata.xml	19800	1	1	tr|B0YJC4|B0YJC4_HUMAN:P08670|VIME_HUMAN:tr|V9HWE1|V9HWE1_HUMAN
VKWDAVPGASGYLILYAPLTEGLAGDEKEMK	38.56	3320.7	31	1.5	831.183	23.62	2	4743	OA-2-aMSMS-40(63)-1uL.mzdata.xml	1150	1	1	tr|A8KAL5|A8KAL5_HUMAN:Q05707|COEA1_HUMAN
TVPFC(+57.02)STFAAFFTR	38.54	1650.79	14	3.7	826.404	23.81	2	4768	OA-2-aMSMS-40(63)-1uL.mzdata.xml	590	1	1	tr|A0A0B4J1R6|A0A0B4J1R6_HUMAN:tr|B3KSI4|B3KSI4_HUMAN:tr|B4E022|B4E022_HUMAN:tr|Q53EM5|Q53EM5_HUMAN:P29401|TKT_HUMAN:tr|V9HWD9|V9HWD9_HUMAN	Carbamidomethylation	C5:Carbamidomethylation:1000.00
VFSGLVSTGLK	38.45	1106.63	11	-3.6	554.322	17.64	2	3706	OA-2-aMSMS-40(63)-1uL.mzdata.xml	1530	1	1	tr|B4DRE8|B4DRE8_HUMAN:tr|Q6PK56|Q6PK56_HUMAN:P13639|EF2_HUMAN
LVNEVTEFAK	38.43	1148.61	10	1.9	575.312	16.27	2	3417	OA-2-aMSMS-40(63)-1uL.mzdata.xml	39400	1	1	P02768|ALBU_HUMAN
YIC(+57.02)ENQDSISSK	38.43	1442.63	12	-3.2	722.322	12.95	2	2741	OA-2-aMSMS-40(63)-1uL.mzdata.xml	436	1	1	P02768|ALBU_HUMAN	Carbamidomethylation	C3:Carbamidomethylation:1000.00
LAALADQWQFLVQK	38.42	1629.89	14	-2.3	815.949	21.39	2	4388	OA-2-aMSMS-40(63)-1uL.mzdata.xml	661	1	1	tr|A0A024R889|A0A024R889_HUMAN
VVQC(+57.02)SDLGLK	38.25	1117.58	10	4.1	559.8	14.71	2	3097	OA-2-aMSMS-40(63)-1uL.mzdata.xml	7930	1	1	tr|A6NLG9|A6NLG9_HUMAN:tr|B4DDQ2|B4DDQ2_HUMAN:tr|A8K7E0|A8K7E0_HUMAN:tr|Q53HU6|Q53HU6_HUMAN:tr|Q53FI4|Q53FI4_HUMAN:P21810|PGS1_HUMAN	Carbamidomethylation	C4:Carbamidomethylation:1000.00
VDNALQSGNSQESVTEQDSKDSTYSLSSTLTLSK	38.21	3618.7	34	2.5	1207.24	18.04	2	3790	OA-2-aMSMS-40(63)-1uL.mzdata.xml	11400	2	2	P01834|IGKC_HUMAN:P0DOX7|IGK_HUMAN:tr|Q0KKI6|Q0KKI6_HUMAN:tr|Q5EFE6|Q5EFE6_HUMAN:tr|V9HW34|V9HW34_HUMAN:tr|Q6PJF2|Q6PJF2_HUMAN:tr|Q6PIL8|Q6PIL8_HUMAN:tr|Q6GMX0|Q6GMX0_HUMAN:tr|Q7Z3Y4|Q7Z3Y4_HUMAN:tr|Q6P5S8|Q6P5S8_HUMAN:tr|Q8TCD0|Q8TCD0_HUMAN
ITWDPPSSPVK	37.99	1225.63	11	5.8	613.828	16.91	2	3555	OA-2-aMSMS-40(63)-1uL.mzdata.xml	12500	1	1	tr|A8KAL5|A8KAL5_HUMAN:Q05707|COEA1_HUMAN
LMWIPVYGGK	37.34	1162.62	10	4.5	582.32	20.45	2	4235	OA-2-aMSMS-40(63)-1uL.mzdata.xml	3920	1	1	tr|A8KAL5|A8KAL5_HUMAN:Q05707|COEA1_HUMAN
LDIDSPPITAR	37.32	1196.64	11	-1.4	599.326	16.5	2	3483	OA-2-aMSMS-40(63)-1uL.mzdata.xml	0	0	0	P14618|KPYM_HUMAN:tr|V9HWB8|V9HWB8_HUMAN
VPTAIHQLYLDSNKIETIPNGYFK	37.24	2760.45	24	-1.7	691.118	20.37	2	4217	OA-2-aMSMS-40(63)-1uL.mzdata.xml	4180	1	1	tr|Q6FHG6|Q6FHG6_HUMAN:P51888|PRELP_HUMAN
VVSVLTVLHQDWLNGKEYK	37.2	2227.2	19	2.3	557.808	21.55	2	4415	OA-2-aMSMS-40(63)-1uL.mzdata.xml	0	0	0	P01857|IGHG1_HUMAN:tr|A0A0A0MS08|A0A0A0MS08_HUMAN:P0DOX5|IGG1_HUMAN:tr|Q6GMX6|Q6GMX6_HUMAN:tr|Q6N096|Q6N096_HUMAN:tr|S6B291|S6B291_HUMAN:tr|V9HW68|V9HW68_HUMAN:tr|Q6N089|Q6N089_HUMAN:tr|A8K008|A8K008_HUMAN:tr|Q5EFE5|Q5EFE5_HUMAN:tr|Q6MZQ6|Q6MZQ6_HUMAN:tr|Q6N094|Q6N094_HUMAN:tr|Q6N097|Q6N097_HUMAN:tr|Q7Z351|Q7Z351_HUMAN:P01861|IGHG4_HUMAN:tr|A0A286YFJ8|A0A286YFJ8_HUMAN:P01860|IGHG3_HUMAN:tr|A0A286…
ELLPVLISAMK	37.13	1212.72	11	-0.3	607.365	22.33	2	4530	OA-2-aMSMS-40(63)-1uL.mzdata.xml	1840	1	1	tr|A0A024QZN4|A0A024QZN4_HUMAN:P18206|VINC_HUMAN:tr|V9HWK2|V9HWK2_HUMAN
QVQSLTC(+57.02)EVDALK	37.07	1489.74	13	0.2	745.88	17.38	2	3657	OA-2-aMSMS-40(63)-1uL.mzdata.xml	3200	1	1	tr|B0YJC4|B0YJC4_HUMAN:P08670|VIME_HUMAN:tr|V9HWE1|V9HWE1_HUMAN	Carbamidomethylation	C7:Carbamidomethylation:1000.00
SAVTALWGK	37.05	931.513	9	2.3	466.765	17.1	2	3595	OA-2-aMSMS-40(63)-1uL.mzdata.xml	16700	1	1	tr|C8C504|C8C504_HUMAN:tr|D9YZU5|D9YZU5_HUMAN:P68871|HBB_HUMAN
C(+57.02)EGPIPDVTFELLR	36.99	1644.82	14	2.2	823.418	22.29	2	4531	OA-2-aMSMS-40(63)-1uL.mzdata.xml	1890	1	1	P04217|A1BG_HUMAN:tr|V9HWD8|V9HWD8_HUMAN	Carbamidomethylation	C1:Carbamidomethylation:1000.00
EISPDTTLLDLQNNDISELRK	36.84	2413.23	21	1.5	805.42	19.96	2	4152	OA-2-aMSMS-40(63)-1uL.mzdata.xml	2560	1	1	tr|A6NLG9|A6NLG9_HUMAN:tr|B4DDQ2|B4DDQ2_HUMAN:tr|A8K7E0|A8K7E0_HUMAN:tr|Q53HU6|Q53HU6_HUMAN:tr|Q53FI4|Q53FI4_HUMAN:P21810|PGS1_HUMAN
DSPVLIDFFEDTER	36.82	1681.78	14	1	841.9	22.87	2	4626	OA-2-aMSMS-40(63)-1uL.mzdata.xml	623	1	1	tr|B2R8I2|B2R8I2_HUMAN:P04196|HRG_HUMAN
EAALSTALSEKR	36.77	1274.68	12	6.1	425.904	14.4	2	3027	OA-2-aMSMS-40(63)-1uL.mzdata.xml	0	0	0	P02545|LMNA_HUMAN
DGYLFQLLR	36.7	1123.6	9	1.9	562.81	21.9	2	4472	OA-2-aMSMS-40(63)-1uL.mzdata.xml	0	0	0	tr|B2R8I2|B2R8I2_HUMAN:P04196|HRG_HUMAN
TATESFASDPILYRPVAVALDTK	36.68	2464.28	23	1.4	822.437	21.01	2	4333	OA-2-aMSMS-40(63)-1uL.mzdata.xml	2230	1	1	P14618|KPYM_HUMAN:tr|V9HWB8|V9HWB8_HUMAN
VVQC(+57.02)SDLGLDK	36.66	1232.61	11	1.6	617.312	14.6	2	3065	OA-2-aMSMS-40(63)-1uL.mzdata.xml	9440	1	1	P07585|PGS2_HUMAN:tr|Q6FH10|Q6FH10_HUMAN	Carbamidomethylation	C4:Carbamidomethylation:1000.00
VTSIQDWVQK	36.48	1202.63	10	1.5	602.323	16.83	2	3557	OA-2-aMSMS-40(63)-1uL.mzdata.xml	5250	1	1	tr|Q6PEJ8|Q6PEJ8_HUMAN:tr|A0A087WU08|A0A087WU08_HUMAN:tr|Q6NSB4|Q6NSB4_HUMAN:tr|A0A0C4DGL8|A0A0C4DGL8_HUMAN:tr|J3QLC9|J3QLC9_HUMAN:tr|J3QR68|J3QR68_HUMAN:P00738|HPT_HUMAN:tr|H0Y300|H0Y300_HUMAN
KAEEEHLGILGPQLHADVGDKVK	36.41	2482.32	23	3.5	497.473	16.47	2	3487	OA-2-aMSMS-40(63)-1uL.mzdata.xml	3320	1	1	P00450|CERU_HUMAN:tr|A5PL27|A5PL27_HUMAN:tr|A8K5A4|A8K5A4_HUMAN:tr|B7Z5Q2|B7Z5Q2_HUMAN:tr|Q1L857|Q1L857_HUMAN
LTLLAPLNSVFK	36.41	1314.79	12	-0.1	658.403	23.24	2	4675	OA-2-aMSMS-40(63)-1uL.mzdata.xml	2000	1	1	Q15582|BGH3_HUMAN:tr|Q53GU8|Q53GU8_HUMAN:tr|A0A0S2Z4Q2|A0A0S2Z4Q2_HUMAN
ALEHFTDLYDIKR	36.35	1619.83	13	-0.6	405.965	17.35	2	3653	OA-2-aMSMS-40(63)-1uL.mzdata.xml	1430	1	1	Q00610|CLH1_HUMAN:tr|A0A087WVQ6|A0A087WVQ6_HUMAN
WELLQQVDTSTR	36.35	1474.74	12	0.3	738.378	18.73	2	3923	OA-2-aMSMS-40(63)-1uL.mzdata.xml	0	0	0	tr|H6VRF9|H6VRF9_HUMAN:tr|H6VRG0|H6VRG0_HUMAN:P04264|K2C1_HUMAN:tr|H6VRF8|H6VRF8_HUMAN:tr|H6VRG3|H6VRG3_HUMAN:tr|H6VRG1|H6VRG1_HUMAN:tr|H6VRG2|H6VRG2_HUMAN
SKEFQLFSSPHGK	36.32	1490.75	13	-0.5	497.924	15.73	2	3312	OA-2-aMSMS-40(63)-1uL.mzdata.xml	20000	2	2	P02787|TRFE_HUMAN:tr|Q06AH7|Q06AH7_HUMAN:tr|B4E1B2|B4E1B2_HUMAN
FYPEDVSEELIQDITQR	36.27	2081	17	4.5	694.676	23.52	2	4725	OA-2-aMSMS-40(63)-1uL.mzdata.xml	1030	1	1	tr|Q6PJT4|Q6PJT4_HUMAN:tr|V9HWC0|V9HWC0_HUMAN:P26038|MOES_HUMAN
SVEEYANC(+57.02)HLAR	36.26	1447.65	12	1.6	483.558	14.05	2	2956	OA-2-aMSMS-40(63)-1uL.mzdata.xml	4780	2	2	tr|B4E1B2|B4E1B2_HUMAN	Carbamidomethylation	C8:Carbamidomethylation:1000.00
ALTVPELTQQVFDAK	36.09	1658.89	15	0.5	830.452	20.99	2	4331	OA-2-aMSMS-40(63)-1uL.mzdata.xml	3650	2	2	tr|Q5ST81|Q5ST81_HUMAN:tr|B7ZAF0|B7ZAF0_HUMAN:tr|Q5JP53|Q5JP53_HUMAN:P07437|TBB5_HUMAN:tr|Q5SU16|Q5SU16_HUMAN
QSVEADINGLRR	35.93	1356.71	12	-0.6	453.244	15.14	2	3198	OA-2-aMSMS-40(63)-1uL.mzdata.xml	6440	1	1	P13645|K1C10_HUMAN
SVIPSDGPSVAC(+57.02)VK	35.92	1414.71	14	2.8	708.365	15.84	2	3335	OA-2-aMSMS-40(63)-1uL.mzdata.xml	29500	1	1	P02787|TRFE_HUMAN:tr|Q06AH7|Q06AH7_HUMAN:tr|B4E1B2|B4E1B2_HUMAN	Carbamidomethylation	C12:Carbamidomethylation:1000.00
LRDLEDSLAR	35.63	1186.63	10	8.2	396.554	14.96	2	3168	OA-2-aMSMS-40(63)-1uL.mzdata.xml	3060	1	1	P02545|LMNA_HUMAN
VTMQNLNDRLASYLDKVR	35.59	2135.12	18	4.9	534.789	19.91	2	4133	OA-2-aMSMS-40(63)-1uL.mzdata.xml	2610	1	1	P13645|K1C10_HUMAN:P02533|K1C14_HUMAN:P08779|K1C16_HUMAN
LAVNMVPFPR	35.48	1142.63	10	-1	572.32	19.42	2	4053	OA-2-aMSMS-40(63)-1uL.mzdata.xml	2280	1	1	tr|Q5ST81|Q5ST81_HUMAN:tr|B7ZAF0|B7ZAF0_HUMAN:tr|Q5JP53|Q5JP53_HUMAN:P07437|TBB5_HUMAN:tr|Q5SU16|Q5SU16_HUMAN
LRVDPVNFK	35.46	1086.62	9	0.4	544.317	15.91	2	3353	OA-2-aMSMS-40(63)-1uL.mzdata.xml	13600	2	2	tr|U6A216|U6A216_HUMAN:tr|E9M4D4|E9M4D4_HUMAN:tr|A0A2R8Y7C0|A0A2R8Y7C0_HUMAN:tr|D1MGQ2|D1MGQ2_HUMAN:P69905|HBA_HUMAN:tr|A0A1K0GXZ1|A0A1K0GXZ1_HUMAN:tr|A0A1S5UZ39|A0A1S5UZ39_HUMAN
IRVDPVNFK	35.46	1086.62	9	0.4	544.317	15.91	2	3353	OA-2-aMSMS-40(63)-1uL.mzdata.xml	13600	2	2	tr|A0A0K2BMD8|A0A0K2BMD8_HUMAN
SVDPTLALSVYLR	35.44	1432.79	13	1.1	717.404	21.39	2	4390	OA-2-aMSMS-40(63)-1uL.mzdata.xml	887	1	1	Q00610|CLH1_HUMAN:tr|A0A087WVQ6|A0A087WVQ6_HUMAN
TLNDMRQEYEQLIAK	35.35	1850.92	15	8.9	617.986	18.79	2	3937	OA-2-aMSMS-40(63)-1uL.mzdata.xml	4080	1	1	P35527|K1C9_HUMAN
KSASDLTWDNLK	35.32	1376.69	12	1.1	689.355	16.17	2	3423	OA-2-aMSMS-40(63)-1uL.mzdata.xml	8450	2	2	P02787|TRFE_HUMAN:tr|Q06AH7|Q06AH7_HUMAN:tr|B4E1B2|B4E1B2_HUMAN
SFPNLAFIR	35.27	1063.58	9	0.9	532.798	20.45	2	4210	OA-2-aMSMS-40(63)-1uL.mzdata.xml	16200	1	1	tr|Q6FHG6|Q6FHG6_HUMAN:P51888|PRELP_HUMAN
ELISNASDALDKIR	35.22	1543.82	14	-4.4	515.612	17.64	2	3712	OA-2-aMSMS-40(63)-1uL.mzdata.xml	1980	1	1	Q58FF7|H90B3_HUMAN:tr|B4DMA2|B4DMA2_HUMAN:tr|B4DGL0|B4DGL0_HUMAN:tr|A0A024RD80|A0A024RD80_HUMAN:P08238|HS90B_HUMAN:tr|Q5CAQ5|Q5CAQ5_HUMAN:P14625|ENPL_HUMAN:tr|V9HWP2|V9HWP2_HUMAN:tr|Q59FC6|Q59FC6_HUMAN
RPYFPVAVGK	35.21	1132.64	10	-0.7	567.327	16.15	2	3418	OA-2-aMSMS-40(63)-1uL.mzdata.xml	1820	1	1	tr|A0A024R984|A0A024R984_HUMAN:tr|A0A024R962|A0A024R962_HUMAN:tr|A8K5T0|A8K5T0_HUMAN:P08603|CFAH_HUMAN
DIENQYETQITQIEHEVSSSGQEVQSSAK	35.18	3263.51	29	0.9	1088.84	20.72	2	4275	OA-2-aMSMS-40(63)-1uL.mzdata.xml	2980	1	1	P35527|K1C9_HUMAN
ISNIPDEYFKR	35.17	1380.7	11	-5.6	691.355	16.2	2	3422	OA-2-aMSMS-40(63)-1uL.mzdata.xml	20600	2	2	P51884|LUM_HUMAN
NMAEQIIQEIYSQIQSK	35.13	2022.01	17	-0.7	675.01	25.89	2	5105	OA-2-aMSMS-40(63)-1uL.mzdata.xml	413	1	1	tr|A0A0B4J1R6|A0A0B4J1R6_HUMAN:tr|B3KSI4|B3KSI4_HUMAN:tr|B4E022|B4E022_HUMAN:tr|Q53EM5|Q53EM5_HUMAN:P29401|TKT_HUMAN:tr|V9HWD9|V9HWD9_HUMAN
LIGQIVSSITASLR	35.06	1456.86	14	-5.4	729.434	23.11	2	4667	OA-2-aMSMS-40(63)-1uL.mzdata.xml	623	1	1	Q71U36|TBA1A_HUMAN
SILFVPTSAPR	34.93	1186.67	11	1.3	594.344	18.66	2	3907	OA-2-aMSMS-40(63)-1uL.mzdata.xml	2560	1	1	tr|Q5CAQ5|Q5CAQ5_HUMAN:P14625|ENPL_HUMAN:tr|V9HWP2|V9HWP2_HUMAN:tr|Q59FC6|Q59FC6_HUMAN
IQAIELEDLLR	34.82	1311.74	11	1	656.878	21.73	2	4443	OA-2-aMSMS-40(63)-1uL.mzdata.xml	1700	1	1	tr|A6NLG9|A6NLG9_HUMAN:tr|B4DDQ2|B4DDQ2_HUMAN:tr|A8K7E0|A8K7E0_HUMAN:tr|Q53HU6|Q53HU6_HUMAN:tr|Q53FI4|Q53FI4_HUMAN:P21810|PGS1_HUMAN
EYQDLLNVK	34.67	1120.58	9	-0.7	561.295	15.57	2	3511	OA-2-aMSMS-40(63)-1uL.mzdata.xml	29800	2	2	tr|B0YJC4|B0YJC4_HUMAN:P08670|VIME_HUMAN:tr|V9HWE1|V9HWE1_HUMAN
IGFPWSEIR	34.58	1103.58	9	1.2	552.796	20.62	2	4255	OA-2-aMSMS-40(63)-1uL.mzdata.xml	3190	1	1	tr|Q6PJT4|Q6PJT4_HUMAN:tr|V9HWC0|V9HWC0_HUMAN:P26038|MOES_HUMAN
LGFHLPLEVAYQR	34.49	1541.84	13	-0.7	514.952	20.56	2	4258	OA-2-aMSMS-40(63)-1uL.mzdata.xml	929	1	1	Q15149|PLEC_HUMAN
ETYGEMADC(+57.02)C(+57.02)AK	34.4	1433.53	12	-1.3	717.769	13.27	2	2841	OA-2-aMSMS-40(63)-1uL.mzdata.xml	172	1	1	P02768|ALBU_HUMAN	Carbamidomethylation	C9:Carbamidomethylation:1000.00;C10:Carbamidomethylation:1000.00
LASDLLEWIR	34.37	1214.67	10	-0.2	608.34	22.2	2	4506	OA-2-aMSMS-40(63)-1uL.mzdata.xml	1080	1	1	tr|B7Z565|B7Z565_HUMAN:tr|H9KV75|H9KV75_HUMAN:tr|A0A024R694|A0A024R694_HUMAN:P12814|ACTN1_HUMAN:O43707|ACTN4_HUMAN:tr|A0A0S2Z3G9|A0A0S2Z3G9_HUMAN
DAEAWFNEK	34.29	1108.48	9	1.4	555.249	16.42	2	3467	OA-2-aMSMS-40(63)-1uL.mzdata.xml	1990	1	1	P13645|K1C10_HUMAN
DLLGETLAQLIR	34.24	1340.77	12	-0.4	671.39	24.79	2	4925	OA-2-aMSMS-40(63)-1uL.mzdata.xml	888	1	1	tr|B4DND4|B4DND4_HUMAN:P36269|GGT5_HUMAN:tr|B4DEL3|B4DEL3_HUMAN
VMAVDALASSHPLSTPASEINTPAQISELFDAISYSK	34.22	3859.92	37	-3.7	965.984	24.76	2	4932	OA-2-aMSMS-40(63)-1uL.mzdata.xml	1400	1	1	tr|B4DPH5|B4DPH5_HUMAN:tr|B4DP01|B4DP01_HUMAN:tr|B4DV63|B4DV63_HUMAN:tr|A0A024RC61|A0A024RC61_HUMAN:P15144|AMPN_HUMAN:tr|Q59E93|Q59E93_HUMAN
TINEVENQILTR	34.15	1428.76	12	-0.1	715.386	17.07	2	3597	OA-2-aMSMS-40(63)-1uL.mzdata.xml	4140	1	1	tr|B7Z565|B7Z565_HUMAN:tr|H9KV75|H9KV75_HUMAN:tr|A0A024R694|A0A024R694_HUMAN:P12814|ACTN1_HUMAN:O43707|ACTN4_HUMAN:tr|A0A0S2Z3G9|A0A0S2Z3G9_HUMAN
SLDLDSIIAEVKAQYEDIAQK	34.12	2348.21	21	3.4	783.747	25.26	2	5001	OA-2-aMSMS-40(63)-1uL.mzdata.xml	491	1	1	tr|H6VRF9|H6VRF9_HUMAN:tr|H6VRG0|H6VRG0_HUMAN:P04264|K2C1_HUMAN:tr|H6VRF8|H6VRF8_HUMAN:tr|H6VRG3|H6VRG3_HUMAN:tr|H6VRG1|H6VRG1_HUMAN
TTPPMLDSDGSFFLYSK	34.1	1904.89	17	-0.9	953.45	20.8	2	4295	OA-2-aMSMS-40(63)-1uL.mzdata.xml	1920	1	1	P01860|IGHG3_HUMAN:tr|A0A286YES1|A0A286YES1_HUMAN:tr|Q8NF17|Q8NF17_HUMAN:tr|Q6N030|Q6N030_HUMAN:tr|Q5EBM2|Q5EBM2_HUMAN:tr|Q6N093|Q6N093_HUMAN
FQSSHHPTDITSLDQYVER	34.06	2259.06	19	-1.2	565.77	17.08	2	3607	OA-2-aMSMS-40(63)-1uL.mzdata.xml	2100	1	1	tr|Q5CAQ5|Q5CAQ5_HUMAN:P14625|ENPL_HUMAN:tr|V9HWP2|V9HWP2_HUMAN:tr|Q59FC6|Q59FC6_HUMAN
GGSGGSHGGGSGFGGESGGSYGGGEEASGSGGGYGGGSGK	34.04	3222.27	40	0.9	1075.1	13.21	2	2823	OA-2-aMSMS-40(63)-1uL.mzdata.xml	251	1	1	P35527|K1C9_HUMAN
RFNALQYLR	34.01	1179.65	9	5.8	394.227	17.83	2	3736	OA-2-aMSMS-40(63)-1uL.mzdata.xml	9820	2	2	P51884|LUM_HUMAN
QTALVELVK	33.89	999.596	9	7.4	500.809	17.29	2	3622	OA-2-aMSMS-40(63)-1uL.mzdata.xml	20400	2	2	P02768|ALBU_HUMAN
SLVNLGGSK	33.8	873.492	9	2.2	437.754	14.83	2	3125	OA-2-aMSMS-40(63)-1uL.mzdata.xml	7970	1	1	tr|H6VRF9|H6VRF9_HUMAN:tr|H6VRG0|H6VRG0_HUMAN:P04264|K2C1_HUMAN:tr|H6VRF8|H6VRF8_HUMAN:tr|H6VRG3|H6VRG3_HUMAN:tr|H6VRG1|H6VRG1_HUMAN:tr|H6VRG2|H6VRG2_HUMAN
ALLELQLEPEELYQTFQR	33.79	2219.15	18	1.2	740.724	23.57	2	4736	OA-2-aMSMS-40(63)-1uL.mzdata.xml	0	0	0	tr|B4DRE8|B4DRE8_HUMAN:tr|Q6PK56|Q6PK56_HUMAN:P13639|EF2_HUMAN
IRIDSLSAQLSQLQK	33.71	1698.96	15	-0.3	567.328	18.93	2	3952	OA-2-aMSMS-40(63)-1uL.mzdata.xml	2740	1	1	P02545|LMNA_HUMAN
IGGIGTVPVGR	33.69	1024.6	11	0.7	513.309	15.64	2	3303	OA-2-aMSMS-40(63)-1uL.mzdata.xml	4450	1	1	tr|Q14222|Q14222_HUMAN:tr|Q96C29|Q96C29_HUMAN:tr|Q8TBL1|Q8TBL1_HUMAN:tr|Q6P082|Q6P082_HUMAN:tr|Q96CD8|Q96CD8_HUMAN:tr|Q6P4C9|Q6P4C9_HUMAN:tr|Q504Z0|Q504Z0_HUMAN:tr|B4E2C5|B4E2C5_HUMAN:tr|Q8IUB0|Q8IUB0_HUMAN:tr|B4DNE0|B4DNE0_HUMAN:tr|Q96RE1|Q96RE1_HUMAN:tr|Q5ISU0|Q5ISU0_MACFA:tr|Q9NZS6|Q9NZS6_HUMAN:tr|Q53G89|Q53G89_HUMAN:tr|A0A087WVQ9|A0A087WVQ9_HUMAN:tr|Q53G85|Q53G85_HUMAN:tr|Q6IPN6|Q6IPN6_HUMAN:…
EVPLNTIIFMGR	33.63	1388.75	12	-4.3	695.379	21.48	2	4408	OA-2-aMSMS-40(63)-1uL.mzdata.xml	1460	1	1	tr|Q8J001|Q8J001_HUMAN:tr|Q8IZZ9|Q8IZZ9_HUMAN:tr|Q9UBW9|Q9UBW9_HUMAN:tr|Q8TCE1|Q8TCE1_HUMAN:P01008|ANT3_HUMAN:tr|A0A024R944|A0A024R944_HUMAN:tr|A0A0K0Q2Z1|A0A0K0Q2Z1_HUMAN:tr|A0A2S0BDD1|A0A2S0BDD1_HUMAN
MFLSFPTTK	33.6	1070.55	9	2.9	536.282	19.39	2	4030	OA-2-aMSMS-40(63)-1uL.mzdata.xml	8730	1	1	tr|U6A216|U6A216_HUMAN:tr|E9M4D4|E9M4D4_HUMAN:tr|A0A2R8Y7C0|A0A2R8Y7C0_HUMAN:tr|D1MGQ2|D1MGQ2_HUMAN:tr|A0A0K2BMD8|A0A0K2BMD8_HUMAN:P69905|HBA_HUMAN:tr|A0A1K0GXZ1|A0A1K0GXZ1_HUMAN:tr|A0A1S5UZ39|A0A1S5UZ39_HUMAN
VSFLSALEEYTK	33.56	1385.71	12	-6.5	693.857	22.45	2	4561	OA-2-aMSMS-40(63)-1uL.mzdata.xml	689	1	1	tr|F8W696|F8W696_HUMAN:tr|A0A024R3E3|A0A024R3E3_HUMAN:P02647|APOA1_HUMAN
EFQLFSSPHGKDLLFK	33.48	1891.98	16	4.7	474.005	20.01	2	4158	OA-2-aMSMS-40(63)-1uL.mzdata.xml	1820	1	1	P02787|TRFE_HUMAN:tr|Q06AH7|Q06AH7_HUMAN:tr|B4E1B2|B4E1B2_HUMAN
ETQPPDLPTTALGGC(+57.02)PSDWIQFLNK	33.43	2784.34	25	1	929.122	23.37	2	4702	OA-2-aMSMS-40(63)-1uL.mzdata.xml	988	1	1	Q9UBG0|MRC2_HUMAN	Carbamidomethylation	C15:Carbamidomethylation:1000.00
QIGENLIVPGGVK	33.36	1322.76	13	4.8	662.388	17.67	2	3716	OA-2-aMSMS-40(63)-1uL.mzdata.xml	1520	1	1	tr|Q53ET2|Q53ET2_HUMAN:Q16555|DPYL2_HUMAN:tr|Q59GB4|Q59GB4_HUMAN:tr|A0A1C7CYX9|A0A1C7CYX9_HUMAN
SAIQLGNYK	33.34	992.529	9	-2.3	497.271	15.01	2	3173	OA-2-aMSMS-40(63)-1uL.mzdata.xml	2410	1	1	P07585|PGS2_HUMAN:tr|Q6FH10|Q6FH10_HUMAN
DLMTDLKSEISGDLAR	33.33	1762.88	16	2.3	588.634	22.07	2	4501	OA-2-aMSMS-40(63)-1uL.mzdata.xml	824	1	1	tr|E5RK69|E5RK69_HUMAN:tr|B7Z582|B7Z582_HUMAN:tr|A0A0S2Z377|A0A0S2Z377_HUMAN:tr|A0A0S2Z2Z6|A0A0S2Z2Z6_HUMAN:P08133|ANXA6_HUMAN:tr|A8K3Q7|A8K3Q7_HUMAN
IISFLYSTVGALNK	33.24	1524.86	14	2.4	763.437	21.57	2	4420	OA-2-aMSMS-40(63)-1uL.mzdata.xml	1210	1	1	tr|A8KAL5|A8KAL5_HUMAN:Q05707|COEA1_HUMAN
LNFSHGTHEYHAETIK	33.22	1882.9	16	3.9	471.733	13.77	2	2910	OA-2-aMSMS-40(63)-1uL.mzdata.xml	2160	1	1	P14618|KPYM_HUMAN:tr|V9HWB8|V9HWB8_HUMAN
NLQEAEEWYK	33.14	1308.6	10	0.4	655.307	16.42	2	3455	OA-2-aMSMS-40(63)-1uL.mzdata.xml	14400	1	1	tr|B0YJC4|B0YJC4_HUMAN:P08670|VIME_HUMAN:tr|V9HWE1|V9HWE1_HUMAN
KDSGFQMNQLR	33.07	1322.64	11	3.7	441.889	14.83	2	3127	OA-2-aMSMS-40(63)-1uL.mzdata.xml	4930	1	1	P02787|TRFE_HUMAN:tr|Q06AH7|Q06AH7_HUMAN:tr|B4E1B2|B4E1B2_HUMAN
ALPLALVLHELGAGR	32.97	1528.91	15	-4.7	510.641	24.13	2	4828	OA-2-aMSMS-40(63)-1uL.mzdata.xml	310	1	1	tr|C9JGI3|C9JGI3_HUMAN:P19971|TYPH_HUMAN
NIPTVNENLENYYLEVNQLEKFDIK	32.89	3038.52	25	-0.2	1013.85	22.64	2	4586	OA-2-aMSMS-40(63)-1uL.mzdata.xml	3980	1	1	P51884|LUM_HUMAN
FNALQYLR	32.31	1023.55	8	2.9	512.784	19.1	2	3970	OA-2-aMSMS-40(63)-1uL.mzdata.xml	30800	1	1	P51884|LUM_HUMAN
ILGDPEALRDLLNNHILK	32.25	2043.15	18	-2.8	511.793	21.97	2	4480	OA-2-aMSMS-40(63)-1uL.mzdata.xml	1900	1	1	Q15582|BGH3_HUMAN:tr|Q53GU8|Q53GU8_HUMAN:tr|A0A0S2Z4Q2|A0A0S2Z4Q2_HUMAN
NVNPVALPR	32.25	978.561	9	-0.8	490.287	15.32	2	3243	OA-2-aMSMS-40(63)-1uL.mzdata.xml	3520	1	1	P08311|CATG_HUMAN
FADLSEAANRNNDALR	32.11	1775.86	16	-0.7	592.958	15.28	2	3228	OA-2-aMSMS-40(63)-1uL.mzdata.xml	10000	1	1	tr|B0YJC4|B0YJC4_HUMAN:P08670|VIME_HUMAN:tr|V9HWE1|V9HWE1_HUMAN
EIAQDFKTDLR	32.07	1334.68	11	4.9	445.904	15.5	2	3275	OA-2-aMSMS-40(63)-1uL.mzdata.xml	4390	1	1	tr|K7EK07|K7EK07_HUMAN:tr|B2R4P9|B2R4P9_HUMAN:tr|B2R6Y1|B2R6Y1_HUMAN:P84243|H33_HUMAN:tr|K7EMV3|K7EMV3_HUMAN:tr|B4E380|B4E380_HUMAN:tr|B4DEB1|B4DEB1_HUMAN:P68431|H31_HUMAN:Q16695|H31T_HUMAN:Q71DI3|H32_HUMAN:tr|K7ES00|K7ES00_HUMAN
SC(+57.02)DKTHTC(+57.02)PPC(+57.02)PAPELLGGPSVFLFPPKPK	32.06	3333.63	30	2.8	667.736	21.23	2	4368	OA-2-aMSMS-40(63)-1uL.mzdata.xml	3310	1	1	P01857|IGHG1_HUMAN:tr|A0A0A0MS08|A0A0A0MS08_HUMAN:P0DOX5|IGG1_HUMAN:tr|Q6GMX6|Q6GMX6_HUMAN:tr|Q6N096|Q6N096_HUMAN:tr|S6B291|S6B291_HUMAN:tr|V9HW68|V9HW68_HUMAN:tr|Q6N089|Q6N089_HUMAN:tr|A8K008|A8K008_HUMAN:tr|Q5EFE5|Q5EFE5_HUMAN:tr|Q6MZQ6|Q6MZQ6_HUMAN:tr|Q6N094|Q6N094_HUMAN:tr|Q6N097|Q6N097_HUMAN:tr|Q7Z351|Q7Z351_HUMAN	Carbamidomethylation	C2:Carbamidomethylation:1000.00;C8:Carbamidomethylation:1000.00;C11:Carbamidomethylation:1000.00
EKLQEEMLQREEAENTLQSFR	31.98	2607.26	21	-7.7	652.817	17.73	2	3728	OA-2-aMSMS-40(63)-1uL.mzdata.xml	1950	1	1	tr|B0YJC4|B0YJC4_HUMAN:P08670|VIME_HUMAN:tr|V9HWE1|V9HWE1_HUMAN
VVAGVANALAHKYH	31.76	1448.79	14	3	483.938	15.06	2	3172	OA-2-aMSMS-40(63)-1uL.mzdata.xml	5070	1	1	tr|C8C504|C8C504_HUMAN:tr|D9YZU5|D9YZU5_HUMAN:P68871|HBB_HUMAN
QISNLQQSISDAEQRGENALKDAK	31.73	2642.33	24	-1.7	661.588	19.36	2	4037	OA-2-aMSMS-40(63)-1uL.mzdata.xml	2180	1	1	tr|H6VRF9|H6VRF9_HUMAN:tr|H6VRG0|H6VRG0_HUMAN:P04264|K2C1_HUMAN:tr|H6VRF8|H6VRF8_HUMAN:tr|H6VRG3|H6VRG3_HUMAN:tr|H6VRG1|H6VRG1_HUMAN:tr|H6VRG2|H6VRG2_HUMAN
IIDELNVKPEGTR	31.66	1482.8	13	1.4	495.276	15.32	2	3252	OA-2-aMSMS-40(63)-1uL.mzdata.xml	3150	1	1	tr|E7ENL6|E7ENL6_HUMAN:tr|B7ZW00|B7ZW00_HUMAN:tr|D9ZGF2|D9ZGF2_HUMAN:P12111|CO6A3_HUMAN
ALPAPIEK	31.6	837.496	8	1	419.756	14.5	2	3041	OA-2-aMSMS-40(63)-1uL.mzdata.xml	8380	1	1	P01857|IGHG1_HUMAN:tr|A0A0A0MS08|A0A0A0MS08_HUMAN:P0DOX5|IGG1_HUMAN:tr|Q6GMX6|Q6GMX6_HUMAN:tr|Q6N096|Q6N096_HUMAN:tr|S6B291|S6B291_HUMAN:tr|V9HW68|V9HW68_HUMAN:tr|Q6N089|Q6N089_HUMAN:tr|A8K008|A8K008_HUMAN:tr|Q5EFE5|Q5EFE5_HUMAN:tr|Q6MZQ6|Q6MZQ6_HUMAN:tr|Q6N094|Q6N094_HUMAN:tr|Q6N097|Q6N097_HUMAN:tr|Q7Z351|Q7Z351_HUMAN:P01860|IGHG3_HUMAN:tr|A0A286YES1|A0A286YES1_HUMAN:tr|Q8NF17|Q8NF17_HUMAN:tr|Q6…
FASFIDKVR	31.58	1081.59	9	0	361.538	16.55	2	3498	OA-2-aMSMS-40(63)-1uL.mzdata.xml	1650	1	1	tr|H6VRF9|H6VRF9_HUMAN:tr|H6VRG0|H6VRG0_HUMAN:P04264|K2C1_HUMAN:tr|H6VRF8|H6VRF8_HUMAN:tr|H6VRG3|H6VRG3_HUMAN:tr|H6VRG1|H6VRG1_HUMAN:tr|H6VRG2|H6VRG2_HUMAN:P35908|K22E_HUMAN
TGLDSPTGIDFSDITANSFTVHWIAPR	31.44	2917.42	27	1.1	973.483	23.34	2	4688	OA-2-aMSMS-40(63)-1uL.mzdata.xml	1340	1	1	tr|Q6MZM7|Q6MZM7_HUMAN:tr|B7ZLE5|B7ZLE5_HUMAN:tr|A0A024R462|A0A024R462_HUMAN
TLQALQIPAAK	31.4	1152.69	11	-0.7	577.35	17.1	2	3623	OA-2-aMSMS-40(63)-1uL.mzdata.xml	3980	2	2	tr|A0A0J9YXZ5|A0A0J9YXZ5_HUMAN:tr|A4QPB0|A4QPB0_HUMAN:P46940|IQGA1_HUMAN:tr|A0A024RC65|A0A024RC65_HUMAN:tr|Q6P1N4|Q6P1N4_HUMAN
VLDELTLTK	31.32	1030.59	9	-0.9	516.302	16.76	2	3535	OA-2-aMSMS-40(63)-1uL.mzdata.xml	4980	1	1	P13645|K1C10_HUMAN
GTLSGWILSK	31.09	1060.59	10	1.9	531.304	19.1	2	3996	OA-2-aMSMS-40(63)-1uL.mzdata.xml	2180	1	1	P27824|CALX_HUMAN
LLIVSNPVDILTYVAWK	30.63	1943.11	17	8.9	648.717	26.74	2	5237	OA-2-aMSMS-40(63)-1uL.mzdata.xml	0	0	0	tr|B4DJI1|B4DJI1_HUMAN:tr|V9HWB9|V9HWB9_HUMAN:P00338|LDHA_HUMAN:tr|F5GXY2|F5GXY2_HUMAN
STTPDITGYR	30.51	1109.54	10	2	555.776	14.39	2	3017	OA-2-aMSMS-40(63)-1uL.mzdata.xml	3880	1	1	tr|Q6MZM7|Q6MZM7_HUMAN:tr|B7ZLE5|B7ZLE5_HUMAN:tr|A0A024R462|A0A024R462_HUMAN
VVTPLSPPTNLHLEANPDTGVLTVSWER	30.47	3041.58	28	2	1014.87	21.78	2	4457	OA-2-aMSMS-40(63)-1uL.mzdata.xml	2510	1	1	tr|Q6MZM7|Q6MZM7_HUMAN:tr|B7ZLE5|B7ZLE5_HUMAN:tr|A0A024R462|A0A024R462_HUMAN
VGWEQLLTTIAR	30.46	1385.77	12	1.2	693.891	23.37	2	4690	OA-2-aMSMS-40(63)-1uL.mzdata.xml	4170	2	2	tr|B7Z565|B7Z565_HUMAN:tr|H9KV75|H9KV75_HUMAN:tr|A0A024R694|A0A024R694_HUMAN:P12814|ACTN1_HUMAN:O43707|ACTN4_HUMAN:tr|A0A0S2Z3G9|A0A0S2Z3G9_HUMAN
EGILNDDIYC(+57.02)PPETAVLLASYAVQSK	30.41	2865.41	26	-5.9	956.139	23.93	2	4797	OA-2-aMSMS-40(63)-1uL.mzdata.xml	1110	1	1	tr|Q6PJT4|Q6PJT4_HUMAN:tr|V9HWC0|V9HWC0_HUMAN:P26038|MOES_HUMAN	Carbamidomethylation	C10:Carbamidomethylation:1000.00
GDKVWVYPPEKK	30.38	1444.77	12	6.2	362.202	14.46	2	3038	OA-2-aMSMS-40(63)-1uL.mzdata.xml	8240	1	1	P02790|HEMO_HUMAN
IAALQAFADQLIAAGHYAK	30.27	1971.06	19	-3	658.024	23.62	2	4740	OA-2-aMSMS-40(63)-1uL.mzdata.xml	803	1	1	tr|A0A024R889|A0A024R889_HUMAN
DKSKEFQLFSSPHGK	30.21	1733.87	15	3.1	434.477	15.42	2	3261	OA-2-aMSMS-40(63)-1uL.mzdata.xml	2340	1	1	P02787|TRFE_HUMAN:tr|Q06AH7|Q06AH7_HUMAN:tr|B4E1B2|B4E1B2_HUMAN
NLQPASEYTVSLVAIK	30	1731.94	16	-2.1	866.976	19.55	2	4067	OA-2-aMSMS-40(63)-1uL.mzdata.xml	2510	1	1	tr|Q6MZM7|Q6MZM7_HUMAN:tr|B7ZLE5|B7ZLE5_HUMAN:tr|A0A024R462|A0A024R462_HUMAN
ALDFIASK	29.95	863.475	8	-1.9	432.744	16.32	2	3452	OA-2-aMSMS-40(63)-1uL.mzdata.xml	2770	1	1	tr|B7Z565|B7Z565_HUMAN:tr|H9KV75|H9KV75_HUMAN:tr|A0A024R694|A0A024R694_HUMAN:P12814|ACTN1_HUMAN:O43707|ACTN4_HUMAN:tr|A0A0S2Z3G9|A0A0S2Z3G9_HUMAN
WINLDNNR	29.9	1043.51	8	3.7	522.767	15.77	2	3326	OA-2-aMSMS-40(63)-1uL.mzdata.xml	8160	1	1	tr|Q6FHG6|Q6FHG6_HUMAN:P51888|PRELP_HUMAN
LTTPTYGDLNHLVSATMSGVTTC(+57.02)LR	29.89	2707.33	25	4.9	903.455	23.05	2	4652	OA-2-aMSMS-40(63)-1uL.mzdata.xml	1360	1	1	tr|Q5ST81|Q5ST81_HUMAN:tr|B7ZAF0|B7ZAF0_HUMAN:tr|Q5JP53|Q5JP53_HUMAN:P07437|TBB5_HUMAN:tr|Q5SU16|Q5SU16_HUMAN	Carbamidomethylation	C23:Carbamidomethylation:1000.00
VDPVNFK	29.87	817.433	7	-3.2	409.723	14.55	2	3046	OA-2-aMSMS-40(63)-1uL.mzdata.xml	7270	1	1	tr|U6A216|U6A216_HUMAN:tr|E9M4D4|E9M4D4_HUMAN:tr|A0A2R8Y7C0|A0A2R8Y7C0_HUMAN:tr|D1MGQ2|D1MGQ2_HUMAN:tr|A0A0K2BMD8|A0A0K2BMD8_HUMAN:P69905|HBA_HUMAN:tr|A0A1K0GXZ1|A0A1K0GXZ1_HUMAN:tr|A0A1S5UZ39|A0A1S5UZ39_HUMAN
VLDELTLAR	29.7	1028.59	9	-2.3	515.299	17.13	2	3613	OA-2-aMSMS-40(63)-1uL.mzdata.xml	2050	1	1	P02533|K1C14_HUMAN:P08779|K1C16_HUMAN
ISNIPDEYFK	29.69	1224.6	10	2.9	613.31	17.16	2	3605	OA-2-aMSMS-40(63)-1uL.mzdata.xml	10800	1	1	P51884|LUM_HUMAN
IRLENEIQTYR	29.67	1433.76	11	0.6	478.928	15.64	2	3308	OA-2-aMSMS-40(63)-1uL.mzdata.xml	2650	1	1	P13645|K1C10_HUMAN
LKYENEVALR	29.66	1233.67	10	2.5	412.232	14.66	2	3082	OA-2-aMSMS-40(63)-1uL.mzdata.xml	4920	1	1	P13645|K1C10_HUMAN
GTFATLSELHC(+57.02)DKLHVDPENFR	29.43	2585.23	22	3.7	647.318	18.62	2	3908	OA-2-aMSMS-40(63)-1uL.mzdata.xml	3610	1	1	tr|C8C504|C8C504_HUMAN:tr|D9YZU5|D9YZU5_HUMAN:P68871|HBB_HUMAN	Carbamidomethylation	C11:Carbamidomethylation:1000.00
TIAQDYGVLK	29.43	1106.6	10	-0.4	554.306	15.91	2	3363	OA-2-aMSMS-40(63)-1uL.mzdata.xml	3090	1	1	tr|A0A0A0MSI0|A0A0A0MSI0_HUMAN:tr|Q5IST6|Q5IST6_MACFA:Q06830|PRDX1_HUMAN:tr|B2R4P2|B2R4P2_HUMAN
IEISELNR	29.39	972.524	8	0.9	487.27	15.26	2	3227	OA-2-aMSMS-40(63)-1uL.mzdata.xml	4210	1	1	tr|H6VRF9|H6VRF9_HUMAN:tr|H6VRG0|H6VRG0_HUMAN:P04264|K2C1_HUMAN:tr|H6VRF8|H6VRF8_HUMAN:tr|H6VRG3|H6VRG3_HUMAN:tr|H6VRG1|H6VRG1_HUMAN:tr|H6VRG2|H6VRG2_HUMAN:P35908|K22E_HUMAN
SPVGVQPILNEHTFC(+57.02)AGMSK	29.34	2171.05	20	-1.1	724.69	18.45	2	3863	OA-2-aMSMS-40(63)-1uL.mzdata.xml	0	0	0	tr|Q6PEJ8|Q6PEJ8_HUMAN:tr|A0A087WU08|A0A087WU08_HUMAN:tr|Q6NSB4|Q6NSB4_HUMAN:tr|A0A0C4DGL8|A0A0C4DGL8_HUMAN:tr|J3QLC9|J3QLC9_HUMAN:tr|J3QR68|J3QR68_HUMAN:P00738|HPT_HUMAN:tr|H0Y300|H0Y300_HUMAN	Carbamidomethylation	C15:Carbamidomethylation:1000.00
LKDLEALLNSK	29.26	1242.72	11	6.5	415.249	18.24	2	3828	OA-2-aMSMS-40(63)-1uL.mzdata.xml	2620	1	1	P02545|LMNA_HUMAN
LASYLDKVR	29.04	1063.6	9	6.2	355.544	14.73	2	3107	OA-2-aMSMS-40(63)-1uL.mzdata.xml	4710	1	1	P13645|K1C10_HUMAN:P02533|K1C14_HUMAN:P08779|K1C16_HUMAN
SWVPHTFESELSDPVELLVAES	28.99	2470.19	22	0.3	824.404	24.72	2	4921	OA-2-aMSMS-40(63)-1uL.mzdata.xml	836	1	1	P04217|A1BG_HUMAN:tr|V9HWD8|V9HWD8_HUMAN
FQNALLVR	28.76	959.555	8	3.1	480.786	16.39	2	3450	OA-2-aMSMS-40(63)-1uL.mzdata.xml	23300	1	1	P02768|ALBU_HUMAN
IGILITDGK	28.71	928.559	9	-0.3	465.287	17.01	2	3592	OA-2-aMSMS-40(63)-1uL.mzdata.xml	3530	1	1	tr|A8KAL5|A8KAL5_HUMAN:Q05707|COEA1_HUMAN
TLLDIDNTR	28.71	1059.56	9	0.2	530.785	16.25	2	3425	OA-2-aMSMS-40(63)-1uL.mzdata.xml	6200	1	1	P35527|K1C9_HUMAN
PGAFTPLVK	28.51	928.538	9	-3.6	465.275	17.64	2	3701	OA-2-aMSMS-40(63)-1uL.mzdata.xml	3350	1	1	P07585|PGS2_HUMAN:tr|Q6FH10|Q6FH10_HUMAN
LADALQELR	28.49	1027.57	9	6.5	514.794	16.69	2	3512	OA-2-aMSMS-40(63)-1uL.mzdata.xml	7170	1	1	P02545|LMNA_HUMAN
NLDLDSIIAEVK	28.48	1328.72	12	1.3	665.367	21.76	2	4440	OA-2-aMSMS-40(63)-1uL.mzdata.xml	4230	1	1	tr|H6VRG2|H6VRG2_HUMAN:P35908|K22E_HUMAN
NQVSLTC(+57.02)LVK	28.46	1160.62	10	5.7	581.322	17.29	2	3630	OA-2-aMSMS-40(63)-1uL.mzdata.xml	20700	1	1	P01857|IGHG1_HUMAN:tr|A0A0A0MS08|A0A0A0MS08_HUMAN:P0DOX5|IGG1_HUMAN:tr|Q6GMX6|Q6GMX6_HUMAN:tr|Q6N096|Q6N096_HUMAN:tr|S6B291|S6B291_HUMAN:tr|V9HW68|V9HW68_HUMAN:tr|Q6N089|Q6N089_HUMAN:tr|A8K008|A8K008_HUMAN:tr|Q5EFE5|Q5EFE5_HUMAN:tr|Q6MZQ6|Q6MZQ6_HUMAN:tr|Q6N094|Q6N094_HUMAN:tr|Q6N097|Q6N097_HUMAN:tr|Q7Z351|Q7Z351_HUMAN:P01861|IGHG4_HUMAN:tr|A0A286YFJ8|A0A286YFJ8_HUMAN:tr|Q6MZX7|Q6MZX7_HUMAN:P0186…	Carbamidomethylation	C7:Carbamidomethylation:1000.00
IDVHLVPDR	28.44	1062.58	9	6.9	355.204	15.68	2	3313	OA-2-aMSMS-40(63)-1uL.mzdata.xml	2800	1	1	tr|A0A024R984|A0A024R984_HUMAN:tr|A0A024R962|A0A024R962_HUMAN:tr|A8K5T0|A8K5T0_HUMAN:P08603|CFAH_HUMAN
EFNAETFTFHADIC(+57.02)TLSEKER	28.4	2544.16	21	3.4	637.049	19.44	2	4057	OA-2-aMSMS-40(63)-1uL.mzdata.xml	3220	1	1	P02768|ALBU_HUMAN	Carbamidomethylation	C14:Carbamidomethylation:1000.00
LLGNVLVC(+57.02)VLAHHFGK	28.23	1775.99	16	1.4	445.005	22.92	2	4625	OA-2-aMSMS-40(63)-1uL.mzdata.xml	2340	2	2	tr|C8C504|C8C504_HUMAN:tr|D9YZU5|D9YZU5_HUMAN:P68871|HBB_HUMAN	Carbamidomethylation	C8:Carbamidomethylation:1000.00
SGAQATWTELPWPHEK	28.2	1836.88	16	4.4	613.303	19.25	2	4002	OA-2-aMSMS-40(63)-1uL.mzdata.xml	6070	1	1	P02790|HEMO_HUMAN
LLELTGPK	28.12	869.522	8	1.7	435.769	16.05	2	3387	OA-2-aMSMS-40(63)-1uL.mzdata.xml	4320	1	1	P04217|A1BG_HUMAN:tr|V9HWD8|V9HWD8_HUMAN
ITEIKDGDFK	28	1164.6	10	-25.8	583.294	14.17	2	2946	OA-2-aMSMS-40(63)-1uL.mzdata.xml	1700	1	1	P07585|PGS2_HUMAN:tr|Q6FH10|Q6FH10_HUMAN
KASYLDC(+57.02)IR	27.86	1124.56	9	4.3	375.864	14.7	2	3092	OA-2-aMSMS-40(63)-1uL.mzdata.xml	13400	2	2	P02787|TRFE_HUMAN:tr|Q06AH7|Q06AH7_HUMAN:tr|B4E1B2|B4E1B2_HUMAN	Carbamidomethylation	C7:Carbamidomethylation:1000.00
HQTVPQNTGGKNPDPWAK	27.83	1973.97	18	3.2	659	13.68	2	2893	OA-2-aMSMS-40(63)-1uL.mzdata.xml	4780	2	2	P02787|TRFE_HUMAN:tr|Q06AH7|Q06AH7_HUMAN:tr|B4E1B2|B4E1B2_HUMAN
QVEEEILALK	27.68	1170.65	10	3.8	586.334	17.87	2	3758	OA-2-aMSMS-40(63)-1uL.mzdata.xml	2010	1	1	Q15149|PLEC_HUMAN
VDLEPTVIDEVR	27.63	1383.72	12	-0.4	692.869	18.35	2	3840	OA-2-aMSMS-40(63)-1uL.mzdata.xml	3050	1	1	tr|B3KT06|B3KT06_HUMAN:tr|B3KPS3|B3KPS3_HUMAN:P68363|TBA1B_HUMAN:Q71U36|TBA1A_HUMAN
SSLSVPYVIVPLK	27.49	1400.83	13	-2.1	701.42	21.11	2	4347	OA-2-aMSMS-40(63)-1uL.mzdata.xml	833	1	1	tr|V9HWA9|V9HWA9_HUMAN
VPSGLPDLK	27.37	924.528	9	1.8	463.272	16.12	2	3400	OA-2-aMSMS-40(63)-1uL.mzdata.xml	5330	1	1	tr|A6NLG9|A6NLG9_HUMAN:tr|B4DDQ2|B4DDQ2_HUMAN:tr|A8K7E0|A8K7E0_HUMAN:tr|Q53HU6|Q53HU6_HUMAN:tr|Q53FI4|Q53FI4_HUMAN:P21810|PGS1_HUMAN
ASYLDC(+57.02)IR	27.35	996.47	8	4.9	499.245	15.7	2	3301	OA-2-aMSMS-40(63)-1uL.mzdata.xml	17800	1	1	P02787|TRFE_HUMAN:tr|Q06AH7|Q06AH7_HUMAN:tr|B4E1B2|B4E1B2_HUMAN	Carbamidomethylation	C6:Carbamidomethylation:1000.00
VVIESLQDR	27.18	1057.58	9	3.9	529.798	14.92	2	3162	OA-2-aMSMS-40(63)-1uL.mzdata.xml	3950	1	1	tr|A8KAL5|A8KAL5_HUMAN:Q05707|COEA1_HUMAN
KVPVIPPR	27.1	904.586	8	1.8	453.301	13.65	2	2875	OA-2-aMSMS-40(63)-1uL.mzdata.xml	1490	2	2	tr|Q6FHG6|Q6FHG6_HUMAN:P51888|PRELP_HUMAN
TNEKVELQELNDRFANYIDK	26.95	2438.21	20	3.9	610.562	19.1	2	3985	OA-2-aMSMS-40(63)-1uL.mzdata.xml	3720	1	1	tr|B0YJC4|B0YJC4_HUMAN:P08670|VIME_HUMAN:tr|V9HWE1|V9HWE1_HUMAN
DLPETLNELHLDHNKIQAIELEDLLR	26.92	3080.61	26	5.3	617.133	22.42	2	4556	OA-2-aMSMS-40(63)-1uL.mzdata.xml	672	1	1	tr|A6NLG9|A6NLG9_HUMAN:tr|B4DDQ2|B4DDQ2_HUMAN:tr|A8K7E0|A8K7E0_HUMAN:tr|Q53HU6|Q53HU6_HUMAN:tr|Q53FI4|Q53FI4_HUMAN:P21810|PGS1_HUMAN
KEGGLGPLNIPLLADVTR	26.83	1862.06	18	-0.9	621.694	23.08	2	4657	OA-2-aMSMS-40(63)-1uL.mzdata.xml	534	1	1	tr|B4DF70|B4DF70_HUMAN:tr|V9HW12|V9HW12_HUMAN:P32119|PRDX2_HUMAN
YLTWASR	26.8	895.455	7	2.6	448.736	15.62	2	3290	OA-2-aMSMS-40(63)-1uL.mzdata.xml	6920	1	1	P01876|IGHA1_HUMAN:tr|Q9UP60|Q9UP60_HUMAN:tr|A0A286YEY1|A0A286YEY1_HUMAN:tr|Q8NCL6|Q8NCL6_HUMAN:tr|Q96K68|Q96K68_HUMAN:tr|Q6ZW64|Q6ZW64_HUMAN:tr|Q96DK0|Q96DK0_HUMAN:tr|Q6MZW0|Q6MZW0_HUMAN:tr|Q6N090|Q6N090_HUMAN:tr|Q6N092|Q6N092_HUMAN
LLETIDQLYLEYAKR	26.74	1867.01	15	0.5	623.344	21.33	2	4378	OA-2-aMSMS-40(63)-1uL.mzdata.xml	693	1	1	tr|B7Z565|B7Z565_HUMAN:tr|H9KV75|H9KV75_HUMAN:tr|A0A024R694|A0A024R694_HUMAN:P12814|ACTN1_HUMAN
LAVYIDR	26.61	848.476	7	2.3	425.246	15.37	2	3248	OA-2-aMSMS-40(63)-1uL.mzdata.xml	3740	1	1	P02545|LMNA_HUMAN
LVDKFLEDVKK	26.44	1332.77	11	0.1	445.262	16.03	2	3392	OA-2-aMSMS-40(63)-1uL.mzdata.xml	2280	1	1	tr|A0A0G2JRN3|A0A0G2JRN3_HUMAN:tr|E9KL23|E9KL23_HUMAN:tr|A0A024R6I7|A0A024R6I7_HUMAN:P01009|A1AT_HUMAN
LPSGLPVSLLTLYLDNNKISNIPDEYFK	26.25	3162.69	28	0.6	791.679	26.07	2	5131	OA-2-aMSMS-40(63)-1uL.mzdata.xml	2260	1	1	P51884|LUM_HUMAN
EIGELYLPK	25.9	1060.58	9	3	531.299	17.78	2	3727	OA-2-aMSMS-40(63)-1uL.mzdata.xml	2320	1	1	tr|G3V3A0|G3V3A0_HUMAN:P01011|AACT_HUMAN:tr|A0A024R6P0|A0A024R6P0_HUMAN:tr|B3KS79|B3KS79_HUMAN
RLWWLDLK	25.84	1128.64	8	1.5	565.33	21.07	2	4325	OA-2-aMSMS-40(63)-1uL.mzdata.xml	5230	1	1	P02790|HEMO_HUMAN
SGVSLFSNPVQYWEIQPSTFR	25.67	2441.2	21	-2.9	814.739	23.52	2	4727	OA-2-aMSMS-40(63)-1uL.mzdata.xml	521	1	1	P07585|PGS2_HUMAN:tr|Q6FH10|Q6FH10_HUMAN
SLADAINTEFK	25.58	1207.61	11	4.4	604.814	17.93	2	3752	OA-2-aMSMS-40(63)-1uL.mzdata.xml	10500	1	1	tr|B0YJC4|B0YJC4_HUMAN:P08670|VIME_HUMAN:tr|V9HWE1|V9HWE1_HUMAN
NSSYFVEWIPNNVK	25.58	1695.83	14	-1.4	848.919	20.48	2	4243	OA-2-aMSMS-40(63)-1uL.mzdata.xml	1900	1	1	tr|Q5ST81|Q5ST81_HUMAN:tr|B7ZAF0|B7ZAF0_HUMAN:tr|Q5JP53|Q5JP53_HUMAN:P07437|TBB5_HUMAN:tr|Q5SU16|Q5SU16_HUMAN
FIIPNVVK	25.44	928.575	8	-0.5	465.294	18.93	2	3950	OA-2-aMSMS-40(63)-1uL.mzdata.xml	2740	1	1	tr|B4DJI1|B4DJI1_HUMAN:tr|V9HWB9|V9HWB9_HUMAN:P00338|LDHA_HUMAN:tr|F5GXY2|F5GXY2_HUMAN
GADQAELEEIAFDSSLVFIPAEFR	25.36	2653.29	24	0.4	885.438	26.43	2	5188	OA-2-aMSMS-40(63)-1uL.mzdata.xml	0	0	0	tr|E7ENL6|E7ENL6_HUMAN:tr|B7ZW00|B7ZW00_HUMAN:tr|D9ZGF2|D9ZGF2_HUMAN:P12111|CO6A3_HUMAN
VSSFLPWIR	25.02	1103.61	9	2.2	552.815	21.67	2	4431	OA-2-aMSMS-40(63)-1uL.mzdata.xml	2010	1	1	P08311|CATG_HUMAN
DLTDYLMK	25	997.479	8	2.1	499.748	18.4	2	3845	OA-2-aMSMS-40(63)-1uL.mzdata.xml	7310	1	1	tr|B4DW52|B4DW52_HUMAN:tr|B4E3A4|B4E3A4_HUMAN:tr|Q8WVW5|Q8WVW5_HUMAN:P60709|ACTB_HUMAN:tr|Q53GK6|Q53GK6_HUMAN:tr|Q53G76|Q53G76_HUMAN:tr|Q1KLZ0|Q1KLZ0_HUMAN:tr|Q53G99|Q53G99_HUMAN:P63261|ACTG_HUMAN:tr|Q13707|Q13707_HUMAN:P63267|ACTH_HUMAN:P62736|ACTA_HUMAN:tr|D2JYH4|D2JYH4_HUMAN:P68032|ACTC_HUMAN:tr|A8K3K1|A8K3K1_HUMAN:P68133|ACTS_HUMAN
TNLESILSYPK	24.96	1263.67	11	-3.8	632.84	19.41	2	4041	OA-2-aMSMS-40(63)-1uL.mzdata.xml	2350	1	1	tr|Q5UGI6|Q5UGI6_HUMAN:tr|H9KV48|H9KV48_HUMAN:P05155|IC1_HUMAN:tr|E9KL26|E9KL26_HUMAN:tr|E9PGN7|E9PGN7_HUMAN
LLDSLPSDTR	24.9	1115.58	10	-0.2	558.798	15.47	2	3277	OA-2-aMSMS-40(63)-1uL.mzdata.xml	6190	1	1	tr|Q5UGI6|Q5UGI6_HUMAN:tr|H9KV48|H9KV48_HUMAN:P05155|IC1_HUMAN:tr|E9KL26|E9KL26_HUMAN:tr|E9PGN7|E9PGN7_HUMAN
AAFTEC(+57.02)C(+57.02)QAADK	24.83	1370.56	12	11.2	686.295	12.78	2	2758	OA-2-aMSMS-40(63)-1uL.mzdata.xml	161	1	1	P02768|ALBU_HUMAN	Carbamidomethylation	C6:Carbamidomethylation:1000.00;C7:Carbamidomethylation:1000.00
ITGYIIK	24.8	806.49	7	-2.2	404.252	15.28	2	3238	OA-2-aMSMS-40(63)-1uL.mzdata.xml	2610	1	1	tr|Q6MZM7|Q6MZM7_HUMAN:tr|B7ZLE5|B7ZLE5_HUMAN:tr|A0A024R462|A0A024R462_HUMAN
IAVGSDADLVIWDPDSVK	24.63	1898.96	18	1.5	950.49	20.74	2	4283	OA-2-aMSMS-40(63)-1uL.mzdata.xml	0	0	0	tr|Q53ET2|Q53ET2_HUMAN:Q16555|DPYL2_HUMAN:tr|Q59GB4|Q59GB4_HUMAN:tr|A0A1C7CYX9|A0A1C7CYX9_HUMAN
SLEDLQLTHNKITK	24.62	1638.89	14	19.4	410.739	15.61	2	3298	OA-2-aMSMS-40(63)-1uL.mzdata.xml	0	0	0	P51884|LUM_HUMAN
IKFEMEQNLR	24.58	1306.67	10	1.4	436.565	16.24	2	3442	OA-2-aMSMS-40(63)-1uL.mzdata.xml	2700	1	1	P35527|K1C9_HUMAN
C(+57.02)LAPLEGAR	24.51	985.501	9	1	493.759	14.84	2	3133	OA-2-aMSMS-40(63)-1uL.mzdata.xml	2170	1	1	P04217|A1BG_HUMAN:tr|V9HWD8|V9HWD8_HUMAN	Carbamidomethylation	C1:Carbamidomethylation:1000.00
ADLEMQIESLTEELAYLKK	24.47	2223.13	19	0.9	742.053	24.19	2	4838	OA-2-aMSMS-40(63)-1uL.mzdata.xml	376	1	1	P13645|K1C10_HUMAN
QEAFLLNEDLGDSLDSVEALLK	24.38	2418.22	22	-0.2	807.079	25.74	2	5088	OA-2-aMSMS-40(63)-1uL.mzdata.xml	214	1	1	tr|A0A024R889|A0A024R889_HUMAN
SPALVDGR	24.37	813.434	8	-52.2	814.399	21.39	2	4391	OA-2-aMSMS-40(63)-1uL.mzdata.xml	23	1	1	tr|A0A087WZ72|A0A087WZ72_HUMAN
SIVDYKPNLDLLEQQHQLIQEALIFDNK	24.37	3323.74	28	-5	831.938	23.21	2	4680	OA-2-aMSMS-40(63)-1uL.mzdata.xml	729	1	1	O43707|ACTN4_HUMAN:tr|A0A0S2Z3G9|A0A0S2Z3G9_HUMAN
APIIAVTR	24.35	839.523	8	3.2	420.77	14.97	2	3152	OA-2-aMSMS-40(63)-1uL.mzdata.xml	6790	1	1	P14618|KPYM_HUMAN:tr|V9HWB8|V9HWB8_HUMAN
LDLAGRDLTDYLMK	24.31	1622.83	14	-11.2	541.946	20.12	2	4173	OA-2-aMSMS-40(63)-1uL.mzdata.xml	2370	1	1	tr|B4DW52|B4DW52_HUMAN:tr|B4E3A4|B4E3A4_HUMAN:tr|Q8WVW5|Q8WVW5_HUMAN:P60709|ACTB_HUMAN:tr|Q53GK6|Q53GK6_HUMAN:tr|Q53G76|Q53G76_HUMAN:tr|Q1KLZ0|Q1KLZ0_HUMAN:tr|Q53G99|Q53G99_HUMAN:P63261|ACTG_HUMAN:tr|Q13707|Q13707_HUMAN:P63267|ACTH_HUMAN:P62736|ACTA_HUMAN:tr|D2JYH4|D2JYH4_HUMAN:P68032|ACTC_HUMAN:tr|A8K3K1|A8K3K1_HUMAN:P68133|ACTS_HUMAN
LVAASQAALGL	24.28	1012.59	11	2.5	507.304	18.27	2	3810	OA-2-aMSMS-40(63)-1uL.mzdata.xml	21300	1	1	P02768|ALBU_HUMAN
VLAGDKNFITAEELRR	24.14	1831	16	2.3	458.757	16.47	2	3481	OA-2-aMSMS-40(63)-1uL.mzdata.xml	2500	1	1	O43707|ACTN4_HUMAN:tr|A0A0S2Z3G9|A0A0S2Z3G9_HUMAN
LDNLVAILDINR	24.12	1367.78	12	-0.4	684.896	21.82	2	4458	OA-2-aMSMS-40(63)-1uL.mzdata.xml	661	1	1	tr|A0A0B4J1R6|A0A0B4J1R6_HUMAN:tr|B3KSI4|B3KSI4_HUMAN:tr|B4E022|B4E022_HUMAN:tr|Q53EM5|Q53EM5_HUMAN:P29401|TKT_HUMAN:tr|V9HWD9|V9HWD9_HUMAN
YLGEEYVK	24.06	999.491	8	3.2	500.755	15.24	2	3196	OA-2-aMSMS-40(63)-1uL.mzdata.xml	32400	1	1	P02787|TRFE_HUMAN:tr|Q06AH7|Q06AH7_HUMAN:tr|B4E1B2|B4E1B2_HUMAN
SIDVAC(+57.02)HPGYALPK	24.02	1526.76	14	2.5	509.927	15.86	2	3358	OA-2-aMSMS-40(63)-1uL.mzdata.xml	2600	1	1	tr|A0A024R984|A0A024R984_HUMAN:tr|A0A024R962|A0A024R962_HUMAN:tr|A8K5T0|A8K5T0_HUMAN:P08603|CFAH_HUMAN	Carbamidomethylation	C6:Carbamidomethylation:1000.00
TLFELAAESDVSTAIDLFR	23.94	2097.06	19	10.8	700.036	25.61	2	5065	OA-2-aMSMS-40(63)-1uL.mzdata.xml	269	1	1	Q15582|BGH3_HUMAN:tr|Q53GU8|Q53GU8_HUMAN:tr|A0A0S2Z4Q2|A0A0S2Z4Q2_HUMAN
ALASQLQDSLKDLK	23.83	1528.85	14	5.5	510.625	18.48	2	3873	OA-2-aMSMS-40(63)-1uL.mzdata.xml	1420	1	1	tr|A0A024QZN4|A0A024QZN4_HUMAN:P18206|VINC_HUMAN:tr|V9HWK2|V9HWK2_HUMAN
SVPPSASHVAPTETFTYEWTVPK	23.76	2530.24	23	7.2	844.426	19.33	2	4032	OA-2-aMSMS-40(63)-1uL.mzdata.xml	5490	1	1	P00450|CERU_HUMAN:tr|A5PL27|A5PL27_HUMAN:tr|A8K5A4|A8K5A4_HUMAN:tr|B7Z5Q2|B7Z5Q2_HUMAN:tr|Q1L857|Q1L857_HUMAN
AAC(+57.02)LLPK	23.7	771.431	7	0.9	386.723	14.52	2	3031	OA-2-aMSMS-40(63)-1uL.mzdata.xml	12900	1	1	P02768|ALBU_HUMAN	Carbamidomethylation	C3:Carbamidomethylation:1000.00
LTWDPTSR	23.57	974.482	8	2.2	488.249	15.34	2	3240	OA-2-aMSMS-40(63)-1uL.mzdata.xml	6190	1	1	tr|A8KAL5|A8KAL5_HUMAN:Q05707|COEA1_HUMAN
VFNLYPR	23.52	907.492	7	-1.4	454.752	16.94	2	3576	OA-2-aMSMS-40(63)-1uL.mzdata.xml	3990	1	1	tr|Q53ET2|Q53ET2_HUMAN:Q16555|DPYL2_HUMAN:tr|Q59GB4|Q59GB4_HUMAN:tr|A0A1C7CYX9|A0A1C7CYX9_HUMAN
FQPTLLTLPR	23.48	1184.69	10	3	593.355	19.87	2	4121	OA-2-aMSMS-40(63)-1uL.mzdata.xml	3870	1	1	tr|Q5UGI6|Q5UGI6_HUMAN:tr|H9KV48|H9KV48_HUMAN:P05155|IC1_HUMAN:tr|E9KL26|E9KL26_HUMAN:tr|E9PGN7|E9PGN7_HUMAN
DVFLGMFLYEYAR	23.32	1622.78	13	-2.9	812.395	24.82	2	4935	OA-2-aMSMS-40(63)-1uL.mzdata.xml	382	1	1	P02768|ALBU_HUMAN
QGHNSVFLIK	23.25	1141.62	10	1.4	381.549	15.88	2	3341	OA-2-aMSMS-40(63)-1uL.mzdata.xml	10700	1	1	P02790|HEMO_HUMAN
SISISVAR	23.23	831.481	8	3.1	416.749	14.93	2	3142	OA-2-aMSMS-40(63)-1uL.mzdata.xml	7600	1	1	tr|H6VRF9|H6VRF9_HUMAN:tr|H6VRG0|H6VRG0_HUMAN:P04264|K2C1_HUMAN:tr|H6VRF8|H6VRF8_HUMAN:tr|H6VRG3|H6VRG3_HUMAN:tr|H6VRG1|H6VRG1_HUMAN:tr|H6VRG2|H6VRG2_HUMAN
YLYEIAR	23.23	926.486	7	3.6	464.252	15.7	2	3300	OA-2-aMSMS-40(63)-1uL.mzdata.xml	31900	1	1	P02768|ALBU_HUMAN
ILGPLSYSK	23.04	976.559	9	2.5	489.288	16.42	2	3445	OA-2-aMSMS-40(63)-1uL.mzdata.xml	40500	1	1	P51884|LUM_HUMAN
IQLVEEELDRAQER	22.91	1726.88	14	2.6	576.637	17.03	2	3606	OA-2-aMSMS-40(63)-1uL.mzdata.xml	4150	1	1	tr|K7ERG3|K7ERG3_HUMAN:tr|A0A2R8YGX3|A0A2R8YGX3_HUMAN:tr|A0A087WWU8|A0A087WWU8_HUMAN:tr|K7ENT6|K7ENT6_HUMAN:tr|A0A0S2Z4I4|A0A0S2Z4I4_HUMAN:tr|A0A2R8Y5V9|A0A2R8Y5V9_HUMAN:tr|V9HW56|V9HW56_HUMAN:P67936|TPM4_HUMAN:tr|J3KN67|J3KN67_HUMAN
FANYIDK	22.6	869.428	7	-2.5	435.72	14.31	2	3007	OA-2-aMSMS-40(63)-1uL.mzdata.xml	1670	1	1	tr|B0YJC4|B0YJC4_HUMAN:P08670|VIME_HUMAN:tr|V9HWE1|V9HWE1_HUMAN
LLLPWLEAR	22.55	1109.66	9	-2.8	555.836	22.64	2	4591	OA-2-aMSMS-40(63)-1uL.mzdata.xml	1680	1	1	Q00610|CLH1_HUMAN:tr|A0A087WVQ6|A0A087WVQ6_HUMAN
SVLGQLGITK	22.45	1014.61	10	3.9	508.313	17.91	2	3761	OA-2-aMSMS-40(63)-1uL.mzdata.xml	4810	1	1	tr|A0A0G2JRN3|A0A0G2JRN3_HUMAN:tr|E9KL23|E9KL23_HUMAN:tr|A0A024R6I7|A0A024R6I7_HUMAN:P01009|A1AT_HUMAN
SIQLPTTVR	22.3	1013.59	9	3.6	507.803	16.3	2	3443	OA-2-aMSMS-40(63)-1uL.mzdata.xml	2080	1	1	tr|B4DPH5|B4DPH5_HUMAN:tr|B4DP01|B4DP01_HUMAN:tr|B4DV63|B4DV63_HUMAN:tr|A0A024RC61|A0A024RC61_HUMAN:P15144|AMPN_HUMAN:tr|Q59E93|Q59E93_HUMAN
ILLAELEQLK	22.14	1168.71	10	0	585.361	20.42	2	4225	OA-2-aMSMS-40(63)-1uL.mzdata.xml	6150	1	1	tr|B0YJC4|B0YJC4_HUMAN:P08670|VIME_HUMAN:tr|V9HWE1|V9HWE1_HUMAN
VFLENVIR	21.94	988.571	8	2.9	495.294	18.48	2	3871	OA-2-aMSMS-40(63)-1uL.mzdata.xml	1880	1	1	tr|Q6B823|Q6B823_HUMAN:tr|B2R4R0|B2R4R0_HUMAN:tr|Q0VAS5|Q0VAS5_HUMAN:P62805|H4_HUMAN
IGKLEDSSLIAR	21.86	1300.73	12	-25.3	651.358	22.64	2	4585	OA-2-aMSMS-40(63)-1uL.mzdata.xml	2600	1	1	tr|A0A2P9ADL9|A0A2P9ADL9_HUMAN
EGLLLWC(+57.02)QR	21.82	1173.6	9	1.3	587.806	19.49	2	4061	OA-2-aMSMS-40(63)-1uL.mzdata.xml	1950	1	1	tr|B7Z565|B7Z565_HUMAN:tr|H9KV75|H9KV75_HUMAN:tr|A0A024R694|A0A024R694_HUMAN:P12814|ACTN1_HUMAN:O43707|ACTN4_HUMAN:tr|A0A0S2Z3G9|A0A0S2Z3G9_HUMAN	Carbamidomethylation	C7:Carbamidomethylation:1000.00
FVIKPIDKK	21.76	1086.68	9	-0.4	363.234	14.28	2	3005	OA-2-aMSMS-40(63)-1uL.mzdata.xml	1450	1	1	tr|Q6PJT4|Q6PJT4_HUMAN:tr|V9HWC0|V9HWC0_HUMAN:P26038|MOES_HUMAN
IDTTGSTKPKQDDLILTC(+57.02)FR	21.34	2308.17	20	-12	770.389	22.8	2	4612	OA-2-aMSMS-40(63)-1uL.mzdata.xml	1440	1	1	tr|M1JQW9|M1JQW9_9VIRU:tr|M1KSA7|M1KSA7_9VIRU:tr|M1KS50|M1KS50_9VIRU	Carbamidomethylation	C18:Carbamidomethylation:1000.00
ISSVPAINNR	21.33	1069.59	10	4.1	535.803	14.17	2	2988	OA-2-aMSMS-40(63)-1uL.mzdata.xml	2040	1	1	tr|Q6FHG6|Q6FHG6_HUMAN:P51888|PRELP_HUMAN
SKEFQLFSSPHGKDLLFK	21.13	2107.11	18	0.9	527.785	18.93	2	3960	OA-2-aMSMS-40(63)-1uL.mzdata.xml	1780	1	1	P02787|TRFE_HUMAN:tr|Q06AH7|Q06AH7_HUMAN:tr|B4E1B2|B4E1B2_HUMAN
LC(+57.02)TVATLR	21.06	932.511	8	5.7	467.266	14.68	2	3088	OA-2-aMSMS-40(63)-1uL.mzdata.xml	7540	1	1	P02768|ALBU_HUMAN	Carbamidomethylation	C2:Carbamidomethylation:1000.00
FLLYGLLGK	21.06	1022.62	9	-3.2	512.314	22.1	2	4507	OA-2-aMSMS-40(63)-1uL.mzdata.xml	323	1	1	tr|Q9NPK7|Q9NPK7_HUMAN:tr|Q9Y464|Q9Y464_HUMAN:tr|A0A140T956|A0A140T956_HUMAN:tr|A0A140T8Z8|A0A140T8Z8_HUMAN:tr|A0A140T8Y3|A0A140T8Y3_HUMAN:tr|A0A140T9C0|A0A140T9C0_HUMAN:tr|A0A140T902|A0A140T902_HUMAN:tr|A0A140TA33|A0A140TA33_HUMAN:tr|A0A140TA52|A0A140TA52_HUMAN:tr|A0A140TA41|A0A140TA41_HUMAN:P22105|TENX_HUMAN
ASGPGLNTTGVPASLPVEFTIDAK	20.79	2341.22	24	5.6	781.417	21.14	2	4353	OA-2-aMSMS-40(63)-1uL.mzdata.xml	1200	1	1	tr|Q60FE6|Q60FE6_HUMAN:tr|Q60FE5|Q60FE5_HUMAN:P21333|FLNA_HUMAN
MTLDDFR	20.74	896.406	7	3.1	449.212	16.47	2	3476	OA-2-aMSMS-40(63)-1uL.mzdata.xml	2620	1	1	P35527|K1C9_HUMAN
IPLNDLFR	20.72	986.555	8	-0.7	494.284	19.58	2	4077	OA-2-aMSMS-40(63)-1uL.mzdata.xml	1470	1	1	tr|B7Z2R9|B7Z2R9_HUMAN:tr|B4E2S7|B4E2S7_HUMAN:P13473|LAMP2_HUMAN
STELLIR	20.4	830.486	7	2.1	416.251	15.55	2	3265	OA-2-aMSMS-40(63)-1uL.mzdata.xml	9550	1	1	tr|K7EK07|K7EK07_HUMAN:tr|B2R4P9|B2R4P9_HUMAN:tr|B2R6Y1|B2R6Y1_HUMAN:P84243|H33_HUMAN:tr|K7EMV3|K7EMV3_HUMAN:tr|B4E380|B4E380_HUMAN:tr|B4DEB1|B4DEB1_HUMAN:P68431|H31_HUMAN:Q16695|H31T_HUMAN:Q71DI3|H32_HUMAN:tr|K7ES00|K7ES00_HUMAN
FVC(+57.02)QTPAIADIVILVDGSWSIGR	20.22	2516.31	23	-10.7	839.768	27.66	2	5381	OA-2-aMSMS-40(63)-1uL.mzdata.xml	0	0	0	tr|A8KAL5|A8KAL5_HUMAN:Q05707|COEA1_HUMAN	Carbamidomethylation	C3:Carbamidomethylation:1000.00
SLHTLFGDK	20.19	1016.53	9	-0.2	339.85	15.73	2	3322	OA-2-aMSMS-40(63)-1uL.mzdata.xml	3710	1	1	P02768|ALBU_HUMAN
LIINSLYK	20.01	962.58	8	-7.1	482.294	17.61	2	3713	OA-2-aMSMS-40(63)-1uL.mzdata.xml	1320	1	1	tr|Q5CAQ5|Q5CAQ5_HUMAN:P14625|ENPL_HUMAN:tr|V9HWP2|V9HWP2_HUMAN:tr|Q59FC6|Q59FC6_HUMAN
NQLKELPEKMPK	19.66	1453.8	12	0.5	485.606	14.28	2	2997	OA-2-aMSMS-40(63)-1uL.mzdata.xml	3070	1	1	P07585|PGS2_HUMAN:tr|Q6FH10|Q6FH10_HUMAN
LFFLQVK	19.6	893.537	7	3.9	447.778	20.32	2	4218	OA-2-aMSMS-40(63)-1uL.mzdata.xml	1330	1	1	tr|Q6PJT4|Q6PJT4_HUMAN:tr|V9HWC0|V9HWC0_HUMAN:P26038|MOES_HUMAN
DTLMISR	19.43	834.427	7	5.1	418.223	14.57	2	3076	OA-2-aMSMS-40(63)-1uL.mzdata.xml	3670	1	1	P01857|IGHG1_HUMAN:tr|A0A0A0MS08|A0A0A0MS08_HUMAN:P0DOX5|IGG1_HUMAN:tr|Q6GMX6|Q6GMX6_HUMAN:tr|Q6N096|Q6N096_HUMAN:tr|S6B291|S6B291_HUMAN:tr|V9HW68|V9HW68_HUMAN:tr|Q6N089|Q6N089_HUMAN:tr|A8K008|A8K008_HUMAN:tr|Q5EFE5|Q5EFE5_HUMAN:tr|Q6MZQ6|Q6MZQ6_HUMAN:tr|Q6N094|Q6N094_HUMAN:tr|Q6N097|Q6N097_HUMAN:tr|Q7Z351|Q7Z351_HUMAN:P01861|IGHG4_HUMAN:tr|A0A286YFJ8|A0A286YFJ8_HUMAN:tr|Q6MZX7|Q6MZX7_HUMAN:P0186…
DSAHGFLK	19.06	873.434	8	1.2	437.725	13.04	2	2803	OA-2-aMSMS-40(63)-1uL.mzdata.xml	0	0	0	P02787|TRFE_HUMAN:tr|Q06AH7|Q06AH7_HUMAN:tr|B4E1B2|B4E1B2_HUMAN
AGEFSSK	19	724.339	7	16.2	725.358	18.43	2	3867	OA-2-aMSMS-40(63)-1uL.mzdata.xml	1730	1	1
HIAEEADRKYEEVAR	18.91	1814.89	15	-11	454.725	13.08	2	2816	OA-2-aMSMS-40(63)-1uL.mzdata.xml	45.2	1	1	tr|K7ERG3|K7ERG3_HUMAN:tr|A0A2R8YGX3|A0A2R8YGX3_HUMAN:tr|A0A087WWU8|A0A087WWU8_HUMAN:tr|K7ENT6|K7ENT6_HUMAN:tr|A0A0S2Z4I4|A0A0S2Z4I4_HUMAN:tr|A0A2R8Y5V9|A0A2R8Y5V9_HUMAN:tr|V9HW56|V9HW56_HUMAN:P67936|TPM4_HUMAN:tr|J3KN67|J3KN67_HUMAN
GVTFLLR	18.63	804.486	7	-2.4	403.249	18.32	2	3837	OA-2-aMSMS-40(63)-1uL.mzdata.xml	1840	1	1	P04217|A1BG_HUMAN:tr|V9HWD8|V9HWD8_HUMAN
ASLTLAVGTLPFPSQFNFVPPGR	18.57	2415.29	23	-3	806.103	24.46	2	4876	OA-2-aMSMS-40(63)-1uL.mzdata.xml	707	1	1	P23946|CMA1_HUMAN
TVLELMNPEAQLPQVYPFAADLYQK	18.5	2877.46	25	1.1	960.162	24.34	2	4861	OA-2-aMSMS-40(63)-1uL.mzdata.xml	863	1	1	tr|A0A0J9YXZ5|A0A0J9YXZ5_HUMAN:tr|A4QPB0|A4QPB0_HUMAN:P46940|IQGA1_HUMAN:tr|A0A024RC65|A0A024RC65_HUMAN:tr|Q6P1N4|Q6P1N4_HUMAN
LTVGLTR	18.5	758.465	7	-0.9	380.239	14.75	2	3103	OA-2-aMSMS-40(63)-1uL.mzdata.xml	3970	1	1	tr|Q6MZM7|Q6MZM7_HUMAN:tr|B7ZLE5|B7ZLE5_HUMAN:tr|A0A024R462|A0A024R462_HUMAN
YLPFVPSR	18.31	977.533	8	5	489.776	18.07	2	3793	OA-2-aMSMS-40(63)-1uL.mzdata.xml	1610	1	1
ELDRDTVFALVNYIFFK	18.02	2089.09	17	13	697.379	27.51	2	5357	OA-2-aMSMS-40(63)-1uL.mzdata.xml	0	0	0	tr|A0A0G2JRN3|A0A0G2JRN3_HUMAN:tr|E9KL23|E9KL23_HUMAN:tr|A0A024R6I7|A0A024R6I7_HUMAN:P01009|A1AT_HUMAN
LETPDFQLFK	17.93	1236.64	10	4.7	619.33	20.32	2	4201	OA-2-aMSMS-40(63)-1uL.mzdata.xml	2920	1	1	P04217|A1BG_HUMAN:tr|V9HWD8|V9HWD8_HUMAN
AETAAPAPAAAKSEGAAPVAAAPR	17.59	2145.12	24	-29.1	716.026	24.75	2	4912	OA-2-aMSMS-40(63)-1uL.mzdata.xml	2150	1	1
QVVAGLNFR	16.96	1002.56	9	0.6	502.288	16.86	2	3573	OA-2-aMSMS-40(63)-1uL.mzdata.xml	2160	1	1	tr|Q05CF8|Q05CF8_HUMAN:tr|B4DPP8|B4DPP8_HUMAN:tr|D3DNU8|D3DNU8_HUMAN:P01042|KNG1_HUMAN:tr|B4E1C2|B4E1C2_HUMAN
LDQLIYIPLPDEK	16.8	1555.85	13	5.6	778.937	21.33	2	4393	OA-2-aMSMS-40(63)-1uL.mzdata.xml	849	1	1
IETAAMDGTLR	16.74	1176.58	11	23.3	589.311	14.48	2	3030	OA-2-aMSMS-40(63)-1uL.mzdata.xml	11000	1	1
LVTDLTK	16.69	788.464	7	0.8	395.24	13.84	2	2887	OA-2-aMSMS-40(63)-1uL.mzdata.xml	1830	1	1	P02768|ALBU_HUMAN
KPVEEYANC(+57.02)HLAR	16.67	1585.77	13	7.4	397.452	13.14	2	2805	OA-2-aMSMS-40(63)-1uL.mzdata.xml	392	1	1	P02787|TRFE_HUMAN:tr|Q06AH7|Q06AH7_HUMAN	Carbamidomethylation	C9:Carbamidomethylation:1000.00
QDVDNASLAR	16.56	1087.53	10	7	544.774	12.29	2	2680	OA-2-aMSMS-40(63)-1uL.mzdata.xml	18.8	1	1	tr|B0YJC4|B0YJC4_HUMAN:P08670|VIME_HUMAN:tr|V9HWE1|V9HWE1_HUMAN
IGILITDGKSQDDIIPPSR	16.55	2037.11	19	0.4	680.044	18.61	2	3913	OA-2-aMSMS-40(63)-1uL.mzdata.xml	2510	1	1	tr|A8KAL5|A8KAL5_HUMAN:Q05707|COEA1_HUMAN
LLLPGELAK	16.49	952.596	9	1	477.306	18.15	2	3792	OA-2-aMSMS-40(63)-1uL.mzdata.xml	4400	1	1
LASIVTPR	15.99	855.518	8	3	428.767	15.06	2	3150	OA-2-aMSMS-40(63)-1uL.mzdata.xml	76000	1	1
QVVESAYEVIK	15.93	1263.67	11	0.8	632.843	16.34	2	3457	OA-2-aMSMS-40(63)-1uL.mzdata.xml	1440	1	1	tr|B4DJI1|B4DJI1_HUMAN:tr|V9HWB9|V9HWB9_HUMAN:P00338|LDHA_HUMAN
TLPSSGPQNLR	15.93	1168.62	11	-3.1	585.316	13.9	2	2948	OA-2-aMSMS-40(63)-1uL.mzdata.xml	598	1	1	tr|A8KAL5|A8KAL5_HUMAN:Q05707|COEA1_HUMAN
SASLHLPK	15.79	851.486	8	0.9	284.836	14.14	2	2978	OA-2-aMSMS-40(63)-1uL.mzdata.xml	1510	1	1	tr|A0A0G2JRN3|A0A0G2JRN3_HUMAN:tr|E9KL23|E9KL23_HUMAN:tr|A0A024R6I7|A0A024R6I7_HUMAN:P01009|A1AT_HUMAN
SWHSETK	15.71	873.398	7	34.4	292.15	12.92	2	2784	OA-2-aMSMS-40(63)-1uL.mzdata.xml	0	0	0
ATTAALLLEAQAATGFLVDPVR	15.69	2227.22	22	0.1	743.414	25.24	2	5018	OA-2-aMSMS-40(63)-1uL.mzdata.xml	409	1	1	Q15149|PLEC_HUMAN
DYNLNDILLQLGIEEAFTSK	15.5	2295.16	20	15.3	766.073	26.15	2	5151	OA-2-aMSMS-40(63)-1uL.mzdata.xml	107	1	1	tr|G3V3A0|G3V3A0_HUMAN:P01011|AACT_HUMAN:tr|A0A024R6P0|A0A024R6P0_HUMAN:tr|B3KS79|B3KS79_HUMAN
EHFNKTK	15.24	902.461	7	14.8	301.832	14.25	2	3006	OA-2-aMSMS-40(63)-1uL.mzdata.xml	953	1	1
GILSGTSDLLLTFDEAEVRK	15.21	2163.14	20	-8.9	722.048	22.7	2	4596	OA-2-aMSMS-40(63)-1uL.mzdata.xml	695	1	1	tr|A0A024QZN4|A0A024QZN4_HUMAN:P18206|VINC_HUMAN:tr|V9HWK2|V9HWK2_HUMAN
ISLPLPNFSSLN	15.17	1300.7	12	-0.4	651.358	22.64	2	4592	OA-2-aMSMS-40(63)-1uL.mzdata.xml	2600	1	1	tr|B0YJC4|B0YJC4_HUMAN:P08670|VIME_HUMAN:tr|V9HWE1|V9HWE1_HUMAN
GLPAPIEK	15.06	823.48	8	1	412.748	14.62	2	3067	OA-2-aMSMS-40(63)-1uL.mzdata.xml	6380	1	1	tr|Q6N093|Q6N093_HUMAN
total 559 peptides

## Sheet: OA band 3 Proteins
Protein Group	Protein ID	Accession	-10lgP	Coverage (%)	Coverage (%) OA-3	Area OA-3	#Peptides	#Unique	#Spec OA-3	PTM	Avg. Mass	Description
1	45	P02768|ALBU_HUMAN	314.86	79	79	13400000	83	83	309	Y	69367	Serum albumin OS=Homo sapiens OX=9606 GN=ALB PE=1 SV=2
2	267	tr|H6VRG0|H6VRG0_HUMAN	202.48	31	31	16400	22	1	43	Y	65970	Keratin 1 OS=Homo sapiens OX=9606 GN=KRT1 PE=3 SV=1
2	268	P04264|K2C1_HUMAN	202.48	31	31	16400	22	1	43	Y	66039	Keratin, type II cytoskeletal 1 OS=Homo sapiens OX=9606 GN=KRT1 PE=1 SV=6
2	269	tr|H6VRF8|H6VRF8_HUMAN	202.48	31	31	16400	22	1	43	Y	66053	Keratin 1 OS=Homo sapiens OX=9606 GN=KRT1 PE=3 SV=1
2	270	tr|H6VRG3|H6VRG3_HUMAN	202.48	31	31	16400	22	1	43	Y	66111	Keratin 1 OS=Homo sapiens OX=9606 GN=KRT1 PE=3 SV=1
2	271	tr|H6VRG1|H6VRG1_HUMAN	202.48	31	31	16400	22	1	43	Y	66126	Keratin 1 OS=Homo sapiens OX=9606 GN=KRT1 PE=3 SV=1
3	400	tr|H6VRG2|H6VRG2_HUMAN	200.23	31	31		22	0	42	Y	66066	Keratin 1 OS=Homo sapiens OX=9606 GN=KRT1 PE=3 SV=1
6	578	P13645|K1C10_HUMAN	179.56	34	34	69300	14	13	29	N	58827	Keratin, type I cytoskeletal 10 OS=Homo sapiens OX=9606 GN=KRT10 PE=1 SV=6
5	5936	tr|E9KL23|E9KL23_HUMAN	172.74	43	43	106000	14	14	31	N	46737	Epididymis secretory sperm binding protein Li 44a OS=Homo sapiens OX=9606 GN=SERPINA1 PE=2 SV=1
5	5938	P01009|A1AT_HUMAN	172.74	43	43	106000	14	14	31	N	46737	Alpha-1-antitrypsin OS=Homo sapiens OX=9606 GN=SERPINA1 PE=1 SV=3
4	5905	P51884|LUM_HUMAN	163.74	39	39	137000	15	15	37	Y	38429	Lumican OS=Homo sapiens OX=9606 GN=LUM PE=1 SV=2
9	798	P35527|K1C9_HUMAN	159.57	27	27	45000	11	11	20	N	62064	Keratin, type I cytoskeletal 9 OS=Homo sapiens OX=9606 GN=KRT9 PE=1 SV=3
8	12819	tr|A0A024R4F1|A0A024R4F1_HUMAN	150.58	44	44	37600	11	11	21	Y	47169	Enolase 1, (Alpha), isoform CRA_a OS=Homo sapiens OX=9606 GN=ENO1 PE=2 SV=1
8	12820	P06733|ENOA_HUMAN	150.58	44	44	37600	11	11	21	Y	47169	Alpha-enolase OS=Homo sapiens OX=9606 GN=ENO1 PE=1 SV=2
7	80	tr|B0YJC4|B0YJC4_HUMAN	147.46	32	32	40500	13	13	27	Y	49653	Vimentin variant 3 OS=Homo sapiens OX=9606 GN=VIM PE=1 SV=1
7	81	P08670|VIME_HUMAN	147.46	29	29	40500	13	13	27	Y	53652	Vimentin OS=Homo sapiens OX=9606 GN=VIM PE=1 SV=4
7	82	tr|V9HWE1|V9HWE1_HUMAN	147.46	29	29	40500	13	13	27	Y	53652	Epididymis luminal protein 113 OS=Homo sapiens OX=9606 GN=HEL113 PE=2 SV=1
14	5915	P02790|HEMO_HUMAN	144.58	21	21	26000	7	7	14	Y	51676	Hemopexin OS=Homo sapiens OX=9606 GN=HPX PE=1 SV=2
10	658	P35908|K22E_HUMAN	133.51	18	18	18200	9	5	15	N	65433	Keratin, type II cytoskeletal 2 epidermal OS=Homo sapiens OX=9606 GN=KRT2 PE=1 SV=2
13	164	tr|B4E335|B4E335_HUMAN	129.1	21	21	13400	6	2	14	N	39226	cDNA FLJ52842, highly similar to Actin, cytoplasmic 1 OS=Homo sapiens OX=9606 PE=2 SV=1
13	165	tr|B4E3A4|B4E3A4_HUMAN	129.1	21	21	13400	6	2	14	N	39800	cDNA FLJ57283, highly similar to Actin, cytoplasmic 2 OS=Homo sapiens OX=9606 PE=2 SV=1
13	166	tr|Q8WVW5|Q8WVW5_HUMAN	129.1	20	20	13400	6	2	14	N	40503	Uncharacterized protein (Fragment) OS=Homo sapiens OX=9606 PE=2 SV=1
13	167	P60709|ACTB_HUMAN	129.1	20	20	13400	6	2	14	N	41737	Actin, cytoplasmic 1 OS=Homo sapiens OX=9606 GN=ACTB PE=1 SV=1
13	168	tr|Q53GK6|Q53GK6_HUMAN	129.1	20	20	13400	6	2	14	N	41723	Beta actin variant (Fragment) OS=Homo sapiens OX=9606 PE=2 SV=1
13	169	tr|Q53G76|Q53G76_HUMAN	129.1	20	20	13400	6	2	14	N	41721	Beta actin variant (Fragment) OS=Homo sapiens OX=9606 PE=2 SV=1
13	170	tr|Q1KLZ0|Q1KLZ0_HUMAN	129.1	20	20	13400	6	2	14	N	41737	HCG15971, isoform CRA_a OS=Homo sapiens OX=9606 GN=PS1TP5BP1 PE=1 SV=1
13	171	tr|Q53G99|Q53G99_HUMAN	129.1	20	20	13400	6	2	14	N	41765	Beta actin variant (Fragment) OS=Homo sapiens OX=9606 PE=2 SV=1
13	172	P63261|ACTG_HUMAN	129.1	20	20	13400	6	2	14	N	41793	Actin, cytoplasmic 2 OS=Homo sapiens OX=9606 GN=ACTG1 PE=1 SV=1
13	163	tr|B4DW52|B4DW52_HUMAN	129.1	21	21	13400	6	2	14	N	38633	cDNA FLJ55253, highly similar to Actin, cytoplasmic 1 OS=Homo sapiens OX=9606 PE=2 SV=1
17	140	tr|C8C504|C8C504_HUMAN	126.49	61	61	44300	7	7	13	Y	15997	Beta-globin OS=Homo sapiens OX=9606 GN=HBB PE=3 SV=1
17	141	tr|D9YZU5|D9YZU5_HUMAN	126.49	61	61	44300	7	7	13	Y	15998	Beta-globin OS=Homo sapiens OX=9606 GN=HBB PE=3 SV=1
17	142	P68871|HBB_HUMAN	126.49	61	61	44300	7	7	13	Y	15998	Hemoglobin subunit beta OS=Homo sapiens OX=9606 GN=HBB PE=1 SV=2
21	6099	tr|Q53G71|Q53G71_HUMAN	123.77	28	28	8100	6	6	9	Y	46919	Calreticulin variant (Fragment) OS=Homo sapiens OX=9606 PE=2 SV=1
21	6100	tr|V9HW88|V9HW88_HUMAN	123.77	28	28	8100	6	6	9	Y	48142	Calreticulin, isoform CRA_b OS=Homo sapiens OX=9606 GN=HEL-S-99n PE=2 SV=1
21	6101	P27797|CALR_HUMAN	123.77	28	28	8100	6	6	9	Y	48142	Calreticulin OS=Homo sapiens OX=9606 GN=CALR PE=1 SV=1
11	198	tr|U6A216|U6A216_HUMAN	115.76	78	78	30400	6	6	15	N	10753	Mutant hemoglobin alpha 1 globin chain (Fragment) OS=Homo sapiens OX=9606 GN=HBA1 PE=3 SV=1
11	199	tr|E9M4D4|E9M4D4_HUMAN	115.76	78	78	30400	6	6	15	N	10783	Hemoglobin alpha-1 globin chain (Fragment) OS=Homo sapiens OX=9606 GN=HBA1 PE=3 SV=1
11	200	tr|A0A2R8Y7C0|A0A2R8Y7C0_HUMAN	115.76	58	58	30400	6	6	15	N	13962	Hemoglobin subunit alpha (Fragment) OS=Homo sapiens OX=9606 GN=HBA2 PE=1 SV=1
11	201	tr|D1MGQ2|D1MGQ2_HUMAN	115.76	55	55	30400	6	6	15	N	15258	Alpha-2 globin chain OS=Homo sapiens OX=9606 GN=HBA2 PE=3 SV=1
11	202	tr|A0A0K2BMD8|A0A0K2BMD8_HUMAN	115.76	55	55	30400	6	6	15	N	15258	Mutant hemoglobin alpha 2 globin chain OS=Homo sapiens OX=9606 GN=HBA2 PE=3 SV=1
11	203	P69905|HBA_HUMAN	115.76	55	55	30400	6	6	15	N	15258	Hemoglobin subunit alpha OS=Homo sapiens OX=9606 GN=HBA1 PE=1 SV=2
11	204	tr|A0A1K0GXZ1|A0A1K0GXZ1_HUMAN	115.76	44	44	30400	6	6	15	N	19232	Globin C1 OS=Homo sapiens OX=9606 GN=GLNC1 PE=3 SV=1
11	205	tr|A0A1S5UZ39|A0A1S5UZ39_HUMAN	115.76	42	42	30400	6	6	15	N	20146	Hemoglobin subunit alpha OS=Homo sapiens OX=9606 GN=HBA2 PE=2 SV=1
15	12829	P02774|VTDB_HUMAN	114.89	15	15	19000	7	7	14	Y	52918	Vitamin D-binding protein OS=Homo sapiens OX=9606 GN=GC PE=1 SV=2
15	12830	tr|V9HWI6|V9HWI6_HUMAN	114.89	15	15	19000	7	7	14	Y	52964	Epididymis secretory protein Li 51 OS=Homo sapiens OX=9606 GN=HEL-S-51 PE=2 SV=1
15	12831	tr|D6RF35|D6RF35_HUMAN	114.89	15	15	19000	7	7	14	Y	53021	Vitamin D-binding protein OS=Homo sapiens OX=9606 GN=GC PE=1 SV=1
18	302	tr|Q13707|Q13707_HUMAN	112.38	19	19	1450	5	1	11	N	36807	ACTA2 protein (Fragment) OS=Homo sapiens OX=9606 GN=ACTA2 PE=3 SV=1
18	305	P62736|ACTA_HUMAN	112.38	17	17	1450	5	1	11	N	42009	Actin, aortic smooth muscle OS=Homo sapiens OX=9606 GN=ACTA2 PE=1 SV=1
18	306	tr|D2JYH4|D2JYH4_HUMAN	112.38	17	17	1450	5	1	11	N	42009	Actin, alpha 2, smooth muscle, aorta, isoform CRA_a OS=Homo sapiens OX=9606 GN=ACTA2 PE=3 SV=1
18	307	tr|A8K3K1|A8K3K1_HUMAN	112.38	17	17	1450	5	1	11	N	42047	cDNA FLJ78096, highly similar to Homo sapiens actin, alpha, cardiac muscle (ACTC), mRNA OS=Homo sapiens OX=9606 PE=2 SV=1
22	12832	P02765|FETUA_HUMAN	110.14	23	23	13500	5	5	8	Y	39341	Alpha-2-HS-glycoprotein OS=Homo sapiens OX=9606 GN=AHSG PE=1 SV=2
22	12833	tr|C9JV77|C9JV77_HUMAN	110.14	23	23	13500	5	5	8	Y	39412	Alpha-2-HS-glycoprotein OS=Homo sapiens OX=9606 GN=AHSG PE=1 SV=1
22	12834	tr|B7Z8Q2|B7Z8Q2_HUMAN	110.14	19	19	13500	5	5	8	Y	46627	cDNA FLJ55606, highly similar to Alpha-2-HS-glycoprotein OS=Homo sapiens OX=9606 PE=2 SV=1
12	12823	tr|B4DE36|B4DE36_HUMAN	108.81	19	19	9880	7	7	15	N	60186	Glucose-6-phosphate isomerase OS=Homo sapiens OX=9606 PE=2 SV=1
12	12824	P06744|G6PI_HUMAN	108.81	18	18	9880	7	7	15	N	63147	Glucose-6-phosphate isomerase OS=Homo sapiens OX=9606 GN=GPI PE=1 SV=4
12	12825	tr|A0A1W6AYU6|A0A1W6AYU6_HUMAN	108.81	18	18	9880	7	7	15	N	63354	Glucose-6-phosphate isomerase OS=Homo sapiens OX=9606 PE=2 SV=1
12	12826	tr|A0A0A0MTS2|A0A0A0MTS2_HUMAN	108.81	18	18	9880	7	7	15	N	64825	Glucose-6-phosphate isomerase (Fragment) OS=Homo sapiens OX=9606 GN=GPI PE=1 SV=1
12	12827	tr|A0A2U3TZU2|A0A2U3TZU2_HUMAN	108.81	17	17	9880	7	7	15	N	67286	Glucose-6-phosphate isomerase OS=Homo sapiens OX=9606 GN=GPI PE=1 SV=1
24	12835	P07237|PDIA1_HUMAN	105.86	12	12	8190	6	6	8	N	57116	Protein disulfide-isomerase OS=Homo sapiens OX=9606 GN=P4HB PE=1 SV=3
24	12836	tr|A0A024R8S5|A0A024R8S5_HUMAN	105.86	12	12	8190	6	6	8	N	57116	Protein disulfide-isomerase OS=Homo sapiens OX=9606 GN=P4HB PE=2 SV=1
24	12837	tr|B4DNL5|B4DNL5_HUMAN	105.86	11	11	6470	5	5	7	N	55381	Protein disulfide-isomerase OS=Homo sapiens OX=9606 PE=2 SV=1
26	6071	tr|G3V3A0|G3V3A0_HUMAN	105.55	19	19	6540	3	3	6	N	23406	Alpha-1-antichymotrypsin OS=Homo sapiens OX=9606 GN=SERPINA3 PE=1 SV=1
26	6072	P01011|AACT_HUMAN	105.55	9	9	6540	3	3	6	N	47651	Alpha-1-antichymotrypsin OS=Homo sapiens OX=9606 GN=SERPINA3 PE=1 SV=2
26	6073	tr|A0A024R6P0|A0A024R6P0_HUMAN	105.55	9	9	6540	3	3	6	N	47651	Serpin peptidase inhibitor, clade A (Alpha-1 antiproteinase, antitrypsin), member 3, isoform CRA_c OS=Homo sapiens OX=9606 GN=SERPINA3 PE=3 SV=1
26	6074	tr|B3KS79|B3KS79_HUMAN	105.55	8	8	6540	3	3	6	N	50628	cDNA FLJ35730 fis, clone TESTI2003131, highly similar to ALPHA-1-ANTICHYMOTRYPSIN OS=Homo sapiens OX=9606 PE=2 SV=1
16	5902	tr|Q6FHG6|Q6FHG6_HUMAN	102.93	19	19	17800	6	6	13	N	43783	PRELP protein (Fragment) OS=Homo sapiens OX=9606 GN=PRELP PE=2 SV=1
16	5903	P51888|PRELP_HUMAN	102.93	19	19	17800	6	6	13	N	43810	Prolargin OS=Homo sapiens OX=9606 GN=PRELP PE=1 SV=1
19	115	tr|B4E0A4|B4E0A4_HUMAN	95.37	8	8	4960	6	6	10	N	132558	cDNA FLJ57023, highly similar to Homo sapiens collagen, type VI, alpha 3 (COL6A3), transcript variant 3, mRNA OS=Homo sapiens OX=9606 PE=2 SV=1
19	11	tr|E7ENL6|E7ENL6_HUMAN	95.37	4	4	4960	6	6	10	N	278115	Collagen alpha-3(VI) chain OS=Homo sapiens OX=9606 GN=COL6A3 PE=1 SV=2
19	10	tr|B7ZW00|B7ZW00_HUMAN	95.37	4	4	4960	6	6	10	N	278209	COL6A3 protein OS=Homo sapiens OX=9606 GN=COL6A3 PE=2 SV=1
19	12	tr|D9ZGF2|D9ZGF2_HUMAN	95.37	3	3	4960	6	6	10	N	343668	Collagen, type VI, alpha 3 OS=Homo sapiens OX=9606 GN=COL6A3 PE=4 SV=1
19	13	P12111|CO6A3_HUMAN	95.37	3	3	4960	6	6	10	N	343668	Collagen alpha-3(VI) chain OS=Homo sapiens OX=9606 GN=COL6A3 PE=1 SV=5
23	5988	Q16555|DPYL2_HUMAN	84.27	9	9	5620	5	5	8	N	62294	Dihydropyrimidinase-related protein 2 OS=Homo sapiens OX=9606 GN=DPYSL2 PE=1 SV=1
23	5989	tr|Q59GB4|Q59GB4_HUMAN	84.27	9	9	5620	5	5	8	N	68184	Dihydropyrimidinase-like 2 variant (Fragment) OS=Homo sapiens OX=9606 PE=2 SV=1
23	5990	tr|A0A1C7CYX9|A0A1C7CYX9_HUMAN	84.27	8	8	5620	5	5	8	N	73503	Dihydropyrimidinase-related protein 2 OS=Homo sapiens OX=9606 GN=DPYSL2 PE=1 SV=1
20	318	tr|B3KT06|B3KT06_HUMAN	79.02	19	19	4900	5	5	9	N	46341	Tubulin alpha chain OS=Homo sapiens OX=9606 PE=2 SV=1
20	319	tr|B3KPS3|B3KPS3_HUMAN	79.02	19	19	4900	5	5	9	N	46241	Tubulin alpha chain OS=Homo sapiens OX=9606 PE=2 SV=1
20	320	tr|Q53GA7|Q53GA7_HUMAN	79.02	17	17	4900	5	5	9	N	49823	Tubulin alpha chain (Fragment) OS=Homo sapiens OX=9606 PE=2 SV=1
20	321	Q9BQE3|TBA1C_HUMAN	79.02	17	17	4900	5	5	9	N	49895	Tubulin alpha-1C chain OS=Homo sapiens OX=9606 GN=TUBA1C PE=1 SV=1
20	323	P68363|TBA1B_HUMAN	79.02	17	17	4900	5	5	9	N	50152	Tubulin alpha-1B chain OS=Homo sapiens OX=9606 GN=TUBA1B PE=1 SV=1
20	5930	tr|B7Z1K5|B7Z1K5_HUMAN	79.02	15	15	4900	5	5	9	N	57760	Tubulin alpha chain OS=Homo sapiens OX=9606 PE=2 SV=1
20	324	tr|F5H5D3|F5H5D3_HUMAN	79.02	15	15	4900	5	5	9	N	57730	Tubulin alpha chain OS=Homo sapiens OX=9606 GN=TUBA1C PE=1 SV=1
27	6352	P01008|ANT3_HUMAN	78.81	8	8	6270	3	3	6	N	52602	Antithrombin-III OS=Homo sapiens OX=9606 GN=SERPINC1 PE=1 SV=1
27	6353	tr|A0A024R944|A0A024R944_HUMAN	78.81	8	8	6270	3	3	6	N	52602	Serpin peptidase inhibitor, clade C (Antithrombin), member 1, isoform CRA_a OS=Homo sapiens OX=9606 GN=SERPINC1 PE=3 SV=1
27	6355	tr|A0A2S0BDD1|A0A2S0BDD1_HUMAN	78.81	7	7	6270	3	3	6	N	57335	Antithrombin III isoform OS=Homo sapiens OX=9606 GN=ATIII-R2 PE=2 SV=1
27	6354	tr|A0A0K0Q2Z1|A0A0K0Q2Z1_HUMAN	78.81	8	8	6270	3	3	6	N	52542	Serpin peptidase inhibitor clade C member 1 OS=Homo sapiens OX=9606 GN=SERPINC1 PE=2 SV=1
25	6020	P04259|K2C6B_HUMAN	76.52	7	7	1350	4	1	7	N	60067	Keratin, type II cytoskeletal 6B OS=Homo sapiens OX=9606 GN=KRT6B PE=1 SV=5
29	6095	tr|A4UCT1|A4UCT1_HUMAN	68.26	23	23	3460	2	2	4	N	17303	Glyceraldehyde 3-phosphate dehydrogenase (Fragment) OS=Homo sapiens OX=9606 PE=2 SV=1
29	6005	tr|Q0QET7|Q0QET7_HUMAN	68.26	17	17	3460	2	2	4	N	24620	Glyceraldehyde-3-phosphate dehydrogenase (Fragment) OS=Homo sapiens OX=9606 GN=GAPDH PE=2 SV=1
29	6096	tr|E7EUT5|E7EUT5_HUMAN	68.26	15	15	3460	2	2	4	N	27871	Glyceraldehyde-3-phosphate dehydrogenase OS=Homo sapiens OX=9606 GN=GAPDH PE=1 SV=1
29	6006	P04406|G3P_HUMAN	68.26	12	12	3460	2	2	4	N	36053	Glyceraldehyde-3-phosphate dehydrogenase OS=Homo sapiens OX=9606 GN=GAPDH PE=1 SV=3
29	6007	tr|V9HVZ4|V9HVZ4_HUMAN	68.26	12	12	3460	2	2	4	N	36053	Glyceraldehyde-3-phosphate dehydrogenase OS=Homo sapiens OX=9606 GN=HEL-S-162eP PE=2 SV=1
29	6008	tr|Q2TSD0|Q2TSD0_HUMAN	68.26	12	12	3460	2	2	4	N	36049	Glyceraldehyde-3-phosphate dehydrogenase OS=Homo sapiens OX=9606 PE=2 SV=1
35	6105	tr|B7Z4U6|B7Z4U6_HUMAN	63.02	4	4	4390	2	2	2	N	75752	cDNA FLJ55803, highly similar to Gelsolin OS=Homo sapiens OX=9606 PE=2 SV=1
35	6106	tr|B7Z2X4|B7Z2X4_HUMAN	63.02	4	4	4390	2	2	2	N	77789	cDNA FLJ53327, highly similar to Gelsolin OS=Homo sapiens OX=9606 PE=2 SV=1
35	6107	tr|B7Z992|B7Z992_HUMAN	63.02	4	4	4390	2	2	2	N	78832	cDNA FLJ53698, highly similar to Gelsolin OS=Homo sapiens OX=9606 PE=2 SV=1
35	6108	tr|A0A0A0MS51|A0A0A0MS51_HUMAN	63.02	4	4	4390	2	2	2	N	82526	Gelsolin OS=Homo sapiens OX=9606 GN=GSN PE=1 SV=1
35	6109	tr|B7Z9A0|B7Z9A0_HUMAN	63.02	4	4	4390	2	2	2	N	83103	cDNA FLJ56212, highly similar to Gelsolin OS=Homo sapiens OX=9606 PE=2 SV=1
35	6110	tr|B7Z6N2|B7Z6N2_HUMAN	63.02	4	4	4390	2	2	2	N	84766	cDNA FLJ56154, highly similar to Gelsolin OS=Homo sapiens OX=9606 PE=2 SV=1
35	6111	tr|A0A0A0MT01|A0A0A0MT01_HUMAN	63.02	4	4	4390	2	2	2	N	84745	Gelsolin OS=Homo sapiens OX=9606 GN=GSN PE=1 SV=1
35	6112	P06396|GELS_HUMAN	63.02	4	4	4390	2	2	2	N	85697	Gelsolin OS=Homo sapiens OX=9606 GN=GSN PE=1 SV=1
35	6286	tr|B3KS49|B3KS49_HUMAN	63.02	6	6	4390	2	2	2	N	52343	cDNA FLJ35478 fis, clone SMINT2007796, highly similar to Gelsolin OS=Homo sapiens OX=9606 PE=2 SV=1
31	12865	tr|J3QRN2|J3QRN2_HUMAN	61.96	18	18	3570	2	2	3	Y	19907	Beta-2-glycoprotein 1 (Fragment) OS=Homo sapiens OX=9606 GN=APOH PE=1 SV=1
31	12866	tr|B4DPN0|B4DPN0_HUMAN	61.96	12	12	3570	2	2	3	Y	30339	cDNA FLJ51265, moderately similar to Beta-2-glycoprotein 1 (Beta-2-glycoprotein I) OS=Homo sapiens OX=9606 PE=2 SV=1
31	12867	tr|D9IWP9|D9IWP9_HUMAN	61.96	10	10	3570	2	2	3	Y	36255	Beta-2-glycoprotein I (Fragment) OS=Homo sapiens OX=9606 PE=2 SV=1
31	12868	P02749|APOH_HUMAN	61.96	9	9	3570	2	2	3	Y	38298	Beta-2-glycoprotein 1 OS=Homo sapiens OX=9606 GN=APOH PE=1 SV=3
30	6200	tr|B4DWU0|B4DWU0_HUMAN	53.57	13	13	947	2	1	3	N	15724	cDNA FLJ56791, highly similar to Keratin, type I cytoskeletal 16 OS=Homo sapiens OX=9606 PE=2 SV=1
30	6201	tr|B4E2J5|B4E2J5_HUMAN	53.57	10	10	947	2	1	3	N	21469	cDNA FLJ53570, highly similar to Keratin, type I cytoskeletal 16 OS=Homo sapiens OX=9606 PE=2 SV=1
30	6202	tr|C9JM50|C9JM50_HUMAN	53.57	9	9	947	2	1	3	N	20843	Keratin, type I cytoskeletal 19 (Fragment) OS=Homo sapiens OX=9606 GN=KRT19 PE=1 SV=1
30	6203	tr|K7EPJ9|K7EPJ9_HUMAN	53.57	8	8	947	2	1	3	N	24866	Keratin, type I cytoskeletal 17 (Fragment) OS=Homo sapiens OX=9606 GN=KRT17 PE=1 SV=1
30	6204	P08727|K1C19_HUMAN	53.57	4	4	947	2	1	3	N	44106	Keratin, type I cytoskeletal 19 OS=Homo sapiens OX=9606 GN=KRT19 PE=1 SV=4
30	6205	Q04695|K1C17_HUMAN	53.57	4	4	947	2	1	3	N	48106	Keratin, type I cytoskeletal 17 OS=Homo sapiens OX=9606 GN=KRT17 PE=1 SV=2
30	6206	P19012|K1C15_HUMAN	53.57	4	4	947	2	1	3	N	49212	Keratin, type I cytoskeletal 15 OS=Homo sapiens OX=9606 GN=KRT15 PE=1 SV=3
30	6177	P02533|K1C14_HUMAN	53.57	4	4	947	2	1	3	N	51562	Keratin, type I cytoskeletal 14 OS=Homo sapiens OX=9606 GN=KRT14 PE=1 SV=4
30	6178	P08779|K1C16_HUMAN	53.57	4	4	947	2	1	3	N	51268	Keratin, type I cytoskeletal 16 OS=Homo sapiens OX=9606 GN=KRT16 PE=1 SV=4
34	12880	P55083|MFAP4_HUMAN	47.54	7	7	1450	1	1	3	N	28648	Microfibril-associated glycoprotein 4 OS=Homo sapiens OX=9606 GN=MFAP4 PE=1 SV=2
34	12881	tr|A0A024QZ34|A0A024QZ34_HUMAN	47.54	6	6	1450	1	1	3	N	31153	Microfibrillar-associated protein 4, isoform CRA_a OS=Homo sapiens OX=9606 GN=MFAP4 PE=4 SV=1
34	12882	tr|K7ES70|K7ES70_HUMAN	47.54	6	6	1450	1	1	3	N	31326	Microfibril-associated glycoprotein 4 OS=Homo sapiens OX=9606 GN=MFAP4 PE=1 SV=1
33	5933	tr|Q8WUW7|Q8WUW7_HUMAN	44.98	6	6	3990	2	2	4	N	37276	Pyruvate kinase (Fragment) OS=Homo sapiens OX=9606 GN=PKM2 PE=2 SV=2
33	5948	tr|Q504U3|Q504U3_HUMAN	44.98	5	5	3990	2	2	4	N	40164	Pyruvate kinase OS=Homo sapiens OX=9606 GN=PKM2 PE=2 SV=1
33	5949	tr|H3BR70|H3BR70_HUMAN	44.98	5	5	3990	2	2	4	N	40190	Pyruvate kinase OS=Homo sapiens OX=9606 GN=PKM PE=1 SV=1
33	447	tr|B4DNK4|B4DNK4_HUMAN	44.98	4	4	3990	2	2	4	N	49898	Pyruvate kinase OS=Homo sapiens OX=9606 GN=PKM PE=1 SV=1
33	448	tr|H3BTN5|H3BTN5_HUMAN	44.98	4	4	3990	2	2	4	N	53045	Pyruvate kinase (Fragment) OS=Homo sapiens OX=9606 GN=PKM PE=1 SV=1
33	449	tr|B4DRT3|B4DRT3_HUMAN	44.98	4	4	3990	2	2	4	N	55927	Pyruvate kinase OS=Homo sapiens OX=9606 PE=2 SV=1
33	450	tr|A0A024R5Z9|A0A024R5Z9_HUMAN	44.98	4	4	3990	2	2	4	N	58062	Pyruvate kinase OS=Homo sapiens OX=9606 GN=PKM2 PE=3 SV=1
33	5904	P14618|KPYM_HUMAN	44.98	4	4	3990	2	2	4	N	57937	Pyruvate kinase PKM OS=Homo sapiens OX=9606 GN=PKM PE=1 SV=4
33	451	tr|V9HWB8|V9HWB8_HUMAN	44.98	4	4	3990	2	2	4	N	57937	Pyruvate kinase OS=Homo sapiens OX=9606 GN=HEL-S-30 PE=1 SV=1
50	6097	tr|B4DFR3|B4DFR3_HUMAN	43.77	6	6	2180	1	1	1	N	25656	cDNA FLJ55771, highly similar to Lamin-A/C OS=Homo sapiens OX=9606 PE=2 SV=1
50	6277	tr|A0A0C4DGC5|A0A0C4DGC5_HUMAN	43.77	5	5	2180	1	1	1	N	27536	Prelamin-A/C (Fragment) OS=Homo sapiens OX=9606 GN=LMNA PE=1 SV=1
50	5916	tr|Q5I6Y5|Q5I6Y5_HUMAN	43.77	3	3	2180	1	1	1	N	55044	Lamin A/C transcript variant 1 OS=Homo sapiens OX=9606 GN=LMNA PE=2 SV=1
50	5921	tr|Q5TCI8|Q5TCI8_HUMAN	43.77	3	3	2180	1	1	1	N	55762	Prelamin-A/C OS=Homo sapiens OX=9606 GN=LMNA PE=1 SV=1
50	5917	tr|W8QEH3|W8QEH3_HUMAN	43.77	2	2	2180	1	1	1	N	65117	Lamin A/C OS=Homo sapiens OX=9606 GN=LMNA PE=3 SV=1
50	5908	P02545|LMNA_HUMAN	43.77	2	2	2180	1	1	1	N	74140	Prelamin-A/C OS=Homo sapiens OX=9606 GN=LMNA PE=1 SV=1
40	12888	tr|A0A1B1CYC5|A0A1B1CYC5_HUMAN	42.55	38	38	2000	1	1	2	N	3718	Vitamin D binding protein (Fragment) OS=Homo sapiens OX=9606 GN=Gc PE=4 SV=1
32	6141	tr|Q96C29|Q96C29_HUMAN	42.01	8	8	4620	2	2	3	N	26316	Uncharacterized protein (Fragment) OS=Homo sapiens OX=9606 PE=2 SV=1
32	6142	tr|Q8TBL1|Q8TBL1_HUMAN	42.01	8	8	4620	2	2	3	N	26488	Uncharacterized protein (Fragment) OS=Homo sapiens OX=9606 PE=2 SV=1
32	6143	tr|Q6P082|Q6P082_HUMAN	42.01	8	8	4620	2	2	3	N	26617	EEF1A1 protein (Fragment) OS=Homo sapiens OX=9606 GN=EEF1A1 PE=2 SV=1
32	6144	tr|Q96CD8|Q96CD8_HUMAN	42.01	7	7	4620	2	2	3	N	30700	Uncharacterized protein (Fragment) OS=Homo sapiens OX=9606 PE=2 SV=1
32	6145	tr|Q6P4C9|Q6P4C9_HUMAN	42.01	7	7	4620	2	2	3	N	31060	EEF1A1 protein (Fragment) OS=Homo sapiens OX=9606 GN=EEF1A1 PE=2 SV=1
32	6146	tr|Q504Z0|Q504Z0_HUMAN	42.01	6	6	4620	2	2	3	N	33242	EEF1A1 protein OS=Homo sapiens OX=9606 GN=EEF1A1 PE=2 SV=1
32	6147	tr|B4E2C5|B4E2C5_HUMAN	42.01	6	6	4620	2	2	3	N	33189	cDNA FLJ54032, highly similar to Elongation factor 1-alpha 1 OS=Homo sapiens OX=9606 PE=2 SV=1
32	6342	tr|Q59GP5|Q59GP5_HUMAN	42.01	6	6	4620	2	2	3	N	36911	Eukaryotic translation elongation factor 1 alpha 2 variant (Fragment) OS=Homo sapiens OX=9606 PE=2 SV=1
32	6148	tr|Q8IUB0|Q8IUB0_HUMAN	42.01	5	5	4620	2	2	3	N	38669	CTCL tumor antigen HD-CL-08 OS=Homo sapiens OX=9606 PE=2 SV=1
32	6343	tr|Q53HR1|Q53HR1_HUMAN	42.01	5	5	4620	2	2	3	N	39256	Eukaryotic translation elongation factor 1 alpha 1 variant (Fragment) OS=Homo sapiens OX=9606 PE=2 SV=1
32	6149	tr|B4DNE0|B4DNE0_HUMAN	42.01	5	5	4620	2	2	3	N	42596	cDNA FLJ52573, highly similar to Elongation factor 1-alpha 1 OS=Homo sapiens OX=9606 PE=2 SV=1
32	6150	tr|Q96RE1|Q96RE1_HUMAN	42.01	5	5	4620	2	2	3	N	43025	Translation elongation factor 1 alpha 1-like 14 OS=Homo sapiens OX=9606 GN=EEF1A1L14 PE=2 SV=1
32	6344	tr|Q16577|Q16577_HUMAN	42.01	5	5	4620	2	2	3	N	42824	Elongation factor 1-alpha 1 OS=Homo sapiens OX=9606 GN=PTI-1 PE=2 SV=1
32	6151	tr|Q5ISU0|Q5ISU0_MACFA	42.01	4	4	4620	2	2	3	N	46075	Elongation factor 1-alpha (Fragment) OS=Macaca fascicularis OX=9541 PE=2 SV=1
32	6152	tr|Q9NZS6|Q9NZS6_HUMAN	42.01	4	4	4620	2	2	3	N	46269	Elongation factor 1-alpha (Fragment) OS=Homo sapiens OX=9606 PE=2 SV=1
32	6154	tr|A0A087WVQ9|A0A087WVQ9_HUMAN	42.01	4	4	4620	2	2	3	N	47883	Elongation factor 1-alpha 1 OS=Homo sapiens OX=9606 GN=EEF1A1 PE=1 SV=1
32	6155	tr|Q53G85|Q53G85_HUMAN	42.01	4	4	4620	2	2	3	N	50113	Elongation factor 1-alpha (Fragment) OS=Homo sapiens OX=9606 PE=2 SV=1
32	6156	tr|Q6IPN6|Q6IPN6_HUMAN	42.01	4	4	4620	2	2	3	N	50123	Elongation factor 1-alpha OS=Homo sapiens OX=9606 GN=EEF1A1 PE=2 SV=1
32	6157	tr|Q53HM9|Q53HM9_HUMAN	42.01	4	4	4620	2	2	3	N	50142	Elongation factor 1-alpha (Fragment) OS=Homo sapiens OX=9606 PE=2 SV=1
32	6158	tr|Q6IPT9|Q6IPT9_HUMAN	42.01	4	4	4620	2	2	3	N	50185	Elongation factor 1-alpha OS=Homo sapiens OX=9606 GN=EEF1A1 PE=2 SV=1
32	6159	tr|A8K9C4|A8K9C4_HUMAN	42.01	4	4	4620	2	2	3	N	50201	Elongation factor 1-alpha OS=Homo sapiens OX=9606 PE=2 SV=1
32	6160	tr|Q53GE9|Q53GE9_HUMAN	42.01	4	4	4620	2	2	3	N	50111	Elongation factor 1-alpha (Fragment) OS=Homo sapiens OX=9606 PE=2 SV=1
32	6161	tr|Q6IPS9|Q6IPS9_HUMAN	42.01	4	4	4620	2	2	3	N	50141	Elongation factor 1-alpha OS=Homo sapiens OX=9606 GN=EEF1A1 PE=2 SV=1
32	6162	tr|Q53HR5|Q53HR5_HUMAN	42.01	4	4	4620	2	2	3	N	50125	Elongation factor 1-alpha (Fragment) OS=Homo sapiens OX=9606 PE=2 SV=1
32	6163	tr|Q53HQ7|Q53HQ7_HUMAN	42.01	4	4	4620	2	2	3	N	50199	Elongation factor 1-alpha (Fragment) OS=Homo sapiens OX=9606 PE=2 SV=1
32	6345	tr|Q53GA1|Q53GA1_HUMAN	42.01	4	4	4620	2	2	3	N	50111	Elongation factor 1-alpha (Fragment) OS=Homo sapiens OX=9606 PE=2 SV=1
32	6346	Q05639|EF1A2_HUMAN	42.01	4	4	4620	2	2	3	N	50470	Elongation factor 1-alpha 2 OS=Homo sapiens OX=9606 GN=EEF1A2 PE=1 SV=1
32	6347	tr|A0A2U3TZH3|A0A2U3TZH3_HUMAN	42.01	4	4	4620	2	2	3	N	54341	Elongation factor 1-alpha OS=Homo sapiens OX=9606 GN=EEF1A2 PE=1 SV=1
28	12872	tr|Q6FGZ3|Q6FGZ3_HUMAN	40.78	6	6	3110	2	2	4	N	52961	EPHX1 protein (Fragment) OS=Homo sapiens OX=9606 GN=EPHX1 PE=2 SV=1
28	12873	tr|R4SBI6|R4SBI6_HUMAN	40.78	6	6	3110	2	2	4	N	52949	Epoxide hydrolase OS=Homo sapiens OX=9606 GN=EPHX1 PE=2 SV=1
28	12874	P07099|HYEP_HUMAN	40.78	6	6	3110	2	2	4	N	52949	Epoxide hydrolase 1 OS=Homo sapiens OX=9606 GN=EPHX1 PE=1 SV=1
51	12889	tr|A0A1W2PQK0|A0A1W2PQK0_HUMAN	40.55	27	27	251	1	1	1	N	5793	Protein SCO2 homolog, mitochondrial (Fragment) OS=Homo sapiens OX=9606 GN=SCO2 PE=4 SV=1
51	6369	tr|C9JGI3|C9JGI3_HUMAN	40.55	3	3	251	1	1	1	N	46087	Thymidine phosphorylase (Fragment) OS=Homo sapiens OX=9606 GN=TYMP PE=1 SV=1
51	12890	tr|E5KRG5|E5KRG5_HUMAN	40.55	3	3	251	1	1	1	N	49956	Thymidine phosphorylase OS=Homo sapiens OX=9606 GN=TYMP PE=2 SV=1
51	6370	P19971|TYPH_HUMAN	40.55	3	3	251	1	1	1	N	49956	Thymidine phosphorylase OS=Homo sapiens OX=9606 GN=TYMP PE=1 SV=2
51	12891	tr|B2RBL3|B2RBL3_HUMAN	40.55	3	3	251	1	1	1	N	49923	Thymidine phosphorylase OS=Homo sapiens OX=9606 PE=2 SV=1
41	799	tr|F8VXZ8|F8VXZ8_HUMAN	40.51	6	6	2140	1	1	2	N	19617	Decorin (Fragment) OS=Homo sapiens OX=9606 GN=DCN PE=1 SV=1
41	800	tr|F8VUF6|F8VUF6_HUMAN	40.51	6	6	2140	1	1	2	N	20088	Decorin (Fragment) OS=Homo sapiens OX=9606 GN=DCN PE=1 SV=1
41	801	tr|F8VWU0|F8VWU0_HUMAN	40.51	6	6	2140	1	1	2	N	20202	Decorin (Fragment) OS=Homo sapiens OX=9606 GN=DCN PE=1 SV=1
41	579	P07585|PGS2_HUMAN	40.51	3	3	2140	1	1	2	N	39747	Decorin OS=Homo sapiens OX=9606 GN=DCN PE=1 SV=1
41	580	tr|Q6FH10|Q6FH10_HUMAN	40.51	3	3	2140	1	1	2	N	39747	Decorin OS=Homo sapiens OX=9606 GN=DCN PE=2 SV=1
42	12892	tr|B7Z553|B7Z553_HUMAN	39.26	7	7	1350	1	1	2	N	23605	cDNA FLJ51266, highly similar to Vitronectin OS=Homo sapiens OX=9606 PE=2 SV=1
42	12893	P04004|VTNC_HUMAN	39.26	3	3	1350	1	1	2	N	54306	Vitronectin OS=Homo sapiens OX=9606 GN=VTN PE=1 SV=1
42	12894	tr|D9ZGG2|D9ZGG2_HUMAN	39.26	3	3	1350	1	1	2	N	54306	Vitronectin OS=Homo sapiens OX=9606 GN=VTN PE=4 SV=1
36	895	tr|K7EMV3|K7EMV3_HUMAN	38.16	20	20	5870	2	2	3	N	10334	Histone H3 OS=Homo sapiens OX=9606 GN=H3F3B PE=1 SV=1
36	897	tr|B4E380|B4E380_HUMAN	38.16	16	16	5870	2	2	3	N	12918	Histone H3 OS=Homo sapiens OX=9606 PE=2 SV=1
36	898	tr|B4DEB1|B4DEB1_HUMAN	38.16	15	15	5870	2	2	3	N	14053	Histone H3 OS=Homo sapiens OX=9606 GN=H3F3A PE=1 SV=1
36	899	tr|K7EK07|K7EK07_HUMAN	38.16	14	14	5870	2	2	3	N	14914	Histone H3 (Fragment) OS=Homo sapiens OX=9606 GN=H3F3B PE=1 SV=1
36	901	tr|B2R4P9|B2R4P9_HUMAN	38.16	13	13	5870	2	2	3	N	15328	Histone H3 OS=Homo sapiens OX=9606 GN=H3F3A PE=2 SV=1
36	903	tr|B2R6Y1|B2R6Y1_HUMAN	38.16	13	13	5870	2	2	3	N	15314	Histone H3 OS=Homo sapiens OX=9606 PE=2 SV=1
36	904	P84243|H33_HUMAN	38.16	13	13	5870	2	2	3	N	15328	Histone H3.3 OS=Homo sapiens OX=9606 GN=H3F3A PE=1 SV=2
36	905	P68431|H31_HUMAN	38.16	13	13	5870	2	2	3	N	15404	Histone H3.1 OS=Homo sapiens OX=9606 GN=HIST1H3A PE=1 SV=2
36	906	Q16695|H31T_HUMAN	38.16	13	13	5870	2	2	3	N	15508	Histone H3.1t OS=Homo sapiens OX=9606 GN=HIST3H3 PE=1 SV=3
36	907	Q71DI3|H32_HUMAN	38.16	13	13	5870	2	2	3	N	15388	Histone H3.2 OS=Homo sapiens OX=9606 GN=HIST2H3A PE=1 SV=3
36	908	tr|K7ES00|K7ES00_HUMAN	38.16	12	12	5870	2	2	3	N	16621	Histone H3.3 (Fragment) OS=Homo sapiens OX=9606 GN=H3F3B PE=1 SV=1
36	6371	tr|Q6TXQ4|Q6TXQ4_HUMAN	38.16	10	10	1830	1	1	2	N	12104	H3L-like histone (Fragment) OS=Homo sapiens OX=9606 PE=1 SV=1
36	6243	tr|A8K4Y7|A8K4Y7_HUMAN	38.16	8	8	1830	1	1	2	N	15362	Histone H3 OS=Homo sapiens OX=9606 PE=1 SV=1
36	6244	tr|A0A1X8XL64|A0A1X8XL64_HUMAN	38.16	8	8	1830	1	1	2	N	15507	Histone H3 OS=Homo sapiens OX=9606 GN=H3F3AP6 PE=1 SV=1
52	12898	Q15084|PDIA6_HUMAN	36.01	3	3	406	1	1	1	N	48121	Protein disulfide-isomerase A6 OS=Homo sapiens OX=9606 GN=PDIA6 PE=1 SV=1
37	386	tr|B4DNL4|B4DNL4_HUMAN	34.79	3	3	1340	1	1	2	N	33509	Biglycan OS=Homo sapiens OX=9606 PE=2 SV=1
37	156	tr|A6NLG9|A6NLG9_HUMAN	34.79	3	3	1340	1	1	2	N	34876	Biglycan OS=Homo sapiens OX=9606 PE=2 SV=1
37	239	tr|Q8NAB7|Q8NAB7_HUMAN	34.79	3	3	1340	1	1	2	N	36637	Biglycan OS=Homo sapiens OX=9606 PE=2 SV=1
37	157	tr|B4DDQ2|B4DDQ2_HUMAN	34.79	3	3	1340	1	1	2	N	37618	Biglycan OS=Homo sapiens OX=9606 PE=2 SV=1
37	192	tr|B3KS75|B3KS75_HUMAN	34.79	3	3	1340	1	1	2	N	39042	Biglycan OS=Homo sapiens OX=9606 PE=2 SV=1
37	158	tr|A8K7E0|A8K7E0_HUMAN	34.79	2	2	1340	1	1	2	N	41669	Biglycan OS=Homo sapiens OX=9606 PE=2 SV=1
37	159	tr|Q53HU6|Q53HU6_HUMAN	34.79	2	2	1340	1	1	2	N	41655	Biglycan (Fragment) OS=Homo sapiens OX=9606 PE=2 SV=1
37	160	tr|Q53FI4|Q53FI4_HUMAN	34.79	2	2	1340	1	1	2	N	41605	Biglycan (Fragment) OS=Homo sapiens OX=9606 PE=2 SV=1
37	161	P21810|PGS1_HUMAN	34.79	2	2	1340	1	1	2	N	41654	Biglycan OS=Homo sapiens OX=9606 GN=BGN PE=1 SV=2
37	530	tr|B4DDN7|B4DDN7_HUMAN	34.79	4	4	1340	1	1	2	N	24375	Biglycan OS=Homo sapiens OX=9606 PE=2 SV=1
43	12899	tr|F2Z3K5|F2Z3K5_HUMAN	32.36	7	7	333	1	1	2	N	17808	Dolichyl-diphosphooligosaccharide--protein glycosyltransferase subunit 2 (Fragment) OS=Homo sapiens OX=9606 GN=RPN2 PE=1 SV=1
43	12900	tr|Q5JYR4|Q5JYR4_HUMAN	32.36	7	7	333	1	1	2	N	18171	Dolichyl-diphosphooligosaccharide--protein glycosyltransferase subunit 2 (Fragment) OS=Homo sapiens OX=9606 GN=RPN2 PE=1 SV=8
43	12901	tr|Q5JYR7|Q5JYR7_HUMAN	32.36	3	3	333	1	1	2	N	37109	Dolichyl-diphosphooligosaccharide--protein glycosyltransferase subunit 2 (Fragment) OS=Homo sapiens OX=9606 GN=RPN2 PE=1 SV=8
43	12902	P04844|RPN2_HUMAN	32.36	2	2	333	1	1	2	N	69284	Dolichyl-diphosphooligosaccharide--protein glycosyltransferase subunit 2 OS=Homo sapiens OX=9606 GN=RPN2 PE=1 SV=3
43	12903	tr|B2RE46|B2RE46_HUMAN	32.36	2	2	333	1	1	2	N	69334	cDNA, FLJ96923, highly similar to Homo sapiens ribophorin II (RPN2), mRNA OS=Homo sapiens OX=9606 PE=2 SV=1
44	6248	tr|A8K3W9|A8K3W9_HUMAN	32.01	4	4	1750	1	1	2	N	41612	cDNA FLJ77842 OS=Homo sapiens OX=9606 PE=2 SV=1
44	6249	tr|Q9H6X9|Q9H6X9_HUMAN	32.01	4	4	1750	1	1	2	N	41613	cDNA: FLJ21717 fis, clone COL10322 OS=Homo sapiens OX=9606 PE=2 SV=1
44	6250	tr|Q86U12|Q86U12_HUMAN	32.01	3	3	1750	1	1	2	N	49358	Full-length cDNA clone CS0CAP007YF18 of Thymus of Homo sapiens (human) OS=Homo sapiens OX=9606 PE=2 SV=1
44	6251	tr|Q96HX7|Q96HX7_HUMAN	32.01	3	3	1750	1	1	2	N	49193	HSP90AA1 protein (Fragment) OS=Homo sapiens OX=9606 GN=HSP90AA1 PE=1 SV=2
44	6253	tr|O75322|O75322_HUMAN	32.01	3	3	1750	1	1	2	N	63252	Hsp89-alpha-delta-N OS=Homo sapiens OX=9606 PE=2 SV=1
44	6255	tr|Q2VPJ6|Q2VPJ6_HUMAN	32.01	2	2	1750	1	1	2	N	68372	HSP90AA1 protein (Fragment) OS=Homo sapiens OX=9606 GN=HSP90AA1 PE=2 SV=1
44	6123	Q58FF7|H90B3_HUMAN	32.01	2	2	1750	1	1	2	N	68325	Putative heat shock protein HSP 90-beta-3 OS=Homo sapiens OX=9606 GN=HSP90AB3P PE=5 SV=1
44	6256	tr|Q8TBA7|Q8TBA7_HUMAN	32.01	2	2	1750	1	1	2	N	73827	HSP90AA1 protein (Fragment) OS=Homo sapiens OX=9606 GN=HSP90AA1 PE=2 SV=2
44	6124	tr|B4DMA2|B4DMA2_HUMAN	32.01	2	2	1750	1	1	2	N	79195	cDNA FLJ54023, highly similar to Heat shock protein HSP 90-beta OS=Homo sapiens OX=9606 PE=2 SV=1
44	6257	tr|Q9BV61|Q9BV61_HUMAN	32.01	2	2	1750	1	1	2	N	79357	TRAP1 protein (Fragment) OS=Homo sapiens OX=9606 GN=TRAP1 PE=2 SV=2
44	6259	tr|Q53FS6|Q53FS6_HUMAN	32.01	2	2	1750	1	1	2	N	80091	TNF receptor-associated protein 1 variant (Fragment) OS=Homo sapiens OX=9606 PE=2 SV=1
44	6125	tr|B4DGL0|B4DGL0_HUMAN	32.01	2	2	1750	1	1	2	N	82170	cDNA FLJ53619, highly similar to Heat shock protein HSP 90-beta OS=Homo sapiens OX=9606 PE=2 SV=1
44	6126	tr|A0A024RD80|A0A024RD80_HUMAN	32.01	2	2	1750	1	1	2	N	83264	Heat shock protein 90kDa alpha (Cytosolic), class B member 1, isoform CRA_a OS=Homo sapiens OX=9606 GN=HSP90AB1 PE=3 SV=1
44	6127	P08238|HS90B_HUMAN	32.01	2	2	1750	1	1	2	N	83264	Heat shock protein HSP 90-beta OS=Homo sapiens OX=9606 GN=HSP90AB1 PE=1 SV=4
44	6262	tr|K9JA46|K9JA46_HUMAN	32.01	2	2	1750	1	1	2	N	84660	Epididymis luminal secretory protein 52 OS=Homo sapiens OX=9606 GN=EL52 PE=2 SV=1
44	6263	P07900|HS90A_HUMAN	32.01	2	2	1750	1	1	2	N	84660	Heat shock protein HSP 90-alpha OS=Homo sapiens OX=9606 GN=HSP90AA1 PE=1 SV=5
53	12908	tr|A0A1U9X7H8|A0A1U9X7H8_HUMAN	29.7	2	2	38.3	1	1	1	N	85533	CFB OS=Homo sapiens OX=9606 PE=3 SV=1
53	12909	tr|A0A1U9X7H2|A0A1U9X7H2_HUMAN	29.7	2	2	38.3	1	1	1	N	85563	CFB OS=Homo sapiens OX=9606 PE=3 SV=1
39	5950	tr|Q6PJT4|Q6PJT4_HUMAN	28.89	8	8	1350	2	2	2	N	38827	MSN protein (Fragment) OS=Homo sapiens OX=9606 GN=MSN PE=2 SV=1
39	5951	tr|V9HWC0|V9HWC0_HUMAN	28.89	4	4	1350	2	2	2	N	67820	Epididymis luminal protein 70 OS=Homo sapiens OX=9606 GN=HEL70 PE=2 SV=1
39	5952	P26038|MOES_HUMAN	28.89	4	4	1350	2	2	2	N	67820	Moesin OS=Homo sapiens OX=9606 GN=MSN PE=1 SV=3
46	821	tr|H0YAB8|H0YAB8_HUMAN	27.88	20	20	374	1	1	2	N	6316	Transforming growth factor-beta-induced protein ig-h3 (Fragment) OS=Homo sapiens OX=9606 GN=TGFBI PE=1 SV=1
46	524	tr|H0Y9D7|H0Y9D7_HUMAN	27.88	6	6	374	1	1	2	N	21187	Transforming growth factor-beta-induced protein ig-h3 (Fragment) OS=Homo sapiens OX=9606 GN=TGFBI PE=1 SV=1
46	574	tr|S4R3C6|S4R3C6_HUMAN	27.88	5	5	374	1	1	2	N	23497	Transforming growth factor-beta-induced protein ig-h3 (Fragment) OS=Homo sapiens OX=9606 GN=TGFBI PE=1 SV=1
46	575	tr|Q59F63|Q59F63_HUMAN	27.88	5	5	374	1	1	2	N	25847	Transforming growth factor, beta-induced, 68kDa variant (Fragment) OS=Homo sapiens OX=9606 PE=2 SV=1
46	576	tr|H0Y8L3|H0Y8L3_HUMAN	27.88	3	3	374	1	1	2	N	39913	Transforming growth factor-beta-induced protein ig-h3 (Fragment) OS=Homo sapiens OX=9606 GN=TGFBI PE=1 SV=1
46	573	tr|A0A0S2Z4K6|A0A0S2Z4K6_HUMAN	27.88	2	2	374	1	1	2	N	57376	Transforming growth factor beta-induced 68kDa isoform 2 (Fragment) OS=Homo sapiens OX=9606 GN=TGFBI PE=2 SV=1
46	439	tr|Q53GU8|Q53GU8_HUMAN	27.88	2	2	374	1	1	2	N	74651	Transforming growth factor, beta-induced, 68kDa variant (Fragment) OS=Homo sapiens OX=9606 PE=2 SV=1
46	440	tr|A0A0S2Z4Q2|A0A0S2Z4Q2_HUMAN	27.88	2	2	374	1	1	2	N	74681	Transforming growth factor beta-induced 68kDa isoform 1 (Fragment) OS=Homo sapiens OX=9606 GN=TGFBI PE=2 SV=1
38	20	tr|Q6MZQ6|Q6MZQ6_HUMAN	27.25	2	2	0	1	1	2	Y	52043	Uncharacterized protein DKFZp686G11190 OS=Homo sapiens OX=9606 GN=DKFZp686G11190 PE=2 SV=1
38	67	tr|A0A0A0MS07|A0A0A0MS07_HUMAN	27.25	3	3	0	1	1	2	Y	31983	Immunoglobulin heavy constant gamma 1 (Fragment) OS=Homo sapiens OX=9606 GN=IGHG1 PE=1 SV=1
38	95	P01861|IGHG4_HUMAN	27.25	3	3	0	1	1	2	Y	35941	Immunoglobulin heavy constant gamma 4 OS=Homo sapiens OX=9606 GN=IGHG4 PE=1 SV=1
38	28	tr|Q6PYX1|Q6PYX1_HUMAN	27.25	3	3	0	1	1	2	Y	38162	Hepatitis B virus receptor binding protein (Fragment) OS=Homo sapiens OX=9606 PE=1 SV=1
38	111	tr|Q86TT2|Q86TT2_HUMAN	27.25	3	3	0	1	1	2	Y	39126	Full-length cDNA clone CS0DI019YF20 of Placenta of Homo sapiens (human) (Fragment) OS=Homo sapiens OX=9606 PE=2 SV=1
38	77	tr|A0A286YEY4|A0A286YEY4_HUMAN	27.25	3	3	0	1	1	2	Y	43806	Immunoglobulin heavy constant gamma 2 (Fragment) OS=Homo sapiens OX=9606 GN=IGHG2 PE=1 SV=1
38	96	tr|A0A286YFJ8|A0A286YFJ8_HUMAN	27.25	3	3	0	1	1	2	Y	43832	Immunoglobulin heavy constant gamma 4 (Fragment) OS=Homo sapiens OX=9606 GN=IGHG4 PE=1 SV=1
38	31	tr|A0A0A0MS08|A0A0A0MS08_HUMAN	27.25	3	3	0	1	1	2	Y	43912	Immunoglobulin heavy constant gamma 1 (Fragment) OS=Homo sapiens OX=9606 GN=IGHG1 PE=1 SV=1
38	61	tr|Q6N093|Q6N093_HUMAN	27.25	2	2	0	1	1	2	Y	46061	Uncharacterized protein DKFZp686I04196 (Fragment) OS=Homo sapiens OX=9606 GN=DKFZp686I04196 PE=2 SV=1
38	78	tr|A0A286YES1|A0A286YES1_HUMAN	27.25	2	2	0	1	1	2	Y	49141	Immunoglobulin heavy constant gamma 3 (Fragment) OS=Homo sapiens OX=9606 GN=IGHG3 PE=1 SV=1
38	29	P0DOX5|IGG1_HUMAN	27.25	2	2	0	1	1	2	Y	49329	Immunoglobulin gamma-1 heavy chain OS=Homo sapiens OX=9606 PE=1 SV=2
38	65	tr|Q6MZU6|Q6MZU6_HUMAN	27.25	2	2	0	1	1	2	Y	51099	Uncharacterized protein DKFZp686C15213 OS=Homo sapiens OX=9606 GN=DKFZp686C15213 PE=2 SV=1
38	17	tr|Q6GMX6|Q6GMX6_HUMAN	27.25	2	2	0	1	1	2	Y	51083	IGH@ protein OS=Homo sapiens OX=9606 GN=IGH@ PE=1 SV=1
38	32	tr|Q6N096|Q6N096_HUMAN	27.25	2	2	0	1	1	2	Y	50927	Uncharacterized protein DKFZp686I15196 OS=Homo sapiens OX=9606 GN=DKFZp686I15196 PE=2 SV=1
38	21	tr|S6B291|S6B291_HUMAN	27.25	2	2	0	1	1	2	Y	50871	IgG H chain OS=Homo sapiens OX=9606 PE=1 SV=1
38	15	tr|V9HW68|V9HW68_HUMAN	27.25	2	2	0	1	1	2	Y	51716	Epididymis luminal protein 214 OS=Homo sapiens OX=9606 GN=HEL-214 PE=2 SV=1
38	97	tr|Q68CN4|Q68CN4_HUMAN	27.25	2	2	0	1	1	2	Y	51536	Uncharacterized protein OS=Homo sapiens OX=9606 GN=DKFZp686E23209 PE=1 SV=2
38	16	tr|Q6N089|Q6N089_HUMAN	27.25	2	2	0	1	1	2	Y	51725	Uncharacterized protein OS=Homo sapiens OX=9606 GN=DKFZp686P15220 PE=1 SV=1
38	18	tr|A8K008|A8K008_HUMAN	27.25	2	2	0	1	1	2	Y	51597	Uncharacterized protein OS=Homo sapiens OX=9606 PE=1 SV=1
38	23	tr|Q6MZV7|Q6MZV7_HUMAN	27.25	2	2	0	1	1	2	Y	52121	Uncharacterized protein DKFZp686C11235 OS=Homo sapiens OX=9606 GN=DKFZp686C11235 PE=1 SV=1
38	30	tr|Q5EFE5|Q5EFE5_HUMAN	27.25	2	2	0	1	1	2	Y	52363	Anti-RhD monoclonal T125 gamma1 heavy chain OS=Homo sapiens OX=9606 PE=2 SV=1
38	59	tr|Q6N095|Q6N095_HUMAN	27.25	2	2	0	1	1	2	Y	52360	Uncharacterized protein OS=Homo sapiens OX=9606 GN=DKFZp686K03196 PE=1 SV=1
38	107	tr|Q6MZX7|Q6MZX7_HUMAN	27.25	2	2	0	1	1	2	Y	52421	Uncharacterized protein DKFZp686M24218 OS=Homo sapiens OX=9606 GN=DKFZp686M24218 PE=2 SV=1
38	33	tr|Q6N094|Q6N094_HUMAN	27.25	2	2	0	1	1	2	Y	52613	Uncharacterized protein DKFZp686O01196 OS=Homo sapiens OX=9606 GN=DKFZp686O01196 PE=2 SV=1
38	34	tr|Q6N097|Q6N097_HUMAN	27.25	2	2	0	1	1	2	Y	52759	Uncharacterized protein DKFZp686H20196 OS=Homo sapiens OX=9606 GN=DKFZp686H20196 PE=2 SV=1
38	35	tr|Q7Z351|Q7Z351_HUMAN	27.25	2	2	0	1	1	2	Y	52852	Uncharacterized protein DKFZp686N02209 OS=Homo sapiens OX=9606 GN=DKFZp686N02209 PE=2 SV=1
38	79	tr|Q8NF17|Q8NF17_HUMAN	27.25	2	2	0	1	1	2	Y	56111	FLJ00385 protein (Fragment) OS=Homo sapiens OX=9606 GN=FLJ00385 PE=1 SV=1
38	75	tr|Q6N030|Q6N030_HUMAN	27.25	2	2	0	1	1	2	Y	57020	Uncharacterized protein OS=Homo sapiens OX=9606 GN=DKFZp686I15212 PE=1 SV=1
38	76	tr|Q5EBM2|Q5EBM2_HUMAN	27.25	2	2	0	1	1	2	Y	56813	Uncharacterized protein OS=Homo sapiens OX=9606 PE=1 SV=1
54	12922	tr|Q59FQ4|Q59FQ4_HUMAN	26.48	3	3	452	1	1	1	N	32323	Glutamate dehydrogenase 1 variant (Fragment) OS=Homo sapiens OX=9606 PE=2 SV=1
54	12923	tr|B4E0N9|B4E0N9_HUMAN	26.48	2	2	452	1	1	1	N	54259	Glutamate dehydrogenase OS=Homo sapiens OX=9606 PE=2 SV=1
54	12924	tr|B4DMG8|B4DMG8_HUMAN	26.48	2	2	452	1	1	1	N	55701	Glutamate dehydrogenase OS=Homo sapiens OX=9606 PE=2 SV=1
54	12925	tr|B4DMF5|B4DMF5_HUMAN	26.48	2	2	452	1	1	1	N	56603	Glutamate dehydrogenase OS=Homo sapiens OX=9606 PE=2 SV=1
54	12926	tr|B3KT18|B3KT18_HUMAN	26.48	2	2	452	1	1	1	N	55953	Glutamate dehydrogenase OS=Homo sapiens OX=9606 PE=2 SV=1
54	12927	P00367|DHE3_HUMAN	26.48	2	2	452	1	1	1	N	61398	Glutamate dehydrogenase 1, mitochondrial OS=Homo sapiens OX=9606 GN=GLUD1 PE=1 SV=2
54	12928	tr|Q53GW3|Q53GW3_HUMAN	26.48	2	2	452	1	1	1	N	61340	Glutamate dehydrogenase 1 variant (Fragment) OS=Homo sapiens OX=9606 PE=2 SV=1
54	12929	P49448|DHE4_HUMAN	26.48	2	2	452	1	1	1	N	61434	Glutamate dehydrogenase 2, mitochondrial OS=Homo sapiens OX=9606 GN=GLUD2 PE=1 SV=2
54	12930	tr|A0A140VK14|A0A140VK14_HUMAN	26.48	2	2	452	1	1	1	N	61434	Testicular secretory protein Li 14 OS=Homo sapiens OX=9606 PE=2 SV=1
54	12931	tr|E9KL48|E9KL48_HUMAN	26.48	2	2	452	1	1	1	N	61398	Epididymis tissue sperm binding protein Li 18mP OS=Homo sapiens OX=9606 GN=GLUD1 PE=2 SV=1
55	818	P12814|ACTN1_HUMAN	25.81	1	1	327	1	1	1	N	103058	Alpha-actinin-1 OS=Homo sapiens OX=9606 GN=ACTN1 PE=1 SV=2
56	12934	tr|Q59FS1|Q59FS1_HUMAN	25.52	1	1	302	1	1	1	N	76962	Inter-alpha (Globulin) inhibitor H4 (Plasma Kallikrein-sensitive glycoprotein) variant (Fragment) OS=Homo sapiens OX=9606 PE=4 SV=1
57	12935	Q7Z2Y8|GVIN1_HUMAN	25.37	0	0	959	1	1	1	N	279046	Interferon-induced very large GTPase 1 OS=Homo sapiens OX=9606 GN=GVINP1 PE=2 SV=2
58	6430	tr|Q6B823|Q6B823_HUMAN	24.01	19	19	1260	1	1	1	N	4916	Histone H4 (Fragment) OS=Homo sapiens OX=9606 PE=3 SV=1
58	6431	tr|B2R4R0|B2R4R0_HUMAN	24.01	8	8	1260	1	1	1	N	11367	Histone H4 OS=Homo sapiens OX=9606 GN=HIST1H4L PE=2 SV=1
58	6432	tr|Q0VAS5|Q0VAS5_HUMAN	24.01	8	8	1260	1	1	1	N	11314	Histone H4 OS=Homo sapiens OX=9606 GN=HIST1H4H PE=2 SV=1
58	6433	P62805|H4_HUMAN	24.01	8	8	1260	1	1	1	N	11367	Histone H4 OS=Homo sapiens OX=9606 GN=HIST1H4A PE=1 SV=2
47	6471	tr|L0R4T3|L0R4T3_HUMAN	22.9	13	13	1060	1	1	1	N	7306	Histone H2B OS=Homo sapiens OX=9606 GN=ABCF2 PE=3 SV=1
47	6472	tr|A0A2R8Y619|A0A2R8Y619_HUMAN	22.9	7	7	1060	1	1	1	N	13491	Histone H2B OS=Homo sapiens OX=9606 PE=1 SV=1
47	6473	tr|A0A024RCJ2|A0A024RCJ2_HUMAN	22.9	7	7	1060	1	1	1	N	13904	Histone H2B OS=Homo sapiens OX=9606 GN=HIST1H2BJ PE=3 SV=1
47	6474	tr|A8K9J7|A8K9J7_HUMAN	22.9	7	7	1060	1	1	1	N	13996	Histone H2B OS=Homo sapiens OX=9606 PE=2 SV=1
47	6475	P06899|H2B1J_HUMAN	22.9	7	7	1060	1	1	1	N	13904	Histone H2B type 1-J OS=Homo sapiens OX=9606 GN=HIST1H2BJ PE=1 SV=3
47	6476	tr|A0A024RCJ9|A0A024RCJ9_HUMAN	22.9	7	7	1060	1	1	1	N	13922	Histone H2B OS=Homo sapiens OX=9606 GN=HIST1H2BN PE=3 SV=1
47	6477	tr|A0A024QZZ7|A0A024QZZ7_HUMAN	22.9	7	7	1060	1	1	1	N	13936	Histone H2B OS=Homo sapiens OX=9606 GN=HIST1H2BD PE=3 SV=1
47	6478	Q99880|H2B1L_HUMAN	22.9	7	7	1060	1	1	1	N	13952	Histone H2B type 1-L OS=Homo sapiens OX=9606 GN=HIST1H2BL PE=1 SV=3
47	6479	tr|Q0D2M2|Q0D2M2_HUMAN	22.9	7	7	1060	1	1	1	N	13834	HIST1H2BC protein OS=Homo sapiens OX=9606 GN=HIST1H2BC PE=2 SV=1
47	6480	O60814|H2B1K_HUMAN	22.9	7	7	1060	1	1	1	N	13890	Histone H2B type 1-K OS=Homo sapiens OX=9606 GN=HIST1H2BK PE=1 SV=3
47	6481	Q8N257|H2B3B_HUMAN	22.9	7	7	1060	1	1	1	N	13908	Histone H2B type 3-B OS=Homo sapiens OX=9606 GN=HIST3H2BB PE=1 SV=3
47	6482	Q16778|H2B2E_HUMAN	22.9	7	7	1060	1	1	1	N	13920	Histone H2B type 2-E OS=Homo sapiens OX=9606 GN=HIST2H2BE PE=1 SV=3
47	6483	tr|A0A024RCL8|A0A024RCL8_HUMAN	22.9	7	7	1060	1	1	1	N	13890	Histone H2B OS=Homo sapiens OX=9606 GN=HIST1H2BK PE=3 SV=1
47	6484	Q99879|H2B1M_HUMAN	22.9	7	7	1060	1	1	1	N	13989	Histone H2B type 1-M OS=Homo sapiens OX=9606 GN=HIST1H2BM PE=1 SV=3
47	6485	P58876|H2B1D_HUMAN	22.9	7	7	1060	1	1	1	N	13936	Histone H2B type 1-D OS=Homo sapiens OX=9606 GN=HIST1H2BD PE=1 SV=2
47	6486	tr|B2R4S9|B2R4S9_HUMAN	22.9	7	7	1060	1	1	1	N	13906	Histone H2B OS=Homo sapiens OX=9606 GN=HIST1H2BE PE=2 SV=1
47	6487	Q93079|H2B1H_HUMAN	22.9	7	7	1060	1	1	1	N	13892	Histone H2B type 1-H OS=Homo sapiens OX=9606 GN=HIST1H2BH PE=1 SV=3
47	6488	P23527|H2B1O_HUMAN	22.9	7	7	1060	1	1	1	N	13906	Histone H2B type 1-O OS=Homo sapiens OX=9606 GN=HIST1H2BO PE=1 SV=3
47	6489	P33778|H2B1B_HUMAN	22.9	7	7	1060	1	1	1	N	13950	Histone H2B type 1-B OS=Homo sapiens OX=9606 GN=HIST1H2BB PE=1 SV=2
47	6490	Q5QNW6|H2B2F_HUMAN	22.9	7	7	1060	1	1	1	N	13920	Histone H2B type 2-F OS=Homo sapiens OX=9606 GN=HIST2H2BF PE=1 SV=3
47	6491	Q99877|H2B1N_HUMAN	22.9	7	7	1060	1	1	1	N	13922	Histone H2B type 1-N OS=Homo sapiens OX=9606 GN=HIST1H2BN PE=1 SV=3
47	6492	P57053|H2BFS_HUMAN	22.9	7	7	1060	1	1	1	N	13944	Histone H2B type F-S OS=Homo sapiens OX=9606 GN=H2BFS PE=1 SV=2
47	6493	P62807|H2B1C_HUMAN	22.9	7	7	1060	1	1	1	N	13906	Histone H2B type 1-C/E/F/G/I OS=Homo sapiens OX=9606 GN=HIST1H2BC PE=1 SV=4
47	6494	Q96A08|H2B1A_HUMAN	22.9	7	7	1060	1	1	1	N	14167	Histone H2B type 1-A OS=Homo sapiens OX=9606 GN=HIST1H2BA PE=1 SV=3
47	6495	tr|I6L9F7|I6L9F7_HUMAN	22.9	7	7	1060	1	1	1	N	15157	Histone H2B (Fragment) OS=Homo sapiens OX=9606 GN=HIST1H2BM PE=2 SV=1
47	6496	tr|U3KQK0|U3KQK0_HUMAN	22.9	5	5	1060	1	1	1	N	18804	Histone H2B OS=Homo sapiens OX=9606 GN=HIST1H2BN PE=1 SV=1
47	6497	tr|B4DR52|B4DR52_HUMAN	22.9	5	5	1060	1	1	1	N	18041	Histone H2B OS=Homo sapiens OX=9606 PE=2 SV=1
59	12942	tr|B0QYI1|B0QYI1_HUMAN	20.81	7	7	0	1	1	1	N	53040	TBC1 domain family member 22A OS=Homo sapiens OX=9606 GN=TBC1D22A PE=1 SV=1
59	12943	tr|A0A0A0MRY0|A0A0A0MRY0_HUMAN	20.81	6	6	0	1	1	1	N	55805	TBC1 domain family member 22A OS=Homo sapiens OX=9606 GN=TBC1D22A PE=1 SV=1
59	12944	tr|B3KP29|B3KP29_HUMAN	20.81	6	6	0	1	1	1	N	59160	cDNA FLJ31029 fis, clone HSYRA1000119, highly similar to TBC1 domain family member 22A OS=Homo sapiens OX=9606 PE=2 SV=1
59	12945	tr|B2RE30|B2RE30_HUMAN	20.81	6	6	0	1	1	1	N	59102	cDNA, FLJ96895, highly similar to Homo sapiens TBC1 domain family, member 22A (TBC1D22A), mRNA OS=Homo sapiens OX=9606 PE=2 SV=1
59	12946	Q8WUA7|TB22A_HUMAN	20.81	6	6	0	1	1	1	N	59121	TBC1 domain family member 22A OS=Homo sapiens OX=9606 GN=TBC1D22A PE=1 SV=2
60	12947	Q96K75|ZN514_HUMAN	20.81	6	6	525	1	1	1	N	45938	Zinc finger protein 514 OS=Homo sapiens OX=9606 GN=ZNF514 PE=2 SV=1
61	12948	tr|U5MYR8|U5MYR8_9HIV1	20.7	5	5	2340	1	1	1	Y	24765	Reverse transcriptase (Fragment) OS=Human immunodeficiency virus 1 OX=11676 GN=pol PE=4 SV=1
62	468	Q07954|LRP1_HUMAN	20.62	0	0	2340	1	1	1	N	504610	Prolow-density lipoprotein receptor-related protein 1 OS=Homo sapiens OX=9606 GN=LRP1 PE=1 SV=2

## Sheet: OA band 3 Peptides
Peptide	-10lgP	Mass	Length	ppm	m/z	RT	Fraction	Scan	Source File	Area OA-3	#Feature	#Feature OA-3	Accession	PTM	AScore
SHC(+57.02)IAEVENDEMPADLPSLAADFVESK	76.06	2973.34	27	1.2	1487.68	20.95	3	3879	OA-3-aMSMS-40(63)-1uL.mzdata.xml	309000	3	3	P02768|ALBU_HUMAN	Carbamidomethylation	C3:Carbamidomethylation:1000.00
VFDEFKPLVEEPQNLIK	74.73	2044.09	17	2.7	1023.05	19.22	3	3588	OA-3-aMSMS-40(63)-1uL.mzdata.xml	1060000	3	3	P02768|ALBU_HUMAN
SLHTLFGDKLC(+57.02)TVATLR	74.51	1931.03	17	6.7	644.688	17.66	3	3294	OA-3-aMSMS-40(63)-1uL.mzdata.xml	438000	3	3	P02768|ALBU_HUMAN	Carbamidomethylation	C11:Carbamidomethylation:1000.00
FSSC(+57.02)GGGGGSFGAGGGFGSR	72.98	1764.73	20	2.5	883.373	13.53	3	2504	OA-3-aMSMS-40(63)-1uL.mzdata.xml	1750	1	1	tr|H6VRG0|H6VRG0_HUMAN:P04264|K2C1_HUMAN:tr|H6VRF8|H6VRF8_HUMAN:tr|H6VRG3|H6VRG3_HUMAN:tr|H6VRG1|H6VRG1_HUMAN:tr|H6VRG2|H6VRG2_HUMAN	Carbamidomethylation	C4:Carbamidomethylation:1000.00
VHTEC(+57.02)C(+57.02)HGDLLEC(+57.02)ADDR	72.94	2085.83	17	2.3	696.286	12.32	3	2229	OA-3-aMSMS-40(63)-1uL.mzdata.xml	29200	3	3	P02768|ALBU_HUMAN	Carbamidomethylation	C5:Carbamidomethylation:1000.00;C6:Carbamidomethylation:1000.00;C13:Carbamidomethylation:1000.00
AVLDVFEEGTEASAATAVK	71.02	1906.95	19	-2.8	954.481	17.94	3	3365	OA-3-aMSMS-40(63)-1uL.mzdata.xml	2650	1	1	tr|G3V3A0|G3V3A0_HUMAN:P01011|AACT_HUMAN:tr|A0A024R6P0|A0A024R6P0_HUMAN:tr|B3KS79|B3KS79_HUMAN
LVRPEVDVMC(+57.02)TAFHDNEETFLKK	70.31	2777.35	23	3.8	695.348	17.66	3	3280	OA-3-aMSMS-40(63)-1uL.mzdata.xml	642000	3	3	P02768|ALBU_HUMAN	Carbamidomethylation	C10:Carbamidomethylation:1000.00
TIDDLKNQILNLTTDNANILLQIDNAR	70.03	3051.62	27	0	1018.21	23.52	3	4281	OA-3-aMSMS-40(63)-1uL.mzdata.xml	4630	2	2	P13645|K1C10_HUMAN
RPC(+57.02)FSALEVDETYVPKEFNAETFTFHADIC(+57.02)TLSEKER	69.11	4436.07	37	6.4	888.227	19.85	3	3711	OA-3-aMSMS-40(63)-1uL.mzdata.xml	20200	2	2	P02768|ALBU_HUMAN	Carbamidomethylation	C3:Carbamidomethylation:1000.00;C30:Carbamidomethylation:1000.00
VHTEC(+57.02)C(+57.02)HGDLLEC(+57.02)ADDRADLAK	69.03	2584.11	22	1.1	862.378	13.31	3	2441	OA-3-aMSMS-40(63)-1uL.mzdata.xml	692000	3	3	P02768|ALBU_HUMAN	Carbamidomethylation	C5:Carbamidomethylation:1000.00;C6:Carbamidomethylation:1000.00;C13:Carbamidomethylation:1000.00
EVGTPHGIILDSVDAAFIC(+57.02)PGSSR	68.6	2497.23	24	0.5	833.417	19.33	3	3615	OA-3-aMSMS-40(63)-1uL.mzdata.xml	6180	1	1	P02790|HEMO_HUMAN	Carbamidomethylation	C19:Carbamidomethylation:1000.00
LLQDEFPGIPSPLDAAVEC(+57.02)HR	68.59	2363.16	21	0.4	788.727	19.65	3	3675	OA-3-aMSMS-40(63)-1uL.mzdata.xml	3470	1	1	P02790|HEMO_HUMAN	Carbamidomethylation	C19:Carbamidomethylation:1000.00
VFSNGADLSGVTEEAPLK	67.69	1832.92	18	0	917.465	16.22	3	3013	OA-3-aMSMS-40(63)-1uL.mzdata.xml	6650	1	1	tr|E9KL23|E9KL23_HUMAN:P01009|A1AT_HUMAN
SHC(+57.02)IAEVENDEMPADLPSLAADFVESKDVC(+57.02)K	67.45	3475.56	31	2.8	1159.53	20.33	3	3784	OA-3-aMSMS-40(63)-1uL.mzdata.xml	183000	2	2	P02768|ALBU_HUMAN	Carbamidomethylation	C3:Carbamidomethylation:1000.00;C30:Carbamidomethylation:1000.00
HGVQELEIELQSQLSK	66.67	1836.96	16	1.5	613.328	18	3	3359	OA-3-aMSMS-40(63)-1uL.mzdata.xml	3170	1	1	P35527|K1C9_HUMAN
QNC(+57.02)ELFEQLGEYKFQNALLVR	66.26	2598.29	21	4.9	867.108	20.33	3	3773	OA-3-aMSMS-40(63)-1uL.mzdata.xml	224000	3	3	P02768|ALBU_HUMAN	Carbamidomethylation	C3:Carbamidomethylation:1000.00
EIETYHNLLEGGQEDFESSGAGK	66.05	2509.12	23	4.1	837.386	16.29	3	3039	OA-3-aMSMS-40(63)-1uL.mzdata.xml	5310	1	1	P35527|K1C9_HUMAN
GSLGGGFSSGGFSGGSFSR	64.6	1706.76	19	3.1	854.392	15.93	3	2968	OA-3-aMSMS-40(63)-1uL.mzdata.xml	7480	1	1	P13645|K1C10_HUMAN
VDATEESDLAQQYGVR	64.42	1779.83	16	2	890.923	14.5	3	2694	OA-3-aMSMS-40(63)-1uL.mzdata.xml	709	1	1	P07237|PDIA1_HUMAN:tr|A0A024R8S5|A0A024R8S5_HUMAN:tr|B4DNL5|B4DNL5_HUMAN
RMPC(+57.02)AEDYLSVVLNQLC(+57.02)VLHEK	64.39	2673.31	22	1.3	669.335	23.46	3	4258	OA-3-aMSMS-40(63)-1uL.mzdata.xml	217000	3	3	P02768|ALBU_HUMAN	Carbamidomethylation	C4:Carbamidomethylation:1000.00;C17:Carbamidomethylation:1000.00
VGAHAGEYGAEALER	64.36	1528.73	15	4.2	510.585	12.35	3	2228	OA-3-aMSMS-40(63)-1uL.mzdata.xml	8270	2	2	tr|U6A216|U6A216_HUMAN:tr|E9M4D4|E9M4D4_HUMAN:tr|A0A2R8Y7C0|A0A2R8Y7C0_HUMAN:tr|D1MGQ2|D1MGQ2_HUMAN:tr|A0A0K2BMD8|A0A0K2BMD8_HUMAN:P69905|HBA_HUMAN:tr|A0A1K0GXZ1|A0A1K0GXZ1_HUMAN:tr|A0A1S5UZ39|A0A1S5UZ39_HUMAN
SYELPDGQVITIGNER	64.15	1789.88	16	4.3	597.638	17.51	3	3268	OA-3-aMSMS-40(63)-1uL.mzdata.xml	10100	2	2	tr|B4E335|B4E335_HUMAN:tr|B4E3A4|B4E3A4_HUMAN:tr|Q8WVW5|Q8WVW5_HUMAN:P60709|ACTB_HUMAN:tr|Q53GK6|Q53GK6_HUMAN:tr|Q53G76|Q53G76_HUMAN:tr|Q1KLZ0|Q1KLZ0_HUMAN:tr|Q53G99|Q53G99_HUMAN:P63261|ACTG_HUMAN:tr|B4DW52|B4DW52_HUMAN:tr|Q13707|Q13707_HUMAN:P62736|ACTA_HUMAN:tr|D2JYH4|D2JYH4_HUMAN:tr|A8K3K1|A8K3K1_HUMAN
RHPDYSVVLLLR	63.4	1466.84	12	5.2	489.955	17.21	3	3193	OA-3-aMSMS-40(63)-1uL.mzdata.xml	290000	3	3	P02768|ALBU_HUMAN
EFNAETFTFHADIC(+57.02)TLSEKER	63.12	2544.16	21	-3	1273.08	17.94	3	3355	OA-3-aMSMS-40(63)-1uL.mzdata.xml	194000	3	3	P02768|ALBU_HUMAN	Carbamidomethylation	C14:Carbamidomethylation:1000.00
EFNAETFTFHADIC(+57.02)TLSEK	63.09	2259.02	19	-1.5	1130.51	18.62	3	3473	OA-3-aMSMS-40(63)-1uL.mzdata.xml	30400	2	2	P02768|ALBU_HUMAN	Carbamidomethylation	C14:Carbamidomethylation:1000.00
THNLEPYFESFINNLR	62.74	1992.97	16	-1.4	665.33	21.01	3	3893	OA-3-aMSMS-40(63)-1uL.mzdata.xml	4400	1	1	tr|H6VRG0|H6VRG0_HUMAN:P04264|K2C1_HUMAN:tr|H6VRF8|H6VRF8_HUMAN:tr|H6VRG3|H6VRG3_HUMAN:tr|H6VRG1|H6VRG1_HUMAN:tr|H6VRG2|H6VRG2_HUMAN
TLNQPDSQLQLTTGNGLFLSEGLK	62.16	2573.33	24	0.2	858.785	19.5	3	3644	OA-3-aMSMS-40(63)-1uL.mzdata.xml	10600	1	1	tr|E9KL23|E9KL23_HUMAN:P01009|A1AT_HUMAN
SLEYLDLSFNQIAR	62.01	1667.85	14	-1.7	834.932	19.7	3	3674	OA-3-aMSMS-40(63)-1uL.mzdata.xml	10200	2	2	P51884|LUM_HUMAN
FDEFKPLVEEPQNLIK	61.59	1945.02	16	0.6	973.518	19.22	3	3600	OA-3-aMSMS-40(63)-1uL.mzdata.xml	3960	1	1	P02768|ALBU_HUMAN
NVSTGDVNVEMNAAPGVDLTQLLNNMR	61.52	2871.39	27	0.9	958.137	22.14	3	4069	OA-3-aMSMS-40(63)-1uL.mzdata.xml	5990	1	1	P13645|K1C10_HUMAN
C(+57.02)AEDYLSVVLNQLC(+57.02)VLHEK	60.64	2289.11	19	-1.4	764.044	23.05	3	4219	OA-3-aMSMS-40(63)-1uL.mzdata.xml	1530	1	1	P02768|ALBU_HUMAN	Carbamidomethylation	C1:Carbamidomethylation:1000.00;C14:Carbamidomethylation:1000.00
FYALSASFEPFSNK	60.25	1606.77	14	1.1	804.391	19.13	3	3586	OA-3-aMSMS-40(63)-1uL.mzdata.xml	1800	1	1	tr|Q53G71|Q53G71_HUMAN:tr|V9HW88|V9HW88_HUMAN:P27797|CALR_HUMAN
NIPTVNENLENYYLEVNQLEK	59.98	2535.25	21	1.4	1268.63	19.47	3	3645	OA-3-aMSMS-40(63)-1uL.mzdata.xml	12200	2	2	P51884|LUM_HUMAN
SFIKDYPVVSIEDPFDQDDWGAWQK	59.91	2984.39	25	-0.7	995.802	21.36	3	3956	OA-3-aMSMS-40(63)-1uL.mzdata.xml	1410	1	1	tr|A0A024R4F1|A0A024R4F1_HUMAN:P06733|ENOA_HUMAN
LVRPEVDVMC(+57.02)TAFHDNEETFLK	59.56	2649.26	22	5	884.097	18.59	3	3466	OA-3-aMSMS-40(63)-1uL.mzdata.xml	79100	2	2	P02768|ALBU_HUMAN	Carbamidomethylation	C10:Carbamidomethylation:1000.00
LYHSEAFTVNFGDTEEAKK	59.13	2185.03	19	2	547.266	15.53	3	2888	OA-3-aMSMS-40(63)-1uL.mzdata.xml	13400	2	2	tr|E9KL23|E9KL23_HUMAN:P01009|A1AT_HUMAN
AEFAEVSKLVTDLTK	58.93	1649.89	15	3.4	550.972	19.83	3	3708	OA-3-aMSMS-40(63)-1uL.mzdata.xml	2810	1	1	P02768|ALBU_HUMAN
VLGAFSDGLAHLDNLK	58.88	1668.88	16	3.5	557.304	18.43	3	3444	OA-3-aMSMS-40(63)-1uL.mzdata.xml	6660	1	1	tr|C8C504|C8C504_HUMAN:tr|D9YZU5|D9YZU5_HUMAN:P68871|HBB_HUMAN
MPC(+57.02)AEDYLSVVLNQLC(+57.02)VLHEKTPVSDR	58.13	3172.54	27	4.1	794.144	23.77	3	4339	OA-3-aMSMS-40(63)-1uL.mzdata.xml	1090	1	1	P02768|ALBU_HUMAN	Carbamidomethylation	C3:Carbamidomethylation:1000.00;C16:Carbamidomethylation:1000.00
EHAVEGDC(+57.02)DFQLLK	57.53	1659.76	14	5.1	554.262	15.21	3	2838	OA-3-aMSMS-40(63)-1uL.mzdata.xml	921	1	1	P02765|FETUA_HUMAN:tr|C9JV77|C9JV77_HUMAN:tr|B7Z8Q2|B7Z8Q2_HUMAN	Carbamidomethylation	C8:Carbamidomethylation:1000.00
NKLNDLEEALQQAKEDLAR	57.29	2197.13	19	4	733.388	19.46	3	3649	OA-3-aMSMS-40(63)-1uL.mzdata.xml	1800	1	1	P35908|K22E_HUMAN
TC(+57.02)VADESAENC(+57.02)DKSLHTLFGDKLC(+57.02)TVATLR	57.21	3410.59	30	1.8	853.656	17.97	3	3354	OA-3-aMSMS-40(63)-1uL.mzdata.xml	71300	2	2	P02768|ALBU_HUMAN	Carbamidomethylation	C2:Carbamidomethylation:1000.00;C11:Carbamidomethylation:1000.00;C24:Carbamidomethylation:1000.00
AQLVPLPPSTYVEFTVSGTDC(+57.02)VAK	56.64	2578.3	24	-0.4	860.44	20.15	3	3765	OA-3-aMSMS-40(63)-1uL.mzdata.xml	4640	1	1	P02765|FETUA_HUMAN:tr|C9JV77|C9JV77_HUMAN:tr|B7Z8Q2|B7Z8Q2_HUMAN	Carbamidomethylation	C21:Carbamidomethylation:1000.00
QNC(+57.02)ELFEQLGEYK	56.11	1656.75	13	2.2	553.257	17.25	3	3200	OA-3-aMSMS-40(63)-1uL.mzdata.xml	45900	1	1	P02768|ALBU_HUMAN	Carbamidomethylation	C3:Carbamidomethylation:1000.00
QEPERNEC(+57.02)FLQHKDDNPNLPR	55.38	2635.22	21	1.6	879.415	12.5	3	2259	OA-3-aMSMS-40(63)-1uL.mzdata.xml	699000	3	3	P02768|ALBU_HUMAN	Carbamidomethylation	C8:Carbamidomethylation:1000.00
AAFTEC(+57.02)C(+57.02)QAADKAAC(+57.02)LLPK	55.19	2123.98	19	-0.1	1063	16.27	3	3034	OA-3-aMSMS-40(63)-1uL.mzdata.xml	34100	2	2	P02768|ALBU_HUMAN	Carbamidomethylation	C6:Carbamidomethylation:1000.00;C7:Carbamidomethylation:1000.00;C15:Carbamidomethylation:1000.00
HPDYSVVLLLR	54.85	1310.73	11	4.2	656.377	18.22	3	3400	OA-3-aMSMS-40(63)-1uL.mzdata.xml	16900	2	2	P02768|ALBU_HUMAN
VNVDEVGGEALGR	54.85	1313.66	13	1.7	657.837	13.84	3	2549	OA-3-aMSMS-40(63)-1uL.mzdata.xml	12600	1	1	tr|C8C504|C8C504_HUMAN:tr|D9YZU5|D9YZU5_HUMAN:P68871|HBB_HUMAN
MPC(+57.02)AEDYLSVVLNQLC(+57.02)VLHEK	54.78	2517.21	21	3.1	840.079	24.4	3	4413	OA-3-aMSMS-40(63)-1uL.mzdata.xml	114000	3	3	P02768|ALBU_HUMAN	Carbamidomethylation	C3:Carbamidomethylation:1000.00;C16:Carbamidomethylation:1000.00
NYAEAKDVFLGMFLYEYAR	54.55	2299.1	19	-2.2	767.372	22.74	3	4168	OA-3-aMSMS-40(63)-1uL.mzdata.xml	1460	1	1	P02768|ALBU_HUMAN
ISLPLPNFSSLNLR	54.3	1569.89	14	9.7	524.308	21.64	3	4000	OA-3-aMSMS-40(63)-1uL.mzdata.xml	4830	2	2	tr|B0YJC4|B0YJC4_HUMAN:P08670|VIME_HUMAN:tr|V9HWE1|V9HWE1_HUMAN
HPYFYAPELLFFAKR	54.17	1897.99	15	1.4	633.671	20.76	3	3833	OA-3-aMSMS-40(63)-1uL.mzdata.xml	150000	1	1	P02768|ALBU_HUMAN
HPYFYAPELLFFAK	54.14	1741.89	14	6.7	581.64	22.17	3	4063	OA-3-aMSMS-40(63)-1uL.mzdata.xml	70800	2	2	P02768|ALBU_HUMAN
THNLEPYFESFINNLRR	54.02	2149.07	17	1.5	538.276	20.21	3	3760	OA-3-aMSMS-40(63)-1uL.mzdata.xml	7090	2	2	tr|H6VRG0|H6VRG0_HUMAN:P04264|K2C1_HUMAN:tr|H6VRF8|H6VRF8_HUMAN:tr|H6VRG3|H6VRG3_HUMAN:tr|H6VRG1|H6VRG1_HUMAN:tr|H6VRG2|H6VRG2_HUMAN
IDNSQVESGSLEDDWDFLPPKK	53.8	2518.19	22	0.4	840.403	18.14	3	3390	OA-3-aMSMS-40(63)-1uL.mzdata.xml	0	0	0	tr|Q53G71|Q53G71_HUMAN:tr|V9HW88|V9HW88_HUMAN:P27797|CALR_HUMAN
RHPYFYAPELLFFAK	53.79	1897.99	15	-2.5	949.999	20.76	3	3853	OA-3-aMSMS-40(63)-1uL.mzdata.xml	117000	2	2	P02768|ALBU_HUMAN
SLDLDSIIAEVK	53.59	1301.71	12	4.5	651.864	20.21	3	3755	OA-3-aMSMS-40(63)-1uL.mzdata.xml	16400	2	2	tr|H6VRG0|H6VRG0_HUMAN:P04264|K2C1_HUMAN:tr|H6VRF8|H6VRF8_HUMAN:tr|H6VRG3|H6VRG3_HUMAN:tr|H6VRG1|H6VRG1_HUMAN
FLEQQNQVLQTK	53.54	1474.78	12	1.3	738.397	13.37	3	2466	OA-3-aMSMS-40(63)-1uL.mzdata.xml	11900	1	1	tr|H6VRG0|H6VRG0_HUMAN:P04264|K2C1_HUMAN:tr|H6VRF8|H6VRF8_HUMAN:tr|H6VRG3|H6VRG3_HUMAN:tr|H6VRG1|H6VRG1_HUMAN:tr|H6VRG2|H6VRG2_HUMAN:P35908|K22E_HUMAN
ALVLIAFAQYLQQC(+57.02)PFEDHVK	53.2	2489.28	21	6.7	623.331	24.53	3	4444	OA-3-aMSMS-40(63)-1uL.mzdata.xml	60600	3	3	P02768|ALBU_HUMAN	Carbamidomethylation	C14:Carbamidomethylation:1000.00
YISPDQLADLYK	52.91	1424.72	12	2.3	713.368	17.68	3	3308	OA-3-aMSMS-40(63)-1uL.mzdata.xml	6420	1	1	tr|A0A024R4F1|A0A024R4F1_HUMAN:P06733|ENOA_HUMAN
DEFKPLVEEPQNLIK	52.87	1797.95	15	6.5	899.989	19.19	3	3594	OA-3-aMSMS-40(63)-1uL.mzdata.xml	8050	1	1	P02768|ALBU_HUMAN
YIC(+57.02)ENQDSISSK	52.86	1442.63	12	1.3	722.326	10.79	3	1955	OA-3-aMSMS-40(63)-1uL.mzdata.xml	13500	1	1	P02768|ALBU_HUMAN	Carbamidomethylation	C3:Carbamidomethylation:1000.00
DVFLGMFLYEYAR	52.73	1622.78	13	11.5	541.94	23.65	3	4309	OA-3-aMSMS-40(63)-1uL.mzdata.xml	8720	2	2	P02768|ALBU_HUMAN
GGYTLVSGYPK	52.68	1140.58	11	2.1	571.299	14.14	3	2615	OA-3-aMSMS-40(63)-1uL.mzdata.xml	5060	1	1	P02790|HEMO_HUMAN
HGVQELEIELQSQLSKK	52.68	1965.05	17	-1.4	656.024	17.43	3	3254	OA-3-aMSMS-40(63)-1uL.mzdata.xml	2310	1	1	P35527|K1C9_HUMAN
ETYGEMADC(+57.02)C(+57.02)AK	52.36	1433.53	12	3.6	717.773	11.21	3	2061	OA-3-aMSMS-40(63)-1uL.mzdata.xml	9150	1	1	P02768|ALBU_HUMAN	Carbamidomethylation	C9:Carbamidomethylation:1000.00;C10:Carbamidomethylation:1000.00
RPC(+57.02)FSALEVDETYVPK	51.94	1909.92	16	3.2	637.651	16.49	3	3050	OA-3-aMSMS-40(63)-1uL.mzdata.xml	543000	3	3	P02768|ALBU_HUMAN	Carbamidomethylation	C3:Carbamidomethylation:1000.00
VPTADLEDVLPLAEDITNILSK	51.71	2365.26	22	2.9	789.431	27.21	3	4862	OA-3-aMSMS-40(63)-1uL.mzdata.xml	5100	2	2	P02774|VTDB_HUMAN:tr|V9HWI6|V9HWI6_HUMAN:tr|D6RF35|D6RF35_HUMAN
VPQVSTPTLVEVSR	51.03	1510.84	14	3	756.427	15.86	3	2934	OA-3-aMSMS-40(63)-1uL.mzdata.xml	123000	2	2	P02768|ALBU_HUMAN
AVMDDFAAFVEK	50.99	1341.63	12	5.1	448.219	18.9	3	3528	OA-3-aMSMS-40(63)-1uL.mzdata.xml	35900	2	2	P02768|ALBU_HUMAN
VAPEEHPVLLTEAPLNPK	50.8	1953.06	18	1.6	652.027	16.33	3	3041	OA-3-aMSMS-40(63)-1uL.mzdata.xml	7630	1	1	tr|B4E335|B4E335_HUMAN:tr|B4E3A4|B4E3A4_HUMAN:tr|Q8WVW5|Q8WVW5_HUMAN:P60709|ACTB_HUMAN:tr|Q53GK6|Q53GK6_HUMAN:tr|Q53G76|Q53G76_HUMAN:tr|Q1KLZ0|Q1KLZ0_HUMAN:tr|Q53G99|Q53G99_HUMAN:P63261|ACTG_HUMAN:tr|B4DW52|B4DW52_HUMAN
TC(+57.02)VADESAENC(+57.02)DKSLHTLFGDK	50.54	2496.09	22	2.6	625.031	15.39	3	2865	OA-3-aMSMS-40(63)-1uL.mzdata.xml	14000	2	2	P02768|ALBU_HUMAN	Carbamidomethylation	C2:Carbamidomethylation:1000.00;C11:Carbamidomethylation:1000.00
QISNLQQSISDAEQRGENALK	50.42	2328.17	21	-2	777.061	17.43	3	3261	OA-3-aMSMS-40(63)-1uL.mzdata.xml	1790	1	1	tr|H6VRG0|H6VRG0_HUMAN:P04264|K2C1_HUMAN:tr|H6VRF8|H6VRF8_HUMAN:tr|H6VRG3|H6VRG3_HUMAN:tr|H6VRG1|H6VRG1_HUMAN:tr|H6VRG2|H6VRG2_HUMAN
KVPQVSTPTLVEVSR	50.15	1638.93	15	7.3	547.321	14.96	3	2864	OA-3-aMSMS-40(63)-1uL.mzdata.xml	1340000	2	2	P02768|ALBU_HUMAN
TAAENDFVTLKK	49.79	1335.7	12	5.8	446.244	12.79	3	2354	OA-3-aMSMS-40(63)-1uL.mzdata.xml	4190	1	1	P35908|K22E_HUMAN
HIADLAGNSEVILPVPAFNVINGGSHAGNK	49.68	3010.56	30	1.1	753.649	20.07	3	3756	OA-3-aMSMS-40(63)-1uL.mzdata.xml	7750	1	1	tr|A0A024R4F1|A0A024R4F1_HUMAN:P06733|ENOA_HUMAN
ILLAELEQLKGQGK	49.64	1538.9	14	0	513.975	17.19	3	3215	OA-3-aMSMS-40(63)-1uL.mzdata.xml	6510	1	1	tr|B0YJC4|B0YJC4_HUMAN:P08670|VIME_HUMAN:tr|V9HWE1|V9HWE1_HUMAN
NKLNDLEDALQQAKEDLAR	49.57	2183.12	19	-0.9	728.713	19.16	3	3585	OA-3-aMSMS-40(63)-1uL.mzdata.xml	3740	1	1	tr|H6VRG0|H6VRG0_HUMAN:P04264|K2C1_HUMAN:tr|H6VRF8|H6VRF8_HUMAN:tr|H6VRG3|H6VRG3_HUMAN:tr|H6VRG1|H6VRG1_HUMAN:tr|H6VRG2|H6VRG2_HUMAN
VWYVSNIDGTHIAK	49.45	1601.82	14	1.8	534.948	15.86	3	2966	OA-3-aMSMS-40(63)-1uL.mzdata.xml	2270	1	1	tr|B4DE36|B4DE36_HUMAN:P06744|G6PI_HUMAN:tr|A0A1W6AYU6|A0A1W6AYU6_HUMAN:tr|A0A0A0MTS2|A0A0A0MTS2_HUMAN:tr|A0A2U3TZU2|A0A2U3TZU2_HUMAN
VWYVSNIDGTHLAK	49.45	1601.82	14	1.8	534.948	15.86	3	2966	OA-3-aMSMS-40(63)-1uL.mzdata.xml	2270	1	1
TPSAAYLWVGTGASEAEK	49.25	1836.89	18	-1.9	919.45	16.93	3	3161	OA-3-aMSMS-40(63)-1uL.mzdata.xml	1710	1	1	tr|B7Z4U6|B7Z4U6_HUMAN:tr|B7Z2X4|B7Z2X4_HUMAN:tr|B7Z992|B7Z992_HUMAN:tr|A0A0A0MS51|A0A0A0MS51_HUMAN:tr|B7Z9A0|B7Z9A0_HUMAN:tr|B7Z6N2|B7Z6N2_HUMAN:tr|A0A0A0MT01|A0A0A0MT01_HUMAN:P06396|GELS_HUMAN:tr|B3KS49|B3KS49_HUMAN
VNQIGSVTESLQAC(+57.02)K	48.71	1632.81	15	1.4	817.415	14.65	3	2714	OA-3-aMSMS-40(63)-1uL.mzdata.xml	2960	1	1	tr|A0A024R4F1|A0A024R4F1_HUMAN:P06733|ENOA_HUMAN	Carbamidomethylation	C14:Carbamidomethylation:1000.00
VNQIGSVTESIQAC(+57.02)K	48.71	1632.81	15	1.4	817.415	14.65	3	2714	OA-3-aMSMS-40(63)-1uL.mzdata.xml	2960	1	1		Carbamidomethylation	C14:Carbamidomethylation:1000.00
NEC(+57.02)FLQHKDDNPNLPR	48.63	1995.92	16	-0.6	666.314	12.7	3	2305	OA-3-aMSMS-40(63)-1uL.mzdata.xml	61300	2	2	P02768|ALBU_HUMAN	Carbamidomethylation	C3:Carbamidomethylation:1000.00
QVQSLTC(+57.02)EVDALKGTNESLER	48.57	2376.16	21	3.1	793.063	16.35	3	3061	OA-3-aMSMS-40(63)-1uL.mzdata.xml	2040	1	1	tr|B0YJC4|B0YJC4_HUMAN:P08670|VIME_HUMAN:tr|V9HWE1|V9HWE1_HUMAN	Carbamidomethylation	C7:Carbamidomethylation:1000.00
ALEESNYELEGK	48.32	1380.64	12	0.3	691.328	12.6	3	2283	OA-3-aMSMS-40(63)-1uL.mzdata.xml	10700	1	1	P13645|K1C10_HUMAN
KVESLQEEIAFLKK	48.16	1660.94	14	-2.1	554.653	16.59	3	3105	OA-3-aMSMS-40(63)-1uL.mzdata.xml	2080	1	1	tr|B0YJC4|B0YJC4_HUMAN:P08670|VIME_HUMAN:tr|V9HWE1|V9HWE1_HUMAN
VIHDNFGIVEGLMTTVHAITATQK	48.15	2594.35	24	-2.7	649.594	23.43	3	4290	OA-3-aMSMS-40(63)-1uL.mzdata.xml	622	1	1	tr|A4UCT1|A4UCT1_HUMAN:tr|Q0QET7|Q0QET7_HUMAN:tr|E7EUT5|E7EUT5_HUMAN:P04406|G3P_HUMAN:tr|V9HVZ4|V9HVZ4_HUMAN:tr|Q2TSD0|Q2TSD0_HUMAN
NVQALEIELQSQLALK	48.13	1796	16	2.8	599.677	20.1	3	3746	OA-3-aMSMS-40(63)-1uL.mzdata.xml	1330	1	1	P13645|K1C10_HUMAN
AVFPSIVGRPR	48.13	1197.7	11	4.1	400.242	14.98	3	2785	OA-3-aMSMS-40(63)-1uL.mzdata.xml	7500	1	1	tr|B4E335|B4E335_HUMAN:tr|B4E3A4|B4E3A4_HUMAN:tr|Q8WVW5|Q8WVW5_HUMAN:P60709|ACTB_HUMAN:tr|Q53GK6|Q53GK6_HUMAN:tr|Q53G76|Q53G76_HUMAN:tr|Q1KLZ0|Q1KLZ0_HUMAN:tr|Q53G99|Q53G99_HUMAN:P63261|ACTG_HUMAN:tr|B4DW52|B4DW52_HUMAN:tr|Q13707|Q13707_HUMAN:P62736|ACTA_HUMAN:tr|D2JYH4|D2JYH4_HUMAN:tr|A8K3K1|A8K3K1_HUMAN
NLMQLNLAHNILR	47.83	1548.86	13	4.5	517.295	18.61	3	3486	OA-3-aMSMS-40(63)-1uL.mzdata.xml	1700	1	1	tr|Q6FHG6|Q6FHG6_HUMAN:P51888|PRELP_HUMAN
RTHLPEVFLSK	47.83	1325.75	11	6.6	442.925	14.39	3	2675	OA-3-aMSMS-40(63)-1uL.mzdata.xml	4400	1	1	P02774|VTDB_HUMAN:tr|V9HWI6|V9HWI6_HUMAN:tr|D6RF35|D6RF35_HUMAN
GNPTVEVDLFTSK	47.82	1405.71	13	4.7	703.865	16.86	3	3134	OA-3-aMSMS-40(63)-1uL.mzdata.xml	4520	1	1	tr|A0A024R4F1|A0A024R4F1_HUMAN:P06733|ENOA_HUMAN
FIC(+57.02)PLTGLWPINTLK	47.57	1771.97	15	3.6	886.995	23.49	3	4299	OA-3-aMSMS-40(63)-1uL.mzdata.xml	1510	1	1	tr|J3QRN2|J3QRN2_HUMAN:tr|B4DPN0|B4DPN0_HUMAN:tr|D9IWP9|D9IWP9_HUMAN:P02749|APOH_HUMAN	Carbamidomethylation	C3:Carbamidomethylation:1000.00
ADGEYWLGLQNMHLLTLK	47.54	2101.07	18	2.9	701.365	21.17	3	3918	OA-3-aMSMS-40(63)-1uL.mzdata.xml	1450	1	1	P55083|MFAP4_HUMAN:tr|A0A024QZ34|A0A024QZ34_HUMAN:tr|K7ES70|K7ES70_HUMAN
IVLEDGTLHVTEGSGR	47.19	1681.86	16	-1.6	561.628	14.65	3	2718	OA-3-aMSMS-40(63)-1uL.mzdata.xml	1930	1	1	Q16555|DPYL2_HUMAN:tr|Q59GB4|Q59GB4_HUMAN:tr|A0A1C7CYX9|A0A1C7CYX9_HUMAN
LQPLDFKENAEQSR	47.16	1673.84	14	1	558.954	13.87	3	2569	OA-3-aMSMS-40(63)-1uL.mzdata.xml	2550	1	1	P01008|ANT3_HUMAN:tr|A0A024R944|A0A024R944_HUMAN:tr|A0A2S0BDD1|A0A2S0BDD1_HUMAN:tr|A0A0K0Q2Z1|A0A0K0Q2Z1_HUMAN
VDLLNQEIEFLK	47.12	1459.79	12	2.1	730.905	19.89	3	3706	OA-3-aMSMS-40(63)-1uL.mzdata.xml	5030	1	1	P35908|K22E_HUMAN
ADLEMQIESLTEELAYLK	46.81	2095.04	18	-4.2	699.351	25.03	3	4543	OA-3-aMSMS-40(63)-1uL.mzdata.xml	154	1	1	P13645|K1C10_HUMAN
GKWERPFEVKDTEEEDFHVDQVTTVK	46.54	3147.51	26	3.2	787.889	15.76	3	2936	OA-3-aMSMS-40(63)-1uL.mzdata.xml	13400	2	2	tr|E9KL23|E9KL23_HUMAN:P01009|A1AT_HUMAN
LPSGLPVSLLTLYLDNNK	46.53	1956.09	18	-1.4	653.037	24.18	3	4373	OA-3-aMSMS-40(63)-1uL.mzdata.xml	5950	1	1	P51884|LUM_HUMAN
SLNNQFASFIDKVR	46.38	1637.85	14	2	546.959	18.67	3	3483	OA-3-aMSMS-40(63)-1uL.mzdata.xml	12200	2	2	tr|H6VRG0|H6VRG0_HUMAN:P04264|K2C1_HUMAN:tr|H6VRF8|H6VRF8_HUMAN:tr|H6VRG3|H6VRG3_HUMAN:tr|H6VRG1|H6VRG1_HUMAN:tr|H6VRG2|H6VRG2_HUMAN
AAFTEC(+57.02)C(+57.02)QAADK	46.36	1370.56	12	2.4	686.289	10.33	3	1876	OA-3-aMSMS-40(63)-1uL.mzdata.xml	8940	1	1	P02768|ALBU_HUMAN	Carbamidomethylation	C6:Carbamidomethylation:1000.00;C7:Carbamidomethylation:1000.00
YYC(+57.02)FQGNQFLR	46.16	1494.67	11	2.8	748.345	16.6	3	3099	OA-3-aMSMS-40(63)-1uL.mzdata.xml	1750	1	1	P02790|HEMO_HUMAN	Carbamidomethylation	C3:Carbamidomethylation:1000.00
TLAQLNPESSLFIIASK	46.14	1831.01	17	8.9	611.349	20.52	3	3809	OA-3-aMSMS-40(63)-1uL.mzdata.xml	1780	2	2	tr|B4DE36|B4DE36_HUMAN:P06744|G6PI_HUMAN:tr|A0A1W6AYU6|A0A1W6AYU6_HUMAN:tr|A0A0A0MTS2|A0A0A0MTS2_HUMAN:tr|A0A2U3TZU2|A0A2U3TZU2_HUMAN
C(+57.02)C(+57.02)TESLVNR	45.89	1137.49	9	-2.9	569.751	10.26	3	1873	OA-3-aMSMS-40(63)-1uL.mzdata.xml	4700	1	1	P02768|ALBU_HUMAN	Carbamidomethylation	C1:Carbamidomethylation:1000.00;C2:Carbamidomethylation:1000.00
FLEQQNQVLQTKWELLQQVDTSTR	45.81	2931.51	24	1.7	978.179	19.08	3	3564	OA-3-aMSMS-40(63)-1uL.mzdata.xml	3470	1	1	tr|H6VRG0|H6VRG0_HUMAN:P04264|K2C1_HUMAN:tr|H6VRF8|H6VRF8_HUMAN:tr|H6VRG3|H6VRG3_HUMAN:tr|H6VRG1|H6VRG1_HUMAN:tr|H6VRG2|H6VRG2_HUMAN
GYSFTTTAER	45.77	1131.52	10	-2.7	566.766	12.52	3	2274	OA-3-aMSMS-40(63)-1uL.mzdata.xml	5820	1	1	tr|B4E335|B4E335_HUMAN:tr|B4E3A4|B4E3A4_HUMAN:tr|Q8WVW5|Q8WVW5_HUMAN:P60709|ACTB_HUMAN:tr|Q53GK6|Q53GK6_HUMAN:tr|Q53G76|Q53G76_HUMAN:tr|Q1KLZ0|Q1KLZ0_HUMAN:tr|Q53G99|Q53G99_HUMAN:P63261|ACTG_HUMAN:tr|B4DW52|B4DW52_HUMAN
ITPNLAEFAFSLYR	45.12	1640.86	14	2.3	821.437	22.57	3	4121	OA-3-aMSMS-40(63)-1uL.mzdata.xml	12000	2	2	tr|E9KL23|E9KL23_HUMAN:P01009|A1AT_HUMAN
HLSLLTTLSNR	44.79	1253.71	11	0.6	418.911	16.2	3	3005	OA-3-aMSMS-40(63)-1uL.mzdata.xml	2540	1	1	P02774|VTDB_HUMAN:tr|V9HWI6|V9HWI6_HUMAN:tr|D6RF35|D6RF35_HUMAN
YEELQITAGR	44.76	1178.59	10	2.7	590.305	13.53	3	2493	OA-3-aMSMS-40(63)-1uL.mzdata.xml	7450	1	1	tr|H6VRG0|H6VRG0_HUMAN:P04264|K2C1_HUMAN:tr|H6VRF8|H6VRF8_HUMAN:tr|H6VRG3|H6VRG3_HUMAN:tr|H6VRG1|H6VRG1_HUMAN:tr|H6VRG2|H6VRG2_HUMAN:P04259|K2C6B_HUMAN
LGDLYEEEMR	44.68	1253.56	10	3.3	627.789	14.18	3	2631	OA-3-aMSMS-40(63)-1uL.mzdata.xml	2900	1	1	tr|B0YJC4|B0YJC4_HUMAN:P08670|VIME_HUMAN:tr|V9HWE1|V9HWE1_HUMAN
C(+57.02)FSALEVDETYVPK	44.65	1656.77	14	-13.2	829.382	17.26	3	3184	OA-3-aMSMS-40(63)-1uL.mzdata.xml	232000	1	1	P02768|ALBU_HUMAN	Carbamidomethylation	C1:Carbamidomethylation:1000.00
KQTALVELVK	44.41	1127.69	10	1.7	564.854	14.11	3	2588	OA-3-aMSMS-40(63)-1uL.mzdata.xml	213000	3	3	P02768|ALBU_HUMAN
IKDPDASKPEDWDER	44.39	1799.83	15	-3.8	600.949	11.93	3	2165	OA-3-aMSMS-40(63)-1uL.mzdata.xml	1560	2	2	tr|Q53G71|Q53G71_HUMAN:tr|V9HW88|V9HW88_HUMAN:P27797|CALR_HUMAN
LENLLLLDLQHNR	44.39	1589.89	13	6.2	530.973	18.9	3	3533	OA-3-aMSMS-40(63)-1uL.mzdata.xml	2740	1	1	tr|Q6FHG6|Q6FHG6_HUMAN:P51888|PRELP_HUMAN
QISNLQQSISDAEQRGENALKDAK	44.13	2642.33	24	2.1	661.59	17.86	3	3339	OA-3-aMSMS-40(63)-1uL.mzdata.xml	4200	1	1	tr|H6VRG0|H6VRG0_HUMAN:P04264|K2C1_HUMAN:tr|H6VRF8|H6VRF8_HUMAN:tr|H6VRG3|H6VRG3_HUMAN:tr|H6VRG1|H6VRG1_HUMAN:tr|H6VRG2|H6VRG2_HUMAN
QLGTVQQVISER	43.97	1356.74	12	-3.1	679.373	14.87	3	2761	OA-3-aMSMS-40(63)-1uL.mzdata.xml	995	1	1	tr|B4E0A4|B4E0A4_HUMAN:tr|E7ENL6|E7ENL6_HUMAN:tr|B7ZW00|B7ZW00_HUMAN:tr|D9ZGF2|D9ZGF2_HUMAN:P12111|CO6A3_HUMAN
VAVEEVDEEGKFVR	43.77	1604.8	14	4.4	535.944	13.65	3	2525	OA-3-aMSMS-40(63)-1uL.mzdata.xml	2180	1	1	tr|B4DFR3|B4DFR3_HUMAN:tr|A0A0C4DGC5|A0A0C4DGC5_HUMAN:tr|Q5I6Y5|Q5I6Y5_HUMAN:tr|Q5TCI8|Q5TCI8_HUMAN:tr|W8QEH3|W8QEH3_HUMAN:P02545|LMNA_HUMAN
TNAENEFVTIKK	43.63	1392.72	12	3	465.25	12.7	3	2309	OA-3-aMSMS-40(63)-1uL.mzdata.xml	11400	1	1	tr|H6VRG0|H6VRG0_HUMAN:P04264|K2C1_HUMAN:tr|H6VRF8|H6VRF8_HUMAN:tr|H6VRG3|H6VRG3_HUMAN:tr|H6VRG1|H6VRG1_HUMAN:tr|H6VRG2|H6VRG2_HUMAN
FKDLGEENFK	43.62	1225.6	10	2.7	409.541	12.75	3	2306	OA-3-aMSMS-40(63)-1uL.mzdata.xml	944000	2	2	P02768|ALBU_HUMAN
LVNEVTEFAK	43.59	1148.61	10	8.1	575.316	14.39	3	2654	OA-3-aMSMS-40(63)-1uL.mzdata.xml	1060000	2	2	P02768|ALBU_HUMAN
ANRPFLVFIR	43.42	1231.72	10	1.9	411.581	18.08	3	3383	OA-3-aMSMS-40(63)-1uL.mzdata.xml	1540	1	1	P01008|ANT3_HUMAN:tr|A0A024R944|A0A024R944_HUMAN:tr|A0A2S0BDD1|A0A2S0BDD1_HUMAN:tr|A0A0K0Q2Z1|A0A0K0Q2Z1_HUMAN
SLHTLFGDK	43.19	1016.53	9	4.8	509.274	13.73	3	2538	OA-3-aMSMS-40(63)-1uL.mzdata.xml	117000	2	2	P02768|ALBU_HUMAN
FQNALLVR	43.06	959.555	8	10.8	480.79	14.44	3	2678	OA-3-aMSMS-40(63)-1uL.mzdata.xml	609000	1	1	P02768|ALBU_HUMAN
SGETEDTFIADLVVGLC(+57.02)TGQIK	42.89	2352.15	22	-7.6	785.052	24.06	3	4378	OA-3-aMSMS-40(63)-1uL.mzdata.xml	868	1	1	tr|A0A024R4F1|A0A024R4F1_HUMAN:P06733|ENOA_HUMAN	Carbamidomethylation	C17:Carbamidomethylation:1000.00
HGDLLEC(+57.02)ADDRADLAK	42.85	1797.83	16	3.6	600.287	13.41	3	2480	OA-3-aMSMS-40(63)-1uL.mzdata.xml	2430	1	1	P02768|ALBU_HUMAN	Carbamidomethylation	C7:Carbamidomethylation:1000.00
SLEDLQLTHNK	42.64	1296.67	11	1.8	433.231	13.31	3	2445	OA-3-aMSMS-40(63)-1uL.mzdata.xml	21200	2	2	P51884|LUM_HUMAN
SLNNQFASFIDK	42.58	1382.68	12	0	692.349	17.56	3	3274	OA-3-aMSMS-40(63)-1uL.mzdata.xml	5100	1	1	tr|H6VRG0|H6VRG0_HUMAN:P04264|K2C1_HUMAN:tr|H6VRF8|H6VRF8_HUMAN:tr|H6VRG3|H6VRG3_HUMAN:tr|H6VRG1|H6VRG1_HUMAN:tr|H6VRG2|H6VRG2_HUMAN
AKLPEATPTELAK	42.55	1367.77	13	1.1	456.93	13.05	3	2405	OA-3-aMSMS-40(63)-1uL.mzdata.xml	2000	1	1	tr|A0A1B1CYC5|A0A1B1CYC5_HUMAN
KVESLQEEIAFLK	42.34	1532.85	13	1.2	511.956	17.97	3	3351	OA-3-aMSMS-40(63)-1uL.mzdata.xml	3030	1	1	tr|B0YJC4|B0YJC4_HUMAN:P08670|VIME_HUMAN:tr|V9HWE1|V9HWE1_HUMAN
LKEDAVSAAFK	42.17	1177.63	11	4.3	393.554	12.77	3	2333	OA-3-aMSMS-40(63)-1uL.mzdata.xml	21100	2	2	P51884|LUM_HUMAN
EIGELYLPK	42.14	1060.58	9	0.6	531.298	16.2	3	3015	OA-3-aMSMS-40(63)-1uL.mzdata.xml	2960	1	1	tr|G3V3A0|G3V3A0_HUMAN:P01011|AACT_HUMAN:tr|A0A024R6P0|A0A024R6P0_HUMAN:tr|B3KS79|B3KS79_HUMAN
TYETTLEK	42.13	983.481	8	3	492.749	10.29	3	1864	OA-3-aMSMS-40(63)-1uL.mzdata.xml	9730	1	1	P02768|ALBU_HUMAN
ISNIPDEYFKR	42.02	1380.7	11	2.6	461.243	14.5	3	2686	OA-3-aMSMS-40(63)-1uL.mzdata.xml	6600	1	1	P51884|LUM_HUMAN
QGVDADINGLR	41.96	1156.58	11	5.5	579.302	13.33	3	2459	OA-3-aMSMS-40(63)-1uL.mzdata.xml	5470	1	1	P35527|K1C9_HUMAN
LISQIVSSITASLR	41.83	1486.87	14	3	496.633	22.3	3	4095	OA-3-aMSMS-40(63)-1uL.mzdata.xml	1340	2	2	tr|B3KT06|B3KT06_HUMAN:tr|B3KPS3|B3KPS3_HUMAN:tr|Q53GA7|Q53GA7_HUMAN:Q9BQE3|TBA1C_HUMAN:P68363|TBA1B_HUMAN:tr|B7Z1K5|B7Z1K5_HUMAN:tr|F5H5D3|F5H5D3_HUMAN
TYFPHFDLSHGSAQVK	41.53	1832.88	16	4.9	611.972	16.2	3	3011	OA-3-aMSMS-40(63)-1uL.mzdata.xml	11100	2	2	tr|U6A216|U6A216_HUMAN:tr|E9M4D4|E9M4D4_HUMAN:tr|A0A2R8Y7C0|A0A2R8Y7C0_HUMAN:tr|D1MGQ2|D1MGQ2_HUMAN:tr|A0A0K2BMD8|A0A0K2BMD8_HUMAN:P69905|HBA_HUMAN:tr|A0A1K0GXZ1|A0A1K0GXZ1_HUMAN:tr|A0A1S5UZ39|A0A1S5UZ39_HUMAN
ISETSLPPDMYEC(+57.02)LR	41.38	1809.83	15	5.7	604.287	16.83	3	3143	OA-3-aMSMS-40(63)-1uL.mzdata.xml	10800	2	2	P51884|LUM_HUMAN	Carbamidomethylation	C13:Carbamidomethylation:1000.00
PQVSTPTLVEVSR	41.37	1411.77	13	0.2	706.891	14.96	3	2801	OA-3-aMSMS-40(63)-1uL.mzdata.xml	3810	1	1	P02768|ALBU_HUMAN
LLGNVLVC(+57.02)VLAHHFGK	41.32	1775.99	16	5.1	445.006	21.33	3	3946	OA-3-aMSMS-40(63)-1uL.mzdata.xml	1150	1	1	tr|C8C504|C8C504_HUMAN:tr|D9YZU5|D9YZU5_HUMAN:P68871|HBB_HUMAN	Carbamidomethylation	C8:Carbamidomethylation:1000.00
QTALVELVK	41.26	999.596	9	7.2	500.809	15.44	3	2859	OA-3-aMSMS-40(63)-1uL.mzdata.xml	603000	1	1	P02768|ALBU_HUMAN
PADLPSLAADFVESKDVC(+57.02)K	41.13	2061.01	19	-1.4	1031.51	20.36	3	3811	OA-3-aMSMS-40(63)-1uL.mzdata.xml	1470	1	1	P02768|ALBU_HUMAN	Carbamidomethylation	C18:Carbamidomethylation:1000.00
LQDEIQNMKEEMAR	40.94	1733.81	14	5	578.946	14.47	3	2690	OA-3-aMSMS-40(63)-1uL.mzdata.xml	4090	1	1	tr|B0YJC4|B0YJC4_HUMAN:P08670|VIME_HUMAN:tr|V9HWE1|V9HWE1_HUMAN
ISNIPDEYFK	40.77	1224.6	10	0.6	613.309	15.59	3	2894	OA-3-aMSMS-40(63)-1uL.mzdata.xml	4260	1	1	P51884|LUM_HUMAN
MFLSFPTTK	40.68	1070.55	9	0.9	536.281	17.8	3	3321	OA-3-aMSMS-40(63)-1uL.mzdata.xml	3570	1	1	tr|U6A216|U6A216_HUMAN:tr|E9M4D4|E9M4D4_HUMAN:tr|A0A2R8Y7C0|A0A2R8Y7C0_HUMAN:tr|D1MGQ2|D1MGQ2_HUMAN:tr|A0A0K2BMD8|A0A0K2BMD8_HUMAN:P69905|HBA_HUMAN:tr|A0A1K0GXZ1|A0A1K0GXZ1_HUMAN:tr|A0A1S5UZ39|A0A1S5UZ39_HUMAN
LSITGTYDLK	40.66	1109.6	10	1.3	555.806	15.12	3	2808	OA-3-aMSMS-40(63)-1uL.mzdata.xml	13800	1	1	tr|E9KL23|E9KL23_HUMAN:P01009|A1AT_HUMAN
ALPLALVLHELGAGR	40.55	1528.91	15	2.9	510.645	22.77	3	4179	OA-3-aMSMS-40(63)-1uL.mzdata.xml	251	1	1	tr|A0A1W2PQK0|A0A1W2PQK0_HUMAN:tr|C9JGI3|C9JGI3_HUMAN:tr|E5KRG5|E5KRG5_HUMAN:P19971|TYPH_HUMAN:tr|B2RBL3|B2RBL3_HUMAN
VSPGAFTPLVK	40.51	1114.64	11	1	558.327	16.08	3	2993	OA-3-aMSMS-40(63)-1uL.mzdata.xml	2140	1	1	tr|F8VXZ8|F8VXZ8_HUMAN:tr|F8VUF6|F8VUF6_HUMAN:tr|F8VWU0|F8VWU0_HUMAN:P07585|PGS2_HUMAN:tr|Q6FH10|Q6FH10_HUMAN
NLAVSQVVHK	40.37	1093.62	10	1	365.549	12.32	3	2235	OA-3-aMSMS-40(63)-1uL.mzdata.xml	920	1	1	tr|G3V3A0|G3V3A0_HUMAN:P01011|AACT_HUMAN:tr|A0A024R6P0|A0A024R6P0_HUMAN:tr|B3KS79|B3KS79_HUMAN
LVDKFLEDVKK	40.33	1332.77	11	2.4	445.263	14.23	3	2629	OA-3-aMSMS-40(63)-1uL.mzdata.xml	9730	1	1	tr|E9KL23|E9KL23_HUMAN:P01009|A1AT_HUMAN
AGYTDKVVIGMDVAASEFFR	40.24	2175.07	20	-1.6	726.028	21.33	3	3953	OA-3-aMSMS-40(63)-1uL.mzdata.xml	484	1	1	tr|A0A024R4F1|A0A024R4F1_HUMAN:P06733|ENOA_HUMAN
GALQNIIPASTGAAK	40.22	1410.78	15	2.6	706.401	15.76	3	2935	OA-3-aMSMS-40(63)-1uL.mzdata.xml	2840	1	1	tr|A4UCT1|A4UCT1_HUMAN:tr|Q0QET7|Q0QET7_HUMAN:tr|E7EUT5|E7EUT5_HUMAN:P04406|G3P_HUMAN:tr|V9HVZ4|V9HVZ4_HUMAN:tr|Q2TSD0|Q2TSD0_HUMAN
VGINYQPPTVVPGGDLAK	40.14	1823.98	18	5.9	913.002	16.8	3	3141	OA-3-aMSMS-40(63)-1uL.mzdata.xml	1210	1	1	tr|B3KT06|B3KT06_HUMAN:tr|B3KPS3|B3KPS3_HUMAN:tr|Q53GA7|Q53GA7_HUMAN:Q9BQE3|TBA1C_HUMAN:P68363|TBA1B_HUMAN:tr|B7Z1K5|B7Z1K5_HUMAN:tr|F5H5D3|F5H5D3_HUMAN
VMDKYTFELSR	40.1	1387.68	11	1.3	463.568	14.87	3	2758	OA-3-aMSMS-40(63)-1uL.mzdata.xml	2230	1	1	P02774|VTDB_HUMAN:tr|V9HWI6|V9HWI6_HUMAN:tr|D6RF35|D6RF35_HUMAN
ADLEMQIESLTEELAYLKK	40.05	2223.13	19	-2.4	742.05	22.93	3	4193	OA-3-aMSMS-40(63)-1uL.mzdata.xml	2380	1	1	P13645|K1C10_HUMAN
VVAGVANALAHKYH	39.92	1448.79	14	2.7	363.205	13.23	3	2446	OA-3-aMSMS-40(63)-1uL.mzdata.xml	3120	1	1	tr|C8C504|C8C504_HUMAN:tr|D9YZU5|D9YZU5_HUMAN:P68871|HBB_HUMAN
DVWGIEGPIDAAFTR	39.26	1645.81	15	0.1	823.912	20.37	3	3795	OA-3-aMSMS-40(63)-1uL.mzdata.xml	1350	1	1	tr|B7Z553|B7Z553_HUMAN:P04004|VTNC_HUMAN:tr|D9ZGG2|D9ZGG2_HUMAN
EADDIVNWLK	39.01	1201.6	10	-1.5	601.805	18.4	3	3441	OA-3-aMSMS-40(63)-1uL.mzdata.xml	1730	1	1	P07237|PDIA1_HUMAN:tr|A0A024R8S5|A0A024R8S5_HUMAN:tr|B4DNL5|B4DNL5_HUMAN
RPC(+57.02)FSALEVDETYVPKEF	38.78	2186.04	18	1.9	729.687	18.69	3	3494	OA-3-aMSMS-40(63)-1uL.mzdata.xml	5740	1	1	P02768|ALBU_HUMAN	Carbamidomethylation	C3:Carbamidomethylation:1000.00
AAPLQGMLPGLLAPLR	38.73	1616.94	16	2.6	809.481	22.46	3	4141	OA-3-aMSMS-40(63)-1uL.mzdata.xml	375	1	1	tr|B4E0A4|B4E0A4_HUMAN:tr|E7ENL6|E7ENL6_HUMAN:tr|B7ZW00|B7ZW00_HUMAN:tr|D9ZGF2|D9ZGF2_HUMAN:P12111|CO6A3_HUMAN
EFTPPVQAAYQK	38.59	1377.69	12	0.7	689.854	14.01	3	2599	OA-3-aMSMS-40(63)-1uL.mzdata.xml	4060	1	1	tr|C8C504|C8C504_HUMAN:tr|D9YZU5|D9YZU5_HUMAN:P68871|HBB_HUMAN
TLLDIDNTR	38.41	1059.56	9	0.6	530.786	14.38	3	2674	OA-3-aMSMS-40(63)-1uL.mzdata.xml	6480	1	1	P35527|K1C9_HUMAN
SKELTTEIDNNIEQISSYK	38.31	2211.09	19	16.1	738.049	17.34	3	3241	OA-3-aMSMS-40(63)-1uL.mzdata.xml	0	0	0	P13645|K1C10_HUMAN
EIAQDFKTDLR	38.16	1334.68	11	0.7	445.902	13.62	3	2516	OA-3-aMSMS-40(63)-1uL.mzdata.xml	1830	1	1	tr|K7EMV3|K7EMV3_HUMAN:tr|B4E380|B4E380_HUMAN:tr|B4DEB1|B4DEB1_HUMAN:tr|K7EK07|K7EK07_HUMAN:tr|B2R4P9|B2R4P9_HUMAN:tr|B2R6Y1|B2R6Y1_HUMAN:P84243|H33_HUMAN:P68431|H31_HUMAN:Q16695|H31T_HUMAN:Q71DI3|H32_HUMAN:tr|K7ES00|K7ES00_HUMAN:tr|Q6TXQ4|Q6TXQ4_HUMAN:tr|A8K4Y7|A8K4Y7_HUMAN:tr|A0A1X8XL64|A0A1X8XL64_HUMAN
NQLEEVPSALPR	38.14	1351.71	12	3.4	676.864	14.89	3	2775	OA-3-aMSMS-40(63)-1uL.mzdata.xml	4720	1	1	tr|Q6FHG6|Q6FHG6_HUMAN:P51888|PRELP_HUMAN
RMPC(+57.02)AEDYLSVVLNQLC(+57.02)VLHEKTPVSDR	38.09	3328.64	28	-6.8	833.161	22.93	3	4211	OA-3-aMSMS-40(63)-1uL.mzdata.xml	1350	2	2	P02768|ALBU_HUMAN	Carbamidomethylation	C4:Carbamidomethylation:1000.00;C17:Carbamidomethylation:1000.00
C(+57.02)KDDEFTHLYTLIVRPDNTYEVK	37.75	2855.38	23	2.6	714.854	19.08	3	3566	OA-3-aMSMS-40(63)-1uL.mzdata.xml	1580	1	1	tr|Q53G71|Q53G71_HUMAN:tr|V9HW88|V9HW88_HUMAN:P27797|CALR_HUMAN	Carbamidomethylation	C1:Carbamidomethylation:1000.00
[truncated: 159 more rows]

## Sheet: OA band 4 Proteins
Protein Group	Protein ID	Accession	-10lgP	Coverage (%)	Coverage (%) OA-4	Area OA-4	#Peptides	#Unique	#Spec OA-4	PTM	Avg. Mass	Description
[truncated: 570 more rows]

[truncated: 17 more sheets: OA band 4 Peptides, OA band 5 Proteins, OA band 5 Peptides, OA band 6 Proteins, OA band 6 Peptides, TBC band 1 Proteins, TBC band 1 Peptides, TBC band 2 Proteins, TBC band 2 Peptides, TBC band 3 Proteins, TBC band 3 Peptides, TBC band 4 Proteins, TBC band 4 Peptides, TBC band 5 Proteins, TBC band 5 Peptides, TBC band 6 Proteins, TBC band 6 Peptides]
