# Supplementary material for: Typical response of CD14++CD16– monocyte to knee synovial derived mediators as a key target to overcome the onset and progression of osteoarthritis
Source: Front Med (Lausanne). 2022 Aug 29;9:904721. doi: 10.3389/fmed.2022.904721 (PMC9464827; doi:10.3389/fmed.2022.904721)
Supplement: Supplementary file 1 [file Data_Sheet_1.ZIP › Supplimentary file/Suppl.2 Gene ontology string list.xlsx]

## Sheet: OAS
#term ID	term description	observed gene count	background gene count	false discovery rate	matching proteins in your network (IDs)	matching proteins in your network (labels)
GO:0006810	transport	62	4130	3.47e-13	ENSP00000205948,ENSP00000226218,ENSP00000232003,ENSP00000237014,ENSP00000247461,ENSP00000251453,ENSP00000259396,ENSP00000262225,ENSP00000262428,ENSP00000263100,ENSP00000263168,ENSP00000263238,ENSP00000263645,ENSP00000264613,ENSP00000264870,ENSP00000265023,ENSP00000268182,ENSP00000271638,ENSP00000278407,ENSP00000281154,ENSP00000281456,ENSP00000291565,ENSP00000291568,ENSP00000295822,ENSP00000300060…	A1BG,ACTR3,ANPEP,APOH,CANX,CAP1,CAPZA1,CAPZA2,CD81,CFD,COTL1,CP,CSTB,EEF2,EIF5A,EIF5A2,EIF5AL1,F13A1,FKBP1A,GC,GDI2,GIG25,GPI,HNRNPA1,HNRNPA1L2,HNRNPA2B1,HRG,IGLL5,IQGAP1,KNG1,LAMP2,MRC2,MT-CO2,ORM1,PDIA6,PDXK,PRG4,RAN,RPL12,RPL6,RPLP0,RPS10,RPS16,RPS20,RPS25,RPS7,S100A10,S100A11,SCO2,SERPINC1,SERPING1,SLC25A31,SLC25A4,SLC25A5,SLC25A6,SNRPB,TBC1D22A,TMED10,TMED2,TTR,UBA52,VTN
GO:0051179	localization	65	5233	1.51e-10	ENSP00000205948,ENSP00000226218,ENSP00000232003,ENSP00000237014,ENSP00000247461,ENSP00000251453,ENSP00000259396,ENSP00000259818,ENSP00000262225,ENSP00000262428,ENSP00000263100,ENSP00000263168,ENSP00000263238,ENSP00000263645,ENSP00000264613,ENSP00000264870,ENSP00000265023,ENSP00000268182,ENSP00000271638,ENSP00000278407,ENSP00000281154,ENSP00000281456,ENSP00000291565,ENSP00000291568,ENSP00000295822…	A1BG,ACTR3,ANPEP,APOH,CANX,CAP1,CAPZA1,CAPZA2,CD81,CFD,COTL1,CP,CSTB,EEF2,EIF5A,EIF5A2,EIF5AL1,F13A1,FKBP1A,GC,GDI2,GIG25,GPI,GPX1,HNRNPA1,HNRNPA1L2,HNRNPA2B1,HRG,IGLL5,IQGAP1,KNG1,KRT16,LAMP2,MRC2,MT-CO2,ORM1,PDIA6,PDXK,PRG4,RAN,RPL12,RPL6,RPLP0,RPS10,RPS16,RPS20,RPS25,RPS7,S100A10,S100A11,SCO2,SERPINC1,SERPING1,SLC25A31,SLC25A4,SLC25A5,SLC25A6,SNRPB,TBC1D22A,TMED10,TMED2,TTR,TUBB2B,UBA52,VTN
GO:0016192	vesicle-mediated transport	35	1699	1.71e-09	ENSP00000205948,ENSP00000226218,ENSP00000232003,ENSP00000237014,ENSP00000247461,ENSP00000259396,ENSP00000262225,ENSP00000262428,ENSP00000263100,ENSP00000263168,ENSP00000263238,ENSP00000263645,ENSP00000264870,ENSP00000265023,ENSP00000268182,ENSP00000271638,ENSP00000278407,ENSP00000291565,ENSP00000291568,ENSP00000300060,ENSP00000303145,ENSP00000307513,ENSP00000307940,ENSP00000332139,ENSP00000354947…	A1BG,ACTR3,ANPEP,APOH,CANX,CAP1,CAPZA1,CAPZA2,CD81,CFD,COTL1,CSTB,EEF2,F13A1,GDI2,GIG25,GPI,HRG,IGLL5,IQGAP1,KNG1,LAMP2,MRC2,ORM1,PDIA6,PDXK,PRG4,S100A10,S100A11,SERPING1,TMED10,TMED2,TTR,UBA52,VTN
GO:0045055	regulated exocytosis	22	691	1.38e-08	ENSP00000205948,ENSP00000232003,ENSP00000237014,ENSP00000259396,ENSP00000262428,ENSP00000263100,ENSP00000264870,ENSP00000265023,ENSP00000268182,ENSP00000271638,ENSP00000278407,ENSP00000291565,ENSP00000291568,ENSP00000300060,ENSP00000303145,ENSP00000307940,ENSP00000332139,ENSP00000361883,ENSP00000369538,ENSP00000376793,ENSP00000405573,ENSP00000408411	A1BG,ANPEP,APOH,CAP1,CFD,COTL1,CSTB,EEF2,F13A1,GDI2,GIG25,GPI,HRG,IQGAP1,KNG1,LAMP2,ORM1,PDXK,S100A11,SERPING1,TMED10,TTR
GO:0006955	immune response	32	1560	1.48e-08	ENSP00000226218,ENSP00000232003,ENSP00000237014,ENSP00000255040,ENSP00000259396,ENSP00000262428,ENSP00000263100,ENSP00000263168,ENSP00000263238,ENSP00000265023,ENSP00000268182,ENSP00000271638,ENSP00000278407,ENSP00000291565,ENSP00000291568,ENSP00000300060,ENSP00000301653,ENSP00000307940,ENSP00000332139,ENSP00000354947,ENSP00000356037,ENSP00000356399,ENSP00000356671,ENSP00000361883,ENSP00000369317…	A1BG,ACTR3,ANPEP,APCS,C4BPA,CAP1,CAPZA1,CAPZA2,CFD,CFH,COTL1,CSTB,EEF2,GDI2,GIG25,GPI,HRG,IGHV4-38-2,IGLL5,IQGAP1,KNG1,KRT16,KRT6A,LAMP2,ORM1,PDXK,PRG4,S100A11,SERPINC1,SERPING1,TTR,VTN
GO:0046903	secretion	25	1070	1.9e-07	ENSP00000205948,ENSP00000232003,ENSP00000237014,ENSP00000247461,ENSP00000259396,ENSP00000262428,ENSP00000263100,ENSP00000264870,ENSP00000265023,ENSP00000268182,ENSP00000271638,ENSP00000278407,ENSP00000291565,ENSP00000291568,ENSP00000300060,ENSP00000303145,ENSP00000307940,ENSP00000332139,ENSP00000354876,ENSP00000356671,ENSP00000361883,ENSP00000369538,ENSP00000376793,ENSP00000405573,ENSP00000408411	A1BG,ANPEP,APOH,CANX,CAP1,CFD,COTL1,CSTB,EEF2,F13A1,GDI2,GIG25,GPI,HRG,IQGAP1,KNG1,LAMP2,MT-CO2,ORM1,PDXK,S100A11,SERPINC1,SERPING1,TMED10,TTR
GO:0002376	immune system process	37	2370	4.06e-07	ENSP00000226218,ENSP00000232003,ENSP00000237014,ENSP00000247461,ENSP00000252245,ENSP00000255040,ENSP00000259396,ENSP00000262428,ENSP00000263100,ENSP00000263168,ENSP00000263238,ENSP00000265023,ENSP00000268182,ENSP00000271638,ENSP00000278407,ENSP00000291565,ENSP00000291568,ENSP00000298510,ENSP00000300060,ENSP00000301653,ENSP00000307940,ENSP00000332139,ENSP00000354947,ENSP00000356037,ENSP00000356399…	A1BG,ACTR3,ANPEP,APCS,C4BPA,CANX,CAP1,CAPZA1,CAPZA2,CFD,CFH,COTL1,CSTB,EEF2,FKBP1A,GDI2,GIG25,GPI,HRG,IGHV4-38-2,IGLL5,IQGAP1,KNG1,KRT16,KRT6A,KRT75,LAMP2,ORM1,PDXK,PRDX3,PRG4,S100A11,SERPINC1,SERPING1,TTR,UBA52,VTN
GO:0002443	leukocyte mediated immunity	19	632	4.6e-07	ENSP00000237014,ENSP00000259396,ENSP00000262428,ENSP00000263100,ENSP00000268182,ENSP00000271638,ENSP00000278407,ENSP00000291565,ENSP00000291568,ENSP00000300060,ENSP00000307940,ENSP00000332139,ENSP00000356037,ENSP00000361883,ENSP00000369538,ENSP00000376793,ENSP00000405573,ENSP00000408411,ENSP00000431254	A1BG,ANPEP,C4BPA,CAP1,CFD,COTL1,CSTB,EEF2,GDI2,GIG25,GPI,IGLL5,IQGAP1,LAMP2,ORM1,PDXK,S100A11,SERPING1,TTR
GO:0032940	secretion by cell	23	959	4.69e-07	ENSP00000205948,ENSP00000232003,ENSP00000237014,ENSP00000247461,ENSP00000259396,ENSP00000262428,ENSP00000263100,ENSP00000264870,ENSP00000265023,ENSP00000268182,ENSP00000271638,ENSP00000278407,ENSP00000291565,ENSP00000291568,ENSP00000300060,ENSP00000303145,ENSP00000307940,ENSP00000332139,ENSP00000361883,ENSP00000369538,ENSP00000376793,ENSP00000405573,ENSP00000408411	A1BG,ANPEP,APOH,CANX,CAP1,CFD,COTL1,CSTB,EEF2,F13A1,GDI2,GIG25,GPI,HRG,IQGAP1,KNG1,LAMP2,ORM1,PDXK,S100A11,SERPING1,TMED10,TTR
GO:0002576	platelet degranulation	10	129	7.57e-07	ENSP00000205948,ENSP00000232003,ENSP00000259396,ENSP00000263100,ENSP00000264870,ENSP00000265023,ENSP00000278407,ENSP00000332139,ENSP00000376793,ENSP00000408411	A1BG,APOH,CFD,F13A1,GIG25,HRG,KNG1,LAMP2,ORM1,SERPING1
GO:0006614	SRP-dependent cotranslational protein targeting to membrane	9	92	7.57e-07	ENSP00000251453,ENSP00000339095,ENSP00000354739,ENSP00000388107,ENSP00000403172,ENSP00000429374,ENSP00000435096,ENSP00000449328,ENSP00000481646	RPL12,RPL6,RPLP0,RPS10,RPS16,RPS20,RPS25,RPS7,UBA52
GO:0043312	neutrophil degranulation	16	485	1.66e-06	ENSP00000237014,ENSP00000259396,ENSP00000262428,ENSP00000263100,ENSP00000268182,ENSP00000271638,ENSP00000291565,ENSP00000291568,ENSP00000300060,ENSP00000307940,ENSP00000332139,ENSP00000361883,ENSP00000369538,ENSP00000376793,ENSP00000405573,ENSP00000408411	A1BG,ANPEP,CAP1,CFD,COTL1,CSTB,EEF2,GDI2,GIG25,GPI,IQGAP1,LAMP2,ORM1,PDXK,S100A11,TTR
GO:0072376	protein activation cascade	8	74	1.76e-06	ENSP00000205948,ENSP00000264870,ENSP00000265023,ENSP00000278407,ENSP00000332139,ENSP00000356037,ENSP00000356399,ENSP00000431254	APOH,C4BPA,CFD,CFH,F13A1,IGLL5,KNG1,SERPING1
GO:0006518	peptide metabolic process	16	497	1.97e-06	ENSP00000251453,ENSP00000295822,ENSP00000300060,ENSP00000307940,ENSP00000336702,ENSP00000339095,ENSP00000354739,ENSP00000388107,ENSP00000403172,ENSP00000407375,ENSP00000408411,ENSP00000429374,ENSP00000430706,ENSP00000435096,ENSP00000449328,ENSP00000481646	ANPEP,EEF2,EIF5A,EIF5A2,EIF5AL1,GPX1,LAMP2,RPL12,RPL6,RPLP0,RPS10,RPS16,RPS20,RPS25,RPS7,UBA52
GO:0070268	cornification	9	112	1.97e-06	ENSP00000167586,ENSP00000252245,ENSP00000252250,ENSP00000254043,ENSP00000301653,ENSP00000308452,ENSP00000328358,ENSP00000355124,ENSP00000369317	KRT14,KRT15,KRT16,KRT17,KRT19,KRT6A,KRT6C,KRT75,KRT79
GO:0051346	negative regulation of hydrolase activity	15	438	2.06e-06	ENSP00000226218,ENSP00000232003,ENSP00000255040,ENSP00000261313,ENSP00000262225,ENSP00000265023,ENSP00000268182,ENSP00000278407,ENSP00000291568,ENSP00000298510,ENSP00000356671,ENSP00000376793,ENSP00000383003,ENSP00000407375,ENSP00000434412	APCS,CSTB,FKBP1A,GIG25,GPX1,HRG,IQGAP1,KNG1,PEBP1,PRDX3,SERPINC1,SERPING1,SERPINH1,TMED2,VTN
GO:0000184	nuclear-transcribed mRNA catabolic process, nonsense-mediated decay	9	118	2.54e-06	ENSP00000251453,ENSP00000339095,ENSP00000354739,ENSP00000388107,ENSP00000403172,ENSP00000429374,ENSP00000435096,ENSP00000449328,ENSP00000481646	RPL12,RPL6,RPLP0,RPS10,RPS16,RPS20,RPS25,RPS7,UBA52
GO:0002252	immune effector process	21	927	2.54e-06	ENSP00000237014,ENSP00000259396,ENSP00000262428,ENSP00000263100,ENSP00000263238,ENSP00000268182,ENSP00000271638,ENSP00000278407,ENSP00000291565,ENSP00000291568,ENSP00000300060,ENSP00000307940,ENSP00000332139,ENSP00000356037,ENSP00000356399,ENSP00000361883,ENSP00000369538,ENSP00000376793,ENSP00000405573,ENSP00000408411,ENSP00000431254	A1BG,ACTR3,ANPEP,C4BPA,CAP1,CFD,CFH,COTL1,CSTB,EEF2,GDI2,GIG25,GPI,IGLL5,IQGAP1,LAMP2,ORM1,PDXK,S100A11,SERPING1,TTR
GO:2000257	regulation of protein activation cascade	7	54	2.84e-06	ENSP00000226218,ENSP00000263645,ENSP00000278407,ENSP00000356037,ENSP00000356399,ENSP00000356671,ENSP00000431254	C4BPA,CD81,CFH,IGLL5,SERPINC1,SERPING1,VTN
GO:0045861	negative regulation of proteolysis	13	349	5.59e-06	ENSP00000226218,ENSP00000232003,ENSP00000261313,ENSP00000265023,ENSP00000278407,ENSP00000291568,ENSP00000298510,ENSP00000339095,ENSP00000356037,ENSP00000356671,ENSP00000376793,ENSP00000407375,ENSP00000434412	C4BPA,CSTB,GIG25,GPX1,HRG,KNG1,PEBP1,PRDX3,RPS7,SERPINC1,SERPING1,SERPINH1,VTN
GO:0006412	translation	13	362	7.94e-06	ENSP00000251453,ENSP00000295822,ENSP00000307940,ENSP00000336702,ENSP00000339095,ENSP00000354739,ENSP00000388107,ENSP00000403172,ENSP00000429374,ENSP00000430706,ENSP00000435096,ENSP00000449328,ENSP00000481646	EEF2,EIF5A,EIF5A2,EIF5AL1,RPL12,RPL6,RPLP0,RPS10,RPS16,RPS20,RPS25,RPS7,UBA52
GO:0010951	negative regulation of endopeptidase activity	11	242	8.05e-06	ENSP00000226218,ENSP00000232003,ENSP00000261313,ENSP00000265023,ENSP00000278407,ENSP00000291568,ENSP00000298510,ENSP00000356671,ENSP00000376793,ENSP00000407375,ENSP00000434412	CSTB,GIG25,GPX1,HRG,KNG1,PEBP1,PRDX3,SERPINC1,SERPING1,SERPINH1,VTN
GO:0006413	translational initiation	9	142	8.07e-06	ENSP00000251453,ENSP00000339095,ENSP00000354739,ENSP00000388107,ENSP00000403172,ENSP00000429374,ENSP00000435096,ENSP00000449328,ENSP00000481646	RPL12,RPL6,RPLP0,RPS10,RPS16,RPS20,RPS25,RPS7,UBA52
GO:0034655	nucleobase-containing compound catabolic process	13	394	1.74e-05	ENSP00000251453,ENSP00000313199,ENSP00000339095,ENSP00000354739,ENSP00000379038,ENSP00000388107,ENSP00000403172,ENSP00000405573,ENSP00000407375,ENSP00000429374,ENSP00000435096,ENSP00000449328,ENSP00000481646	GPI,GPX1,HNRNPD,RPL12,RPL6,RPLP0,RPS10,RPS16,RPS20,RPS25,RPS7,TYMP,UBA52
GO:0030162	regulation of proteolysis	17	742	3.54e-05	ENSP00000226218,ENSP00000232003,ENSP00000256497,ENSP00000261313,ENSP00000263645,ENSP00000265023,ENSP00000278407,ENSP00000291568,ENSP00000298510,ENSP00000339095,ENSP00000356037,ENSP00000356399,ENSP00000356671,ENSP00000376793,ENSP00000407375,ENSP00000431254,ENSP00000434412	C4BPA,CD81,CFH,CSTB,EDEM1,GIG25,GPX1,HRG,IGLL5,KNG1,PEBP1,PRDX3,RPS7,SERPINC1,SERPING1,SERPINH1,VTN
GO:0030449	regulation of complement activation	6	52	3.58e-05	ENSP00000226218,ENSP00000263645,ENSP00000278407,ENSP00000356037,ENSP00000356399,ENSP00000431254	C4BPA,CD81,CFH,IGLL5,SERPING1,VTN
GO:0015931	nucleobase-containing compound transport	10	230	3.66e-05	ENSP00000281456,ENSP00000295822,ENSP00000336702,ENSP00000341826,ENSP00000346694,ENSP00000350090,ENSP00000360671,ENSP00000370808,ENSP00000430706,ENSP00000446215	EIF5A,EIF5A2,EIF5AL1,HNRNPA1,HNRNPA1L2,HNRNPA2B1,RAN,SLC25A4,SLC25A5,SLC25A6
GO:0016071	mRNA metabolic process	16	667	4.07e-05	ENSP00000251453,ENSP00000313199,ENSP00000339095,ENSP00000341826,ENSP00000346694,ENSP00000350090,ENSP00000354739,ENSP00000365439,ENSP00000382972,ENSP00000388107,ENSP00000403172,ENSP00000412566,ENSP00000429374,ENSP00000435096,ENSP00000449328,ENSP00000481646	HNRNPA1,HNRNPA1L2,HNRNPA2B1,HNRNPD,HNRNPK,RPL12,RPL6,RPLP0,RPS10,RPS16,RPS20,RPS25,RPS7,SNRPB,SNRPN,UBA52
GO:0006401	RNA catabolic process	10	237	4.56e-05	ENSP00000251453,ENSP00000313199,ENSP00000339095,ENSP00000354739,ENSP00000388107,ENSP00000403172,ENSP00000429374,ENSP00000435096,ENSP00000449328,ENSP00000481646	HNRNPD,RPL12,RPL6,RPLP0,RPS10,RPS16,RPS20,RPS25,RPS7,UBA52
GO:0002673	regulation of acute inflammatory response	7	92	5e-05	ENSP00000226218,ENSP00000255040,ENSP00000263645,ENSP00000278407,ENSP00000356037,ENSP00000356399,ENSP00000431254	APCS,C4BPA,CD81,CFH,IGLL5,SERPING1,VTN
GO:0071705	nitrogen compound transport	26	1690	5.06e-05	ENSP00000232003,ENSP00000247461,ENSP00000251453,ENSP00000262225,ENSP00000281456,ENSP00000295822,ENSP00000303145,ENSP00000336702,ENSP00000336724,ENSP00000339095,ENSP00000341826,ENSP00000346694,ENSP00000350090,ENSP00000354739,ENSP00000360671,ENSP00000369538,ENSP00000370808,ENSP00000388107,ENSP00000403172,ENSP00000408411,ENSP00000429374,ENSP00000430706,ENSP00000435096,ENSP00000446215,ENSP00000449328…	CANX,EIF5A,EIF5A2,EIF5AL1,GDI2,HNRNPA1,HNRNPA1L2,HNRNPA2B1,HRG,LAMP2,RAN,RPL12,RPL6,RPLP0,RPS10,RPS16,RPS20,RPS25,RPS7,SLC25A4,SLC25A5,SLC25A6,TBC1D22A,TMED10,TMED2,UBA52
GO:0097435	supramolecular fiber organization	12	383	6.56e-05	ENSP00000167586,ENSP00000252071,ENSP00000256001,ENSP00000263238,ENSP00000308452,ENSP00000345230,ENSP00000355124,ENSP00000357516,ENSP00000361883,ENSP00000378957,ENSP00000383003,ENSP00000434412	ACTR3,ACTR3B,ACTR3C,CAP1,FKBP1A,KRT14,KRT17,KRT19,MFAP4,SERPINH1,TPM3,TPM4
GO:0006605	protein targeting	11	318	7.16e-05	ENSP00000251453,ENSP00000339095,ENSP00000354739,ENSP00000370808,ENSP00000388107,ENSP00000403172,ENSP00000408411,ENSP00000429374,ENSP00000435096,ENSP00000449328,ENSP00000481646	LAMP2,RPL12,RPL6,RPLP0,RPS10,RPS16,RPS20,RPS25,RPS7,SLC25A6,UBA52
GO:0050896	response to stimulus	67	7824	8.02e-05	ENSP00000205948,ENSP00000226218,ENSP00000232003,ENSP00000237014,ENSP00000237530,ENSP00000247461,ENSP00000255040,ENSP00000256497,ENSP00000259396,ENSP00000261313,ENSP00000262428,ENSP00000263100,ENSP00000263168,ENSP00000263238,ENSP00000263645,ENSP00000264870,ENSP00000265023,ENSP00000268182,ENSP00000271638,ENSP00000278407,ENSP00000281456,ENSP00000291565,ENSP00000291568,ENSP00000298510,ENSP00000300060…	A1BG,ACTR3,ANPEP,APCS,APOH,C4BPA,CANX,CAP1,CAPZA1,CAPZA2,CD81,CFD,CFH,COTL1,CSF2RB,CSTB,EDEM1,EEF2,F13A1,FBP1,FKBP1A,GDI2,GIG25,GPI,GPX1,HNRNPA1,HNRNPA2B1,HNRNPD,HNRNPDL,HNRNPK,HRG,IGHV4-38-2,IGLL5,IQGAP1,KNG1,KRT16,KRT17,KRT19,KRT6A,LAMP2,MFAP4,MRC2,MT-CO2,ORM1,P4HB,PDIA6,PDXK,PEBP1,POSTN,PRDX3,PRG4,RAN,RPLP0,RPN2,S100A10,S100A11,SERPINC1,SERPING1,SERPINH1,SLC25A4,SLC25A5,SLC25A6,TMED10,TTR,TYMP…
GO:0072594	establishment of protein localization to organelle	12	396	8.7e-05	ENSP00000251453,ENSP00000339095,ENSP00000354739,ENSP00000370808,ENSP00000388107,ENSP00000403172,ENSP00000408411,ENSP00000429374,ENSP00000435096,ENSP00000446215,ENSP00000449328,ENSP00000481646	LAMP2,RAN,RPL12,RPL6,RPLP0,RPS10,RPS16,RPS20,RPS25,RPS7,SLC25A6,UBA52
GO:0044419	interspecies interaction between organisms	16	724	9.19e-05	ENSP00000232003,ENSP00000255040,ENSP00000263645,ENSP00000265023,ENSP00000281456,ENSP00000300060,ENSP00000341826,ENSP00000355124,ENSP00000356399,ENSP00000360671,ENSP00000365439,ENSP00000369317,ENSP00000370808,ENSP00000388107,ENSP00000407375,ENSP00000446215	ANPEP,APCS,CD81,CFH,GPX1,HNRNPA1,HNRNPK,HRG,KNG1,KRT19,KRT6A,RAN,SLC25A4,SLC25A5,SLC25A6,UBA52
GO:0061045	negative regulation of wound healing	6	66	9.75e-05	ENSP00000205948,ENSP00000226218,ENSP00000232003,ENSP00000255040,ENSP00000265023,ENSP00000278407	APCS,APOH,HRG,KNG1,SERPING1,VTN
GO:0006452	translational frameshifting	3	3	0.00011	ENSP00000295822,ENSP00000336702,ENSP00000430706	EIF5A,EIF5A2,EIF5AL1
GO:0045905	positive regulation of translational termination	3	3	0.00011	ENSP00000295822,ENSP00000336702,ENSP00000430706	EIF5A,EIF5A2,EIF5AL1
GO:0006886	intracellular protein transport	17	836	0.00012	ENSP00000251453,ENSP00000262225,ENSP00000303145,ENSP00000336702,ENSP00000336724,ENSP00000339095,ENSP00000346694,ENSP00000354739,ENSP00000370808,ENSP00000388107,ENSP00000403172,ENSP00000408411,ENSP00000429374,ENSP00000435096,ENSP00000446215,ENSP00000449328,ENSP00000481646	EIF5A,HNRNPA2B1,LAMP2,RAN,RPL12,RPL6,RPLP0,RPS10,RPS16,RPS20,RPS25,RPS7,SLC25A6,TBC1D22A,TMED10,TMED2,UBA52
GO:0015853	adenine transport	3	4	0.00017	ENSP00000281456,ENSP00000360671,ENSP00000370808	SLC25A4,SLC25A5,SLC25A6
GO:0045901	positive regulation of translational elongation	3	4	0.00017	ENSP00000295822,ENSP00000336702,ENSP00000430706	EIF5A,EIF5A2,EIF5AL1
GO:0030193	regulation of blood coagulation	6	77	0.00018	ENSP00000205948,ENSP00000226218,ENSP00000232003,ENSP00000265023,ENSP00000278407,ENSP00000356671	APOH,HRG,KNG1,SERPINC1,SERPING1,VTN
GO:0061041	regulation of wound healing	7	124	0.00022	ENSP00000205948,ENSP00000226218,ENSP00000232003,ENSP00000255040,ENSP00000265023,ENSP00000278407,ENSP00000356671	APCS,APOH,HRG,KNG1,SERPINC1,SERPING1,VTN
GO:0045321	leukocyte activation	17	894	0.00023	ENSP00000237014,ENSP00000259396,ENSP00000262428,ENSP00000263100,ENSP00000268182,ENSP00000271638,ENSP00000291565,ENSP00000291568,ENSP00000300060,ENSP00000307940,ENSP00000332139,ENSP00000361883,ENSP00000369538,ENSP00000376793,ENSP00000383003,ENSP00000405573,ENSP00000408411	A1BG,ANPEP,CAP1,CFD,COTL1,CSTB,EEF2,FKBP1A,GDI2,GIG25,GPI,IQGAP1,LAMP2,ORM1,PDXK,S100A11,TTR
GO:0035722	interleukin-12-mediated signaling pathway	5	47	0.00026	ENSP00000263168,ENSP00000327801,ENSP00000346694,ENSP00000449328,ENSP00000483254	CAPZA1,HNRNPA2B1,HNRNPDL,P4HB,RPLP0
GO:0009987	cellular process	98	14652	0.00027	ENSP00000167586,ENSP00000205948,ENSP00000226218,ENSP00000232003,ENSP00000237014,ENSP00000237530,ENSP00000247461,ENSP00000251453,ENSP00000252071,ENSP00000252245,ENSP00000252250,ENSP00000254043,ENSP00000255040,ENSP00000256001,ENSP00000256497,ENSP00000259396,ENSP00000259818,ENSP00000261313,ENSP00000262225,ENSP00000262428,ENSP00000263100,ENSP00000263168,ENSP00000263238,ENSP00000263645,ENSP00000264613…	A1BG,ACTR3,ACTR3B,ACTR3C,AKR1A1,ANPEP,APCS,APOH,CANX,CAP1,CAPZA1,CAPZA2,CD81,CFD,COTL1,CP,CSF2RB,CSTB,EDEM1,EEF2,EIF5A,EIF5A2,EIF5AL1,F13A1,FBP1,FKBP1A,GDI2,GIG25,GLUD2,GPI,GPX1,HNRNPA1,HNRNPA1L2,HNRNPA2B1,HNRNPD,HNRNPDL,HNRNPK,HRG,HTRA1,IGLL5,IQGAP1,KNG1,KRT14,KRT15,KRT16,KRT17,KRT19,KRT6A,KRT6C,KRT75,KRT79,LAMP2,LDHB,MDH1,MFAP4,MRC2,MT-CO2,ORM1,P4HB,PDIA6,PDXK,PEBP1,POSTN,PRDX3,RAN,RPL12,RPL6,R…
GO:0030195	negative regulation of blood coagulation	5	48	0.00027	ENSP00000205948,ENSP00000226218,ENSP00000232003,ENSP00000265023,ENSP00000278407	APOH,HRG,KNG1,SERPING1,VTN
GO:0043086	negative regulation of catalytic activity	16	809	0.00027	ENSP00000226218,ENSP00000232003,ENSP00000255040,ENSP00000261313,ENSP00000262225,ENSP00000265023,ENSP00000268182,ENSP00000278407,ENSP00000291568,ENSP00000298510,ENSP00000339095,ENSP00000356671,ENSP00000376793,ENSP00000383003,ENSP00000407375,ENSP00000434412	APCS,CSTB,FKBP1A,GIG25,GPX1,HRG,IQGAP1,KNG1,PEBP1,PRDX3,RPS7,SERPINC1,SERPING1,SERPINH1,TMED2,VTN
GO:1901564	organonitrogen compound metabolic process	50	5281	0.00028	ENSP00000205948,ENSP00000237014,ENSP00000237530,ENSP00000251453,ENSP00000255040,ENSP00000256497,ENSP00000261313,ENSP00000264613,ENSP00000264870,ENSP00000265023,ENSP00000278407,ENSP00000291565,ENSP00000295822,ENSP00000296255,ENSP00000298510,ENSP00000300060,ENSP00000307940,ENSP00000327589,ENSP00000327801,ENSP00000332139,ENSP00000336702,ENSP00000339095,ENSP00000340596,ENSP00000354739,ENSP00000354876…	AKR1A1,ANPEP,APCS,APOH,C4BPA,CFD,CFH,CP,CSF2RB,EDEM1,EEF2,EIF5A,EIF5A2,EIF5AL1,F13A1,FKBP1A,GLUD2,GPI,GPX1,HTRA1,IGLL5,KNG1,LAMP2,LDHB,MDH1,MT-CO2,P4HB,PDIA6,PDXK,PEBP1,PRDX3,RAN,RPL12,RPL6,RPLP0,RPN1,RPN2,RPS10,RPS16,RPS20,RPS25,RPS7,SERPINC1,SERPING1,SERPINH1,SNRPB,TTR,TYMP,UBA52,UBE3B
GO:0006956	complement activation	5	49	0.00029	ENSP00000278407,ENSP00000332139,ENSP00000356037,ENSP00000356399,ENSP00000431254	C4BPA,CFD,CFH,IGLL5,SERPING1
GO:0071702	organic substance transport	27	2040	0.00029	ENSP00000205948,ENSP00000232003,ENSP00000247461,ENSP00000251453,ENSP00000262225,ENSP00000281456,ENSP00000295822,ENSP00000303145,ENSP00000336702,ENSP00000336724,ENSP00000339095,ENSP00000341826,ENSP00000346694,ENSP00000350090,ENSP00000354739,ENSP00000360671,ENSP00000369538,ENSP00000370808,ENSP00000388107,ENSP00000403172,ENSP00000408411,ENSP00000429374,ENSP00000430706,ENSP00000435096,ENSP00000446215…	APOH,CANX,EIF5A,EIF5A2,EIF5AL1,GDI2,HNRNPA1,HNRNPA1L2,HNRNPA2B1,HRG,LAMP2,RAN,RPL12,RPL6,RPLP0,RPS10,RPS16,RPS20,RPS25,RPS7,SLC25A4,SLC25A5,SLC25A6,TBC1D22A,TMED10,TMED2,UBA52
GO:0001775	cell activation	18	1024	0.00031	ENSP00000232003,ENSP00000237014,ENSP00000259396,ENSP00000262428,ENSP00000263100,ENSP00000268182,ENSP00000271638,ENSP00000291565,ENSP00000291568,ENSP00000300060,ENSP00000307940,ENSP00000332139,ENSP00000361883,ENSP00000369538,ENSP00000376793,ENSP00000383003,ENSP00000405573,ENSP00000408411	A1BG,ANPEP,CAP1,CFD,COTL1,CSTB,EEF2,FKBP1A,GDI2,GIG25,GPI,HRG,IQGAP1,LAMP2,ORM1,PDXK,S100A11,TTR
GO:0006959	humoral immune response	9	252	0.00031	ENSP00000232003,ENSP00000265023,ENSP00000278407,ENSP00000332139,ENSP00000356037,ENSP00000356399,ENSP00000369317,ENSP00000405573,ENSP00000431254	C4BPA,CFD,CFH,GPI,HRG,IGLL5,KNG1,KRT6A,SERPING1
GO:1904823	purine nucleobase transmembrane transport	3	6	0.00031	ENSP00000281456,ENSP00000360671,ENSP00000370808	SLC25A4,SLC25A5,SLC25A6
GO:0044403	symbiont process	14	650	0.00035	ENSP00000255040,ENSP00000263645,ENSP00000281456,ENSP00000300060,ENSP00000341826,ENSP00000355124,ENSP00000356399,ENSP00000360671,ENSP00000365439,ENSP00000369317,ENSP00000370808,ENSP00000388107,ENSP00000407375,ENSP00000446215	ANPEP,APCS,CD81,CFH,GPX1,HNRNPA1,HNRNPK,KRT19,KRT6A,RAN,SLC25A4,SLC25A5,SLC25A6,UBA52
GO:0050878	regulation of body fluid levels	12	483	0.00038	ENSP00000205948,ENSP00000226218,ENSP00000232003,ENSP00000263168,ENSP00000264870,ENSP00000265023,ENSP00000278407,ENSP00000301653,ENSP00000354876,ENSP00000354947,ENSP00000356671,ENSP00000405573	APOH,CAPZA1,CAPZA2,F13A1,GPI,HRG,KNG1,KRT16,MT-CO2,SERPINC1,SERPING1,VTN
GO:0072657	protein localization to membrane	11	405	0.00039	ENSP00000251453,ENSP00000262225,ENSP00000339095,ENSP00000354739,ENSP00000357801,ENSP00000388107,ENSP00000403172,ENSP00000429374,ENSP00000435096,ENSP00000449328,ENSP00000481646	RPL12,RPL6,RPLP0,RPS10,RPS16,RPS20,RPS25,RPS7,S100A10,TMED2,UBA52
GO:0015031	protein transport	21	1391	0.00045	ENSP00000247461,ENSP00000251453,ENSP00000262225,ENSP00000295822,ENSP00000303145,ENSP00000336702,ENSP00000336724,ENSP00000339095,ENSP00000346694,ENSP00000354739,ENSP00000369538,ENSP00000370808,ENSP00000388107,ENSP00000403172,ENSP00000408411,ENSP00000429374,ENSP00000430706,ENSP00000435096,ENSP00000446215,ENSP00000449328,ENSP00000481646	CANX,EIF5A,EIF5A2,EIF5AL1,GDI2,HNRNPA2B1,LAMP2,RAN,RPL12,RPL6,RPLP0,RPS10,RPS16,RPS20,RPS25,RPS7,SLC25A6,TBC1D22A,TMED10,TMED2,UBA52
GO:0046907	intracellular transport	21	1390	0.00045	ENSP00000251453,ENSP00000262225,ENSP00000263168,ENSP00000303145,ENSP00000336702,ENSP00000336724,ENSP00000339095,ENSP00000341826,ENSP00000346694,ENSP00000354739,ENSP00000354947,ENSP00000370808,ENSP00000388107,ENSP00000403172,ENSP00000408411,ENSP00000412566,ENSP00000429374,ENSP00000435096,ENSP00000446215,ENSP00000449328,ENSP00000481646	CAPZA1,CAPZA2,EIF5A,HNRNPA1,HNRNPA2B1,LAMP2,RAN,RPL12,RPL6,RPLP0,RPS10,RPS16,RPS20,RPS25,RPS7,SLC25A6,SNRPB,TBC1D22A,TMED10,TMED2,UBA52
GO:0051649	establishment of localization in cell	23	1616	0.00045	ENSP00000247461,ENSP00000251453,ENSP00000262225,ENSP00000263168,ENSP00000263238,ENSP00000303145,ENSP00000336702,ENSP00000336724,ENSP00000339095,ENSP00000341826,ENSP00000346694,ENSP00000354739,ENSP00000354947,ENSP00000370808,ENSP00000388107,ENSP00000403172,ENSP00000408411,ENSP00000412566,ENSP00000429374,ENSP00000435096,ENSP00000446215,ENSP00000449328,ENSP00000481646	ACTR3,CANX,CAPZA1,CAPZA2,EIF5A,HNRNPA1,HNRNPA2B1,LAMP2,RAN,RPL12,RPL6,RPLP0,RPS10,RPS16,RPS20,RPS25,RPS7,SLC25A6,SNRPB,TBC1D22A,TMED10,TMED2,UBA52
GO:0072378	blood coagulation, fibrin clot formation	4	27	0.0005	ENSP00000205948,ENSP00000264870,ENSP00000265023,ENSP00000278407	APOH,F13A1,KNG1,SERPING1
GO:0015866	ADP transport	3	9	0.00069	ENSP00000281456,ENSP00000360671,ENSP00000370808	SLC25A4,SLC25A5,SLC25A6
GO:0010605	negative regulation of macromolecule metabolic process	30	2558	0.0007	ENSP00000226218,ENSP00000232003,ENSP00000251453,ENSP00000255040,ENSP00000261313,ENSP00000265023,ENSP00000271638,ENSP00000278407,ENSP00000291568,ENSP00000298510,ENSP00000313199,ENSP00000339095,ENSP00000341826,ENSP00000346694,ENSP00000354739,ENSP00000356037,ENSP00000356671,ENSP00000365439,ENSP00000376793,ENSP00000383003,ENSP00000388107,ENSP00000403172,ENSP00000407375,ENSP00000408025,ENSP00000429374…	APCS,C4BPA,CSTB,FBP1,FKBP1A,GIG25,GPX1,HNRNPA1,HNRNPA2B1,HNRNPD,HNRNPK,HRG,KNG1,PEBP1,PRDX3,RAN,RPL12,RPL6,RPLP0,RPS10,RPS16,RPS20,RPS25,RPS7,S100A11,SERPINC1,SERPING1,SERPINH1,UBA52,VTN
GO:0071840	cellular component organization or biogenesis	49	5342	0.0007	ENSP00000167586,ENSP00000226218,ENSP00000237014,ENSP00000251453,ENSP00000252071,ENSP00000252250,ENSP00000254043,ENSP00000255040,ENSP00000256001,ENSP00000259818,ENSP00000262225,ENSP00000263168,ENSP00000263238,ENSP00000268182,ENSP00000281456,ENSP00000298510,ENSP00000301653,ENSP00000303145,ENSP00000303992,ENSP00000308452,ENSP00000327801,ENSP00000339095,ENSP00000345230,ENSP00000346694,ENSP00000354739…	ACTR3,ACTR3B,ACTR3C,APCS,CAP1,CAPZA1,CAPZA2,FBP1,FKBP1A,HNRNPA2B1,HTRA1,IGLL5,IQGAP1,KRT14,KRT15,KRT16,KRT17,KRT19,KRT6A,KRT6C,LAMP2,MFAP4,P4HB,POSTN,PRDX3,RAN,RPL12,RPL6,RPLP0,RPS10,RPS16,RPS7,S100A10,SCO2,SERPINH1,SLC25A4,SLC25A5,SLC25A6,SNRPB,TMED10,TMED2,TMEM43,TPM3,TPM4,TTR,TUBB2B,TYMP,UBA52,VTN
GO:0007599	hemostasis	9	293	0.0008	ENSP00000205948,ENSP00000232003,ENSP00000263168,ENSP00000264870,ENSP00000265023,ENSP00000278407,ENSP00000354947,ENSP00000356671,ENSP00000405573	APOH,CAPZA1,CAPZA2,F13A1,GPI,HRG,KNG1,SERPINC1,SERPING1
GO:0045727	positive regulation of translation	6	110	0.00081	ENSP00000295822,ENSP00000307940,ENSP00000308452,ENSP00000313199,ENSP00000336702,ENSP00000430706	EEF2,EIF5A,EIF5A2,EIF5AL1,HNRNPD,KRT17
GO:0065008	regulation of biological quality	37	3559	0.00083	ENSP00000205948,ENSP00000226218,ENSP00000232003,ENSP00000237014,ENSP00000252071,ENSP00000256001,ENSP00000263168,ENSP00000263238,ENSP00000263645,ENSP00000264613,ENSP00000264870,ENSP00000265023,ENSP00000278407,ENSP00000281456,ENSP00000295822,ENSP00000298510,ENSP00000300060,ENSP00000301653,ENSP00000313199,ENSP00000327801,ENSP00000339095,ENSP00000341826,ENSP00000346694,ENSP00000354876,ENSP00000354947…	ACTR3,ACTR3B,ACTR3C,ANPEP,APOH,CAPZA1,CAPZA2,CD81,CP,EIF5A2,F13A1,FKBP1A,GIG25,GPI,GPX1,HNRNPA1,HNRNPA2B1,HNRNPD,HRG,KNG1,KRT16,LAMP2,MT-CO2,P4HB,PDIA6,POSTN,PRDX3,RPS7,SCO2,SERPINC1,SERPING1,SLC25A4,SLC25A5,SLC25A6,TTR,UBA52,VTN
GO:0051336	regulation of hydrolase activity	19	1238	0.00085	ENSP00000205948,ENSP00000226218,ENSP00000232003,ENSP00000255040,ENSP00000261313,ENSP00000262225,ENSP00000265023,ENSP00000268182,ENSP00000278407,ENSP00000291568,ENSP00000298510,ENSP00000336724,ENSP00000356671,ENSP00000357801,ENSP00000369538,ENSP00000376793,ENSP00000383003,ENSP00000407375,ENSP00000434412	APCS,APOH,CSTB,FKBP1A,GDI2,GIG25,GPX1,HRG,IQGAP1,KNG1,PEBP1,PRDX3,S100A10,SERPINC1,SERPING1,SERPINH1,TBC1D22A,TMED2,VTN
GO:0045454	cell redox homeostasis	5	68	0.00092	ENSP00000298510,ENSP00000327801,ENSP00000385385,ENSP00000407375,ENSP00000444433	GPX1,P4HB,PDIA6,PRDX3,SCO2
GO:0032101	regulation of response to external stimulus	14	732	0.00099	ENSP00000205948,ENSP00000226218,ENSP00000232003,ENSP00000255040,ENSP00000259818,ENSP00000263645,ENSP00000265023,ENSP00000278407,ENSP00000356037,ENSP00000356399,ENSP00000356671,ENSP00000357980,ENSP00000407375,ENSP00000431254	APCS,APOH,C4BPA,CD81,CFH,GPX1,HRG,HTRA1,IGLL5,KNG1,SERPINC1,SERPING1,TUBB2B,VTN
GO:0042060	wound healing	11	461	0.00099	ENSP00000205948,ENSP00000232003,ENSP00000263168,ENSP00000264870,ENSP00000265023,ENSP00000278407,ENSP00000354947,ENSP00000356671,ENSP00000369071,ENSP00000369317,ENSP00000407375	APOH,CAPZA1,CAPZA2,F13A1,GPX1,HRG,KNG1,KRT6A,POSTN,SERPINC1,SERPING1
GO:1901566	organonitrogen compound biosynthetic process	20	1370	0.00099	ENSP00000237530,ENSP00000251453,ENSP00000291565,ENSP00000295822,ENSP00000296255,ENSP00000307940,ENSP00000327589,ENSP00000336702,ENSP00000339095,ENSP00000354739,ENSP00000361140,ENSP00000379038,ENSP00000388107,ENSP00000403172,ENSP00000405573,ENSP00000429374,ENSP00000430706,ENSP00000435096,ENSP00000449328,ENSP00000481646	AKR1A1,EEF2,EIF5A,EIF5A2,EIF5AL1,GLUD2,GPI,PDXK,RPL12,RPL6,RPLP0,RPN1,RPN2,RPS10,RPS16,RPS20,RPS25,RPS7,TYMP,UBA52
GO:0009892	negative regulation of metabolic process	31	2762	0.001	ENSP00000226218,ENSP00000232003,ENSP00000251453,ENSP00000255040,ENSP00000261313,ENSP00000265023,ENSP00000268182,ENSP00000271638,ENSP00000278407,ENSP00000291568,ENSP00000298510,ENSP00000313199,ENSP00000339095,ENSP00000341826,ENSP00000346694,ENSP00000354739,ENSP00000356037,ENSP00000356671,ENSP00000365439,ENSP00000376793,ENSP00000383003,ENSP00000388107,ENSP00000403172,ENSP00000407375,ENSP00000408025…	APCS,C4BPA,CSTB,FBP1,FKBP1A,GIG25,GPX1,HNRNPA1,HNRNPA2B1,HNRNPD,HNRNPK,HRG,IQGAP1,KNG1,PEBP1,PRDX3,RAN,RPL12,RPL6,RPLP0,RPS10,RPS16,RPS20,RPS25,RPS7,S100A11,SERPINC1,SERPING1,SERPINH1,UBA52,VTN
GO:0015867	ATP transport	3	11	0.001	ENSP00000281456,ENSP00000360671,ENSP00000370808	SLC25A4,SLC25A5,SLC25A6
GO:0019538	protein metabolic process	41	4194	0.001	ENSP00000205948,ENSP00000237014,ENSP00000237530,ENSP00000251453,ENSP00000255040,ENSP00000256497,ENSP00000261313,ENSP00000264613,ENSP00000264870,ENSP00000265023,ENSP00000278407,ENSP00000295822,ENSP00000296255,ENSP00000298510,ENSP00000300060,ENSP00000307940,ENSP00000327801,ENSP00000332139,ENSP00000336702,ENSP00000339095,ENSP00000340596,ENSP00000354739,ENSP00000356037,ENSP00000356399,ENSP00000356671…	ANPEP,APCS,APOH,C4BPA,CFD,CFH,CP,CSF2RB,EDEM1,EEF2,EIF5A,EIF5A2,EIF5AL1,F13A1,FKBP1A,GPX1,HTRA1,IGLL5,KNG1,LAMP2,P4HB,PDIA6,PEBP1,PRDX3,RPL12,RPL6,RPLP0,RPN1,RPN2,RPS10,RPS16,RPS20,RPS25,RPS7,SERPINC1,SERPING1,SERPINH1,SNRPB,TTR,UBA52,UBE3B
GO:0070613	regulation of protein processing	6	116	0.001	ENSP00000226218,ENSP00000263645,ENSP00000278407,ENSP00000356037,ENSP00000356399,ENSP00000431254	C4BPA,CD81,CFH,IGLL5,SERPING1,VTN
GO:0033365	protein localization to organelle	13	649	0.0011	ENSP00000251453,ENSP00000263645,ENSP00000339095,ENSP00000354739,ENSP00000370808,ENSP00000388107,ENSP00000403172,ENSP00000408411,ENSP00000429374,ENSP00000435096,ENSP00000446215,ENSP00000449328,ENSP00000481646	CD81,LAMP2,RAN,RPL12,RPL6,RPLP0,RPS10,RPS16,RPS20,RPS25,RPS7,SLC25A6,UBA52
GO:0050658	RNA transport	7	189	0.0017	ENSP00000295822,ENSP00000336702,ENSP00000341826,ENSP00000346694,ENSP00000350090,ENSP00000430706,ENSP00000446215	EIF5A,EIF5A2,EIF5AL1,HNRNPA1,HNRNPA1L2,HNRNPA2B1,RAN
GO:0045104	intermediate filament cytoskeleton organization	4	41	0.0018	ENSP00000167586,ENSP00000252250,ENSP00000301653,ENSP00000308452	KRT14,KRT16,KRT17,KRT6C
GO:0016043	cellular component organization	46	5163	0.0025	ENSP00000167586,ENSP00000226218,ENSP00000237014,ENSP00000252071,ENSP00000252250,ENSP00000254043,ENSP00000255040,ENSP00000256001,ENSP00000259818,ENSP00000262225,ENSP00000263168,ENSP00000263238,ENSP00000268182,ENSP00000281456,ENSP00000298510,ENSP00000301653,ENSP00000303145,ENSP00000303992,ENSP00000308452,ENSP00000327801,ENSP00000345230,ENSP00000346694,ENSP00000354739,ENSP00000354947,ENSP00000355124…	ACTR3,ACTR3B,ACTR3C,APCS,CAP1,CAPZA1,CAPZA2,FBP1,FKBP1A,HNRNPA2B1,HTRA1,IGLL5,IQGAP1,KRT14,KRT15,KRT16,KRT17,KRT19,KRT6A,KRT6C,LAMP2,MFAP4,P4HB,POSTN,PRDX3,RAN,RPL12,RPL6,RPS10,S100A10,SCO2,SERPINH1,SLC25A4,SLC25A5,SLC25A6,SNRPB,TMED10,TMED2,TMEM43,TPM3,TPM4,TTR,TUBB2B,TYMP,UBA52,VTN
GO:0034613	cellular protein localization	19	1367	0.0026	ENSP00000251453,ENSP00000262225,ENSP00000263645,ENSP00000303145,ENSP00000336702,ENSP00000336724,ENSP00000339095,ENSP00000346694,ENSP00000354739,ENSP00000357801,ENSP00000370808,ENSP00000388107,ENSP00000403172,ENSP00000408411,ENSP00000429374,ENSP00000435096,ENSP00000446215,ENSP00000449328,ENSP00000481646	CD81,EIF5A,HNRNPA2B1,LAMP2,RAN,RPL12,RPL6,RPLP0,RPS10,RPS16,RPS20,RPS25,RPS7,S100A10,SLC25A6,TBC1D22A,TMED10,TMED2,UBA52
GO:0007597	blood coagulation, intrinsic pathway	3	17	0.0027	ENSP00000205948,ENSP00000265023,ENSP00000278407	APOH,KNG1,SERPING1
GO:1901679	nucleotide transmembrane transport	3	17	0.0027	ENSP00000281456,ENSP00000360671,ENSP00000370808	SLC25A4,SLC25A5,SLC25A6
GO:1905663	positive regulation of telomerase RNA reverse transcriptase activity	2	2	0.0027	ENSP00000313199,ENSP00000346694	HNRNPA2B1,HNRNPD
GO:0032102	negative regulation of response to external stimulus	8	281	0.0028	ENSP00000205948,ENSP00000226218,ENSP00000232003,ENSP00000255040,ENSP00000265023,ENSP00000278407,ENSP00000357980,ENSP00000407375	APCS,APOH,GPX1,HRG,HTRA1,KNG1,SERPING1,VTN
GO:0033036	macromolecule localization	26	2268	0.0029	ENSP00000205948,ENSP00000247461,ENSP00000251453,ENSP00000262225,ENSP00000263645,ENSP00000295822,ENSP00000303145,ENSP00000336702,ENSP00000336724,ENSP00000339095,ENSP00000341826,ENSP00000346694,ENSP00000350090,ENSP00000354739,ENSP00000357801,ENSP00000369538,ENSP00000370808,ENSP00000388107,ENSP00000403172,ENSP00000408411,ENSP00000429374,ENSP00000430706,ENSP00000435096,ENSP00000446215,ENSP00000449328…	APOH,CANX,CD81,EIF5A,EIF5A2,EIF5AL1,GDI2,HNRNPA1,HNRNPA1L2,HNRNPA2B1,LAMP2,RAN,RPL12,RPL6,RPLP0,RPS10,RPS16,RPS20,RPS25,RPS7,S100A10,SLC25A6,TBC1D22A,TMED10,TMED2,UBA52
GO:0051028	mRNA transport	6	148	0.0029	ENSP00000295822,ENSP00000336702,ENSP00000341826,ENSP00000346694,ENSP00000350090,ENSP00000430706	EIF5A,EIF5A2,EIF5AL1,HNRNPA1,HNRNPA1L2,HNRNPA2B1
GO:0051246	regulation of protein metabolic process	29	2668	0.0029	ENSP00000226218,ENSP00000232003,ENSP00000255040,ENSP00000256497,ENSP00000261313,ENSP00000263645,ENSP00000265023,ENSP00000268182,ENSP00000278407,ENSP00000291568,ENSP00000295822,ENSP00000298510,ENSP00000303145,ENSP00000307940,ENSP00000308452,ENSP00000313199,ENSP00000336702,ENSP00000339095,ENSP00000356037,ENSP00000356399,ENSP00000356671,ENSP00000365439,ENSP00000376793,ENSP00000383003,ENSP00000388107…	APCS,C4BPA,CD81,CFH,CSTB,EDEM1,EEF2,EIF5A,EIF5A2,EIF5AL1,FKBP1A,GIG25,GPX1,HNRNPD,HNRNPK,HRG,IGLL5,IQGAP1,KNG1,KRT17,PEBP1,PRDX3,RPS7,SERPINC1,SERPING1,SERPINH1,TMED10,UBA52,VTN
GO:0050789	regulation of biological process	79	11116	0.0031	ENSP00000205948,ENSP00000226218,ENSP00000232003,ENSP00000237014,ENSP00000247461,ENSP00000251453,ENSP00000252071,ENSP00000255040,ENSP00000256001,ENSP00000256497,ENSP00000259396,ENSP00000259818,ENSP00000261313,ENSP00000262225,ENSP00000263168,ENSP00000263238,ENSP00000263645,ENSP00000264870,ENSP00000265023,ENSP00000268182,ENSP00000271638,ENSP00000278407,ENSP00000281456,ENSP00000291568,ENSP00000295208…	ACTR3,ACTR3B,ACTR3C,ANPEP,APCS,APOH,C4BPA,CANX,CAP1,CAPZA1,CAPZA2,CD81,CFD,CFH,CSF2RB,CSTB,EDEM1,EEF2,EIF5A,EIF5A2,EIF5AL1,F13A1,FBP1,FKBP1A,GDI2,GIG25,GPI,GPX1,HNRNPA1,HNRNPA2B1,HNRNPD,HNRNPDL,HNRNPK,HRG,HTRA1,IGLL5,IQGAP1,KNG1,KRT16,KRT17,KRT19,KRT6A,LAMP2,MFAP4,MRC2,MT-CO2,ORM1,P4HB,PDIA6,PEBP1,POSTN,PRDX3,RAN,RPL12,RPL6,RPLP0,RPS10,RPS16,RPS20,RPS25,RPS7,S100A10,S100A11,SCO2,SERPINC1,SERPING1…
GO:0007596	blood coagulation	8	288	0.0032	ENSP00000205948,ENSP00000232003,ENSP00000263168,ENSP00000264870,ENSP00000265023,ENSP00000278407,ENSP00000354947,ENSP00000356671	APOH,CAPZA1,CAPZA2,F13A1,HRG,KNG1,SERPINC1,SERPING1
GO:0034314	Arp2/3 complex-mediated actin nucleation	3	19	0.0033	ENSP00000252071,ENSP00000256001,ENSP00000263238	ACTR3,ACTR3B,ACTR3C
GO:0007010	cytoskeleton organization	15	953	0.0034	ENSP00000167586,ENSP00000252071,ENSP00000252250,ENSP00000254043,ENSP00000256001,ENSP00000259818,ENSP00000263238,ENSP00000301653,ENSP00000308452,ENSP00000345230,ENSP00000355124,ENSP00000357516,ENSP00000361883,ENSP00000369317,ENSP00000446215	ACTR3,ACTR3B,ACTR3C,CAP1,KRT14,KRT15,KRT16,KRT17,KRT19,KRT6A,KRT6C,RAN,TPM3,TPM4,TUBB2B
GO:0051128	regulation of cellular component organization	26	2306	0.0036	ENSP00000226218,ENSP00000232003,ENSP00000252071,ENSP00000256001,ENSP00000259818,ENSP00000263168,ENSP00000263238,ENSP00000268182,ENSP00000295822,ENSP00000308452,ENSP00000313199,ENSP00000336702,ENSP00000336724,ENSP00000341826,ENSP00000346694,ENSP00000354947,ENSP00000356037,ENSP00000357801,ENSP00000357980,ENSP00000360671,ENSP00000365439,ENSP00000369071,ENSP00000407375,ENSP00000408025,ENSP00000408411…	ACTR3,ACTR3B,ACTR3C,C4BPA,CAPZA1,CAPZA2,EIF5A,EIF5A2,EIF5AL1,FBP1,GPX1,HNRNPA1,HNRNPA2B1,HNRNPD,HNRNPK,HRG,HTRA1,IQGAP1,KRT17,LAMP2,POSTN,S100A10,SLC25A5,TBC1D22A,TUBB2B,VTN
GO:0080134	regulation of response to stress	18	1299	0.0036	ENSP00000205948,ENSP00000226218,ENSP00000232003,ENSP00000255040,ENSP00000256497,ENSP00000263645,ENSP00000265023,ENSP00000278407,ENSP00000327801,ENSP00000356037,ENSP00000356399,ENSP00000356671,ENSP00000357980,ENSP00000365439,ENSP00000370808,ENSP00000388107,ENSP00000407375,ENSP00000431254	APCS,APOH,C4BPA,CD81,CFH,EDEM1,GPX1,HNRNPK,HRG,HTRA1,IGLL5,KNG1,P4HB,SERPINC1,SERPING1,SLC25A6,UBA52,VTN
GO:0051248	negative regulation of protein metabolic process	16	1075	0.0037	ENSP00000226218,ENSP00000232003,ENSP00000255040,ENSP00000261313,ENSP00000265023,ENSP00000278407,ENSP00000291568,ENSP00000298510,ENSP00000313199,ENSP00000339095,ENSP00000356037,ENSP00000356671,ENSP00000376793,ENSP00000383003,ENSP00000407375,ENSP00000434412	APCS,C4BPA,CSTB,FKBP1A,GIG25,GPX1,HNRNPD,HRG,KNG1,PEBP1,PRDX3,RPS7,SERPINC1,SERPING1,SERPINH1,VTN
GO:0051641	cellular localization	25	2180	0.0037	ENSP00000247461,ENSP00000251453,ENSP00000262225,ENSP00000263168,ENSP00000263238,ENSP00000263645,ENSP00000303145,ENSP00000336702,ENSP00000336724,ENSP00000339095,ENSP00000341826,ENSP00000346694,ENSP00000354739,ENSP00000354947,ENSP00000357801,ENSP00000370808,ENSP00000388107,ENSP00000403172,ENSP00000408411,ENSP00000412566,ENSP00000429374,ENSP00000435096,ENSP00000446215,ENSP00000449328,ENSP00000481646	ACTR3,CANX,CAPZA1,CAPZA2,CD81,EIF5A,HNRNPA1,HNRNPA2B1,LAMP2,RAN,RPL12,RPL6,RPLP0,RPS10,RPS16,RPS20,RPS25,RPS7,S100A10,SLC25A6,SNRPB,TBC1D22A,TMED10,TMED2,UBA52
GO:0043244	regulation of protein complex disassembly	5	101	0.0039	ENSP00000263168,ENSP00000295822,ENSP00000336702,ENSP00000354947,ENSP00000430706	CAPZA1,CAPZA2,EIF5A,EIF5A2,EIF5AL1
GO:0046364	monosaccharide biosynthetic process	4	55	0.0041	ENSP00000361140,ENSP00000405573,ENSP00000408025,ENSP00000438144	AKR1A1,FBP1,GPI,MDH1
GO:0016032	viral process	11	571	0.0044	ENSP00000263645,ENSP00000281456,ENSP00000300060,ENSP00000341826,ENSP00000355124,ENSP00000356399,ENSP00000360671,ENSP00000365439,ENSP00000370808,ENSP00000388107,ENSP00000446215	ANPEP,CD81,CFH,HNRNPA1,HNRNPK,KRT19,RAN,SLC25A4,SLC25A5,SLC25A6,UBA52
GO:0008104	protein localization	23	1966	0.005	ENSP00000247461,ENSP00000251453,ENSP00000262225,ENSP00000263645,ENSP00000295822,ENSP00000303145,ENSP00000336702,ENSP00000336724,ENSP00000339095,ENSP00000346694,ENSP00000354739,ENSP00000357801,ENSP00000369538,ENSP00000370808,ENSP00000388107,ENSP00000403172,ENSP00000408411,ENSP00000429374,ENSP00000430706,ENSP00000435096,ENSP00000446215,ENSP00000449328,ENSP00000481646	CANX,CD81,EIF5A,EIF5A2,EIF5AL1,GDI2,HNRNPA2B1,LAMP2,RAN,RPL12,RPL6,RPLP0,RPS10,RPS16,RPS20,RPS25,RPS7,S100A10,SLC25A6,TBC1D22A,TMED10,TMED2,UBA52
GO:0006952	defense response	17	1234	0.0054	ENSP00000232003,ENSP00000255040,ENSP00000259396,ENSP00000262428,ENSP00000263168,ENSP00000263238,ENSP00000265023,ENSP00000278407,ENSP00000301653,ENSP00000332139,ENSP00000354947,ENSP00000356037,ENSP00000356399,ENSP00000356671,ENSP00000369317,ENSP00000376793,ENSP00000431254	ACTR3,APCS,C4BPA,CAPZA1,CAPZA2,CFD,CFH,COTL1,GIG25,HRG,IGLL5,KNG1,KRT16,KRT6A,ORM1,SERPINC1,SERPING1
GO:0050790	regulation of catalytic activity	25	2249	0.0055	ENSP00000205948,ENSP00000226218,ENSP00000232003,ENSP00000255040,ENSP00000261313,ENSP00000262225,ENSP00000263645,ENSP00000265023,ENSP00000268182,ENSP00000278407,ENSP00000291568,ENSP00000298510,ENSP00000313199,ENSP00000336724,ENSP00000339095,ENSP00000346694,ENSP00000356671,ENSP00000357801,ENSP00000361883,ENSP00000369538,ENSP00000376793,ENSP00000383003,ENSP00000388107,ENSP00000407375,ENSP00000434412	APCS,APOH,CAP1,CD81,CSTB,FKBP1A,GDI2,GIG25,GPX1,HNRNPA2B1,HNRNPD,HRG,IQGAP1,KNG1,PEBP1,PRDX3,RPS7,S100A10,SERPINC1,SERPING1,SERPINH1,TBC1D22A,TMED2,UBA52,VTN
GO:0051894	positive regulation of focal adhesion assembly	3	24	0.0055	ENSP00000232003,ENSP00000268182,ENSP00000357801	HRG,IQGAP1,S100A10
GO:0048205	COPI coating of Golgi vesicle	2	4	0.0056	ENSP00000262225,ENSP00000303145	TMED10,TMED2
GO:0032269	negative regulation of cellular protein metabolic process	15	1014	0.0057	ENSP00000226218,ENSP00000232003,ENSP00000261313,ENSP00000265023,ENSP00000278407,ENSP00000291568,ENSP00000298510,ENSP00000313199,ENSP00000339095,ENSP00000356037,ENSP00000356671,ENSP00000376793,ENSP00000383003,ENSP00000407375,ENSP00000434412	C4BPA,CSTB,FKBP1A,GIG25,GPX1,HNRNPD,HRG,KNG1,PEBP1,PRDX3,RPS7,SERPINC1,SERPING1,SERPINH1,VTN
GO:0051130	positive regulation of cellular component organization	16	1128	0.0057	ENSP00000226218,ENSP00000232003,ENSP00000252071,ENSP00000256001,ENSP00000259818,ENSP00000263238,ENSP00000268182,ENSP00000295822,ENSP00000313199,ENSP00000336702,ENSP00000341826,ENSP00000346694,ENSP00000357801,ENSP00000365439,ENSP00000407375,ENSP00000430706	ACTR3,ACTR3B,ACTR3C,EIF5A,EIF5A2,EIF5AL1,GPX1,HNRNPA1,HNRNPA2B1,HNRNPD,HNRNPK,HRG,IQGAP1,S100A10,TUBB2B,VTN
GO:0006950	response to stress	32	3267	0.0066	ENSP00000205948,ENSP00000232003,ENSP00000255040,ENSP00000256497,ENSP00000259396,ENSP00000262428,ENSP00000263168,ENSP00000263238,ENSP00000264870,ENSP00000265023,ENSP00000278407,ENSP00000298510,ENSP00000301653,ENSP00000307940,ENSP00000313199,ENSP00000327801,ENSP00000332139,ENSP00000341826,ENSP00000354876,ENSP00000354947,ENSP00000356037,ENSP00000356399,ENSP00000356671,ENSP00000369071,ENSP00000369317…	ACTR3,APCS,APOH,C4BPA,CAPZA1,CAPZA2,CFD,CFH,COTL1,EDEM1,EEF2,F13A1,GIG25,GPX1,HNRNPA1,HNRNPD,HRG,IGLL5,KNG1,KRT16,KRT6A,LAMP2,MT-CO2,ORM1,P4HB,PDIA6,POSTN,PRDX3,SERPINC1,SERPING1,SERPINH1,UBA52
GO:0048519	negative regulation of biological process	43	4953	0.0068	ENSP00000205948,ENSP00000226218,ENSP00000232003,ENSP00000251453,ENSP00000255040,ENSP00000259396,ENSP00000261313,ENSP00000262225,ENSP00000263168,ENSP00000265023,ENSP00000268182,ENSP00000271638,ENSP00000278407,ENSP00000281456,ENSP00000291568,ENSP00000298510,ENSP00000301653,ENSP00000313199,ENSP00000339095,ENSP00000341826,ENSP00000346694,ENSP00000354739,ENSP00000354947,ENSP00000356037,ENSP00000356671…	APCS,APOH,C4BPA,CAPZA1,CAPZA2,CSTB,FBP1,FKBP1A,GIG25,GPX1,HNRNPA1,HNRNPA2B1,HNRNPD,HNRNPK,HRG,HTRA1,IQGAP1,KNG1,KRT16,KRT6A,LAMP2,ORM1,PEBP1,POSTN,PRDX3,RAN,RPL12,RPL6,RPLP0,RPS10,RPS16,RPS20,RPS25,RPS7,S100A11,SERPINC1,SERPING1,SERPINH1,SLC25A4,SLC25A5,TMED2,UBA52,VTN
GO:0050727	regulation of inflammatory response	8	338	0.0075	ENSP00000226218,ENSP00000255040,ENSP00000263645,ENSP00000278407,ENSP00000356037,ENSP00000356399,ENSP00000407375,ENSP00000431254	APCS,C4BPA,CD81,CFH,GPX1,IGLL5,SERPING1,VTN
GO:0010608	posttranscriptional regulation of gene expression	9	441	0.0096	ENSP00000295822,ENSP00000307940,ENSP00000308452,ENSP00000313199,ENSP00000336702,ENSP00000346694,ENSP00000388107,ENSP00000430706,ENSP00000446215	EEF2,EIF5A,EIF5A2,EIF5AL1,HNRNPA2B1,HNRNPD,KRT17,RAN,UBA52
GO:0042254	ribosome biogenesis	7	270	0.0097	ENSP00000251453,ENSP00000339095,ENSP00000354739,ENSP00000403172,ENSP00000446215,ENSP00000449328,ENSP00000481646	RAN,RPL12,RPL6,RPLP0,RPS10,RPS16,RPS7
GO:0002526	acute inflammatory response	4	73	0.01	ENSP00000255040,ENSP00000259396,ENSP00000356671,ENSP00000376793	APCS,GIG25,ORM1,SERPINC1
GO:0007015	actin filament organization	6	200	0.011	ENSP00000252071,ENSP00000256001,ENSP00000263238,ENSP00000345230,ENSP00000357516,ENSP00000361883	ACTR3,ACTR3B,ACTR3C,CAP1,TPM3,TPM4
GO:0002697	regulation of immune effector process	8	362	0.0111	ENSP00000226218,ENSP00000263645,ENSP00000278407,ENSP00000356037,ENSP00000356399,ENSP00000357980,ENSP00000405573,ENSP00000431254	C4BPA,CD81,CFH,GPI,HTRA1,IGLL5,SERPING1,VTN
GO:0030855	epithelial cell differentiation	11	649	0.0111	ENSP00000167586,ENSP00000252245,ENSP00000252250,ENSP00000254043,ENSP00000268182,ENSP00000301653,ENSP00000308452,ENSP00000328358,ENSP00000355124,ENSP00000369317,ENSP00000407375	GPX1,IQGAP1,KRT14,KRT15,KRT16,KRT17,KRT19,KRT6A,KRT6C,KRT75,KRT79
GO:0065007	biological regulation	80	11740	0.0118	ENSP00000205948,ENSP00000226218,ENSP00000232003,ENSP00000237014,ENSP00000247461,ENSP00000251453,ENSP00000252071,ENSP00000255040,ENSP00000256001,ENSP00000256497,ENSP00000259396,ENSP00000259818,ENSP00000261313,ENSP00000262225,ENSP00000263168,ENSP00000263238,ENSP00000263645,ENSP00000264613,ENSP00000264870,ENSP00000265023,ENSP00000268182,ENSP00000271638,ENSP00000278407,ENSP00000281456,ENSP00000291568…	ACTR3,ACTR3B,ACTR3C,ANPEP,APCS,APOH,C4BPA,CANX,CAP1,CAPZA1,CAPZA2,CD81,CFD,CFH,CP,CSF2RB,CSTB,EDEM1,EEF2,EIF5A,EIF5A2,EIF5AL1,F13A1,FBP1,FKBP1A,GDI2,GIG25,GPI,GPX1,HNRNPA1,HNRNPA2B1,HNRNPD,HNRNPDL,HNRNPK,HRG,HTRA1,IGLL5,IQGAP1,KNG1,KRT16,KRT17,KRT19,KRT6A,LAMP2,MFAP4,MRC2,MT-CO2,ORM1,P4HB,PDIA6,PEBP1,POSTN,PRDX3,RAN,RPL12,RPL6,RPLP0,RPS10,RPS16,RPS20,RPS25,RPS7,S100A10,S100A11,SCO2,SERPINC1,SERPI…
GO:0006958	complement activation, classical pathway	3	34	0.0125	ENSP00000278407,ENSP00000356037,ENSP00000431254	C4BPA,IGLL5,SERPING1
GO:0006898	receptor-mediated endocytosis	6	209	0.0133	ENSP00000226218,ENSP00000247461,ENSP00000263645,ENSP00000361883,ENSP00000399679,ENSP00000431254	CANX,CAP1,CD81,IGLL5,PRG4,VTN
GO:0006996	organelle organization	30	3131	0.0138	ENSP00000167586,ENSP00000252071,ENSP00000252250,ENSP00000254043,ENSP00000256001,ENSP00000259818,ENSP00000262225,ENSP00000263238,ENSP00000281456,ENSP00000298510,ENSP00000301653,ENSP00000303145,ENSP00000303992,ENSP00000308452,ENSP00000345230,ENSP00000346694,ENSP00000354739,ENSP00000355124,ENSP00000357516,ENSP00000357801,ENSP00000360671,ENSP00000361883,ENSP00000369317,ENSP00000370808,ENSP00000379038…	ACTR3,ACTR3B,ACTR3C,CAP1,HNRNPA2B1,KRT14,KRT15,KRT16,KRT17,KRT19,KRT6A,KRT6C,PRDX3,RAN,RPL12,RPL6,RPS10,S100A10,SCO2,SLC25A4,SLC25A5,SLC25A6,TMED10,TMED2,TMEM43,TPM3,TPM4,TUBB2B,TYMP,UBA52
GO:0030833	regulation of actin filament polymerization	5	141	0.014	ENSP00000252071,ENSP00000256001,ENSP00000263168,ENSP00000263238,ENSP00000354947	ACTR3,ACTR3B,ACTR3C,CAPZA1,CAPZA2
GO:0014911	positive regulation of smooth muscle cell migration	3	36	0.0142	ENSP00000226218,ENSP00000268182,ENSP00000369071	IQGAP1,POSTN,VTN
GO:0031347	regulation of defense response	11	676	0.0147	ENSP00000226218,ENSP00000255040,ENSP00000263645,ENSP00000278407,ENSP00000356037,ENSP00000356399,ENSP00000357980,ENSP00000370808,ENSP00000388107,ENSP00000407375,ENSP00000431254	APCS,C4BPA,CD81,CFH,GPX1,HTRA1,IGLL5,SERPING1,SLC25A6,UBA52,VTN
GO:0032956	regulation of actin cytoskeleton organization	7	297	0.0155	ENSP00000232003,ENSP00000252071,ENSP00000256001,ENSP00000263168,ENSP00000263238,ENSP00000354947,ENSP00000357801	ACTR3,ACTR3B,ACTR3C,CAPZA1,CAPZA2,HRG,S100A10
GO:0044248	cellular catabolic process	19	1646	0.0171	ENSP00000251453,ENSP00000256497,ENSP00000298510,ENSP00000300060,ENSP00000313199,ENSP00000327589,ENSP00000339095,ENSP00000354739,ENSP00000361140,ENSP00000379038,ENSP00000388107,ENSP00000403172,ENSP00000405573,ENSP00000407375,ENSP00000408411,ENSP00000429374,ENSP00000435096,ENSP00000449328,ENSP00000481646	AKR1A1,ANPEP,EDEM1,GLUD2,GPI,GPX1,HNRNPD,LAMP2,PRDX3,RPL12,RPL6,RPLP0,RPS10,RPS16,RPS20,RPS25,RPS7,TYMP,UBA52
GO:0042364	water-soluble vitamin biosynthetic process	2	9	0.0174	ENSP00000291565,ENSP00000361140	AKR1A1,PDXK
GO:0045916	negative regulation of complement activation	2	9	0.0174	ENSP00000278407,ENSP00000356037	C4BPA,SERPING1
GO:0012501	programmed cell death	14	1042	0.0192	ENSP00000167586,ENSP00000252245,ENSP00000252250,ENSP00000254043,ENSP00000281456,ENSP00000298510,ENSP00000301653,ENSP00000308452,ENSP00000328358,ENSP00000336702,ENSP00000355124,ENSP00000369317,ENSP00000370808,ENSP00000407375	EIF5A,GPX1,KRT14,KRT15,KRT16,KRT17,KRT19,KRT6A,KRT6C,KRT75,KRT79,PRDX3,SLC25A4,SLC25A6
GO:0018158	protein oxidation	2	10	0.0205	ENSP00000298510,ENSP00000407375	GPX1,PRDX3
GO:0051918	negative regulation of fibrinolysis	2	10	0.0205	ENSP00000205948,ENSP00000232003	APOH,HRG
GO:2000258	negative regulation of protein activation cascade	2	10	0.0205	ENSP00000278407,ENSP00000356037	C4BPA,SERPING1
GO:1902903	regulation of supramolecular fiber organization	7	316	0.0209	ENSP00000252071,ENSP00000256001,ENSP00000263168,ENSP00000263238,ENSP00000354947,ENSP00000357801,ENSP00000407375	ACTR3,ACTR3B,ACTR3C,CAPZA1,CAPZA2,GPX1,S100A10
GO:0022613	ribonucleoprotein complex biogenesis	8	409	0.0215	ENSP00000251453,ENSP00000339095,ENSP00000354739,ENSP00000403172,ENSP00000412566,ENSP00000446215,ENSP00000449328,ENSP00000481646	RAN,RPL12,RPL6,RPLP0,RPS10,RPS16,RPS7,SNRPB
GO:0110053	regulation of actin filament organization	6	235	0.022	ENSP00000252071,ENSP00000256001,ENSP00000263168,ENSP00000263238,ENSP00000354947,ENSP00000357801	ACTR3,ACTR3B,ACTR3C,CAPZA1,CAPZA2,S100A10
GO:0006897	endocytosis	9	510	0.0223	ENSP00000226218,ENSP00000247461,ENSP00000263238,ENSP00000263645,ENSP00000307513,ENSP00000361883,ENSP00000385385,ENSP00000399679,ENSP00000431254	ACTR3,CANX,CAP1,CD81,IGLL5,MRC2,PDIA6,PRG4,VTN
GO:0006953	acute-phase response	3	45	0.0238	ENSP00000255040,ENSP00000259396,ENSP00000376793	APCS,GIG25,ORM1
GO:0044265	cellular macromolecule catabolic process	12	842	0.0244	ENSP00000251453,ENSP00000256497,ENSP00000313199,ENSP00000339095,ENSP00000354739,ENSP00000388107,ENSP00000403172,ENSP00000408411,ENSP00000429374,ENSP00000435096,ENSP00000449328,ENSP00000481646	EDEM1,HNRNPD,LAMP2,RPL12,RPL6,RPLP0,RPS10,RPS16,RPS20,RPS25,RPS7,UBA52
GO:0006094	gluconeogenesis	3	46	0.025	ENSP00000405573,ENSP00000408025,ENSP00000438144	FBP1,GPI,MDH1
GO:0051715	cytolysis in other organism	2	12	0.0263	ENSP00000232003,ENSP00000369317	HRG,KRT6A
GO:0009056	catabolic process	20	1859	0.0264	ENSP00000251453,ENSP00000256497,ENSP00000298510,ENSP00000300060,ENSP00000307513,ENSP00000313199,ENSP00000327589,ENSP00000339095,ENSP00000354739,ENSP00000361140,ENSP00000379038,ENSP00000388107,ENSP00000403172,ENSP00000405573,ENSP00000407375,ENSP00000408411,ENSP00000429374,ENSP00000435096,ENSP00000449328,ENSP00000481646	AKR1A1,ANPEP,EDEM1,GLUD2,GPI,GPX1,HNRNPD,LAMP2,MRC2,PRDX3,RPL12,RPL6,RPLP0,RPS10,RPS16,RPS20,RPS25,RPS7,TYMP,UBA52
GO:0044267	cellular protein metabolic process	32	3603	0.0279	ENSP00000237014,ENSP00000237530,ENSP00000251453,ENSP00000255040,ENSP00000256497,ENSP00000261313,ENSP00000264613,ENSP00000264870,ENSP00000265023,ENSP00000295822,ENSP00000296255,ENSP00000298510,ENSP00000307940,ENSP00000327801,ENSP00000336702,ENSP00000339095,ENSP00000340596,ENSP00000354739,ENSP00000356671,ENSP00000383003,ENSP00000384053,ENSP00000385385,ENSP00000388107,ENSP00000403172,ENSP00000407375…	APCS,CP,CSF2RB,EDEM1,EEF2,EIF5A,EIF5A2,EIF5AL1,F13A1,FKBP1A,GPX1,KNG1,LAMP2,P4HB,PDIA6,PEBP1,PRDX3,RPL12,RPL6,RPLP0,RPN1,RPN2,RPS10,RPS16,RPS20,RPS25,RPS7,SERPINC1,SNRPB,TTR,UBA52,UBE3B
GO:0043062	extracellular structure organization	7	339	0.0287	ENSP00000226218,ENSP00000237014,ENSP00000327801,ENSP00000357980,ENSP00000369071,ENSP00000378957,ENSP00000434412	HTRA1,MFAP4,P4HB,POSTN,SERPINH1,TTR,VTN
GO:1901575	organic substance catabolic process	18	1609	0.0287	ENSP00000251453,ENSP00000256497,ENSP00000300060,ENSP00000313199,ENSP00000327589,ENSP00000339095,ENSP00000354739,ENSP00000361140,ENSP00000379038,ENSP00000388107,ENSP00000403172,ENSP00000405573,ENSP00000407375,ENSP00000408411,ENSP00000429374,ENSP00000435096,ENSP00000449328,ENSP00000481646	AKR1A1,ANPEP,EDEM1,GLUD2,GPI,GPX1,HNRNPD,LAMP2,RPL12,RPL6,RPLP0,RPS10,RPS16,RPS20,RPS25,RPS7,TYMP,UBA52
GO:0001952	regulation of cell-matrix adhesion	4	105	0.0292	ENSP00000232003,ENSP00000268182,ENSP00000357801,ENSP00000369071	HRG,IQGAP1,POSTN,S100A10
GO:0006957	complement activation, alternative pathway	2	13	0.0292	ENSP00000332139,ENSP00000356399	CFD,CFH
GO:0009650	UV protection	2	13	0.0292	ENSP00000378957,ENSP00000407375	GPX1,MFAP4
GO:0065009	regulation of molecular function	30	3322	0.0296	ENSP00000205948,ENSP00000226218,ENSP00000232003,ENSP00000237014,ENSP00000255040,ENSP00000261313,ENSP00000262225,ENSP00000263645,ENSP00000265023,ENSP00000268182,ENSP00000278407,ENSP00000291568,ENSP00000298510,ENSP00000313199,ENSP00000336724,ENSP00000339095,ENSP00000346694,ENSP00000356671,ENSP00000357801,ENSP00000361883,ENSP00000369538,ENSP00000376793,ENSP00000379038,ENSP00000383003,ENSP00000384053…	APCS,APOH,CAP1,CD81,CSF2RB,CSTB,FKBP1A,GDI2,GIG25,GPI,GPX1,HNRNPA2B1,HNRNPD,HRG,IQGAP1,KNG1,PEBP1,PRDX3,RAN,RPS7,S100A10,SERPINC1,SERPING1,SERPINH1,TBC1D22A,TMED2,TTR,TYMP,UBA52,VTN
GO:0007568	aging	6	255	0.0297	ENSP00000167586,ENSP00000237530,ENSP00000247461,ENSP00000278407,ENSP00000301653,ENSP00000307940	CANX,EEF2,KRT14,KRT16,RPN2,SERPING1
GO:0050776	regulation of immune response	12	873	0.0303	ENSP00000226218,ENSP00000232003,ENSP00000263238,ENSP00000263645,ENSP00000278407,ENSP00000332139,ENSP00000356037,ENSP00000356399,ENSP00000383003,ENSP00000388107,ENSP00000407375,ENSP00000431254	ACTR3,C4BPA,CD81,CFD,CFH,FKBP1A,GPX1,HRG,IGLL5,SERPING1,UBA52,VTN
GO:0032206	positive regulation of telomere maintenance	3	51	0.0306	ENSP00000313199,ENSP00000341826,ENSP00000346694	HNRNPA1,HNRNPA2B1,HNRNPD
GO:0090303	positive regulation of wound healing	3	51	0.0306	ENSP00000205948,ENSP00000226218,ENSP00000232003	APOH,HRG,VTN
GO:0010811	positive regulation of cell-substrate adhesion	4	109	0.032	ENSP00000226218,ENSP00000232003,ENSP00000268182,ENSP00000357801	HRG,IQGAP1,S100A10,VTN
GO:0051016	barbed-end actin filament capping	2	14	0.032	ENSP00000263168,ENSP00000354947	CAPZA1,CAPZA2
GO:0075733	intracellular transport of virus	2	14	0.032	ENSP00000388107,ENSP00000446215	RAN,UBA52
GO:1902905	positive regulation of supramolecular fiber organization	5	180	0.0321	ENSP00000252071,ENSP00000256001,ENSP00000263238,ENSP00000357801,ENSP00000407375	ACTR3,ACTR3B,ACTR3C,GPX1,S100A10
GO:0035821	modification of morphology or physiology of other organism	5	182	0.0335	ENSP00000232003,ENSP00000255040,ENSP00000265023,ENSP00000369317,ENSP00000370808	APCS,HRG,KNG1,KRT6A,SLC25A6
GO:0002682	regulation of immune system process	16	1391	0.0354	ENSP00000226218,ENSP00000232003,ENSP00000255040,ENSP00000259396,ENSP00000263238,ENSP00000263645,ENSP00000278407,ENSP00000332139,ENSP00000356037,ENSP00000356399,ENSP00000357980,ENSP00000383003,ENSP00000388107,ENSP00000405573,ENSP00000407375,ENSP00000431254	ACTR3,APCS,C4BPA,CD81,CFD,CFH,FKBP1A,GPI,GPX1,HRG,HTRA1,IGLL5,ORM1,SERPING1,UBA52,VTN
GO:0006006	glucose metabolic process	4	113	0.0354	ENSP00000361140,ENSP00000405573,ENSP00000408025,ENSP00000438144	AKR1A1,FBP1,GPI,MDH1
GO:0032268	regulation of cellular protein metabolic process	24	2486	0.0354	ENSP00000226218,ENSP00000232003,ENSP00000256497,ENSP00000261313,ENSP00000263645,ENSP00000265023,ENSP00000268182,ENSP00000278407,ENSP00000291568,ENSP00000295822,ENSP00000298510,ENSP00000307940,ENSP00000308452,ENSP00000313199,ENSP00000336702,ENSP00000339095,ENSP00000356037,ENSP00000356671,ENSP00000376793,ENSP00000383003,ENSP00000388107,ENSP00000407375,ENSP00000430706,ENSP00000434412	C4BPA,CD81,CSTB,EDEM1,EEF2,EIF5A,EIF5A2,EIF5AL1,FKBP1A,GIG25,GPX1,HNRNPD,HRG,IQGAP1,KNG1,KRT17,PEBP1,PRDX3,RPS7,SERPINC1,SERPING1,SERPINH1,UBA52,VTN
GO:0072524	pyridine-containing compound metabolic process	4	113	0.0354	ENSP00000291565,ENSP00000379386,ENSP00000405573,ENSP00000438144	GPI,LDHB,MDH1,PDXK
GO:0006414	translational elongation	4	116	0.0379	ENSP00000295822,ENSP00000307940,ENSP00000336702,ENSP00000430706	EEF2,EIF5A,EIF5A2,EIF5AL1
GO:0010810	regulation of cell-substrate adhesion	5	189	0.0379	ENSP00000226218,ENSP00000232003,ENSP00000268182,ENSP00000357801,ENSP00000369071	HRG,IQGAP1,POSTN,S100A10,VTN
GO:0045087	innate immune response	10	676	0.0379	ENSP00000255040,ENSP00000263168,ENSP00000263238,ENSP00000278407,ENSP00000301653,ENSP00000332139,ENSP00000354947,ENSP00000356037,ENSP00000356399,ENSP00000431254	ACTR3,APCS,C4BPA,CAPZA1,CAPZA2,CFD,CFH,IGLL5,KRT16,SERPING1
GO:0002181	cytoplasmic translation	3	57	0.0381	ENSP00000339095,ENSP00000403172,ENSP00000429374	RPL6,RPS20,RPS7
GO:0051704	multi-organism process	22	2222	0.0381	ENSP00000232003,ENSP00000255040,ENSP00000262225,ENSP00000262428,ENSP00000263645,ENSP00000265023,ENSP00000281456,ENSP00000295822,ENSP00000298510,ENSP00000300060,ENSP00000341826,ENSP00000355124,ENSP00000356399,ENSP00000360671,ENSP00000365439,ENSP00000369317,ENSP00000370808,ENSP00000384053,ENSP00000388107,ENSP00000407375,ENSP00000431254,ENSP00000446215	ANPEP,APCS,CD81,CFH,COTL1,CSF2RB,EIF5A2,GPX1,HNRNPA1,HNRNPK,HRG,IGLL5,KNG1,KRT19,KRT6A,PRDX3,RAN,SLC25A4,SLC25A5,SLC25A6,TMED2,UBA52
GO:0042255	ribosome assembly	3	58	0.0396	ENSP00000354739,ENSP00000403172,ENSP00000481646	RPL12,RPL6,RPS10
GO:0035459	vesicle cargo loading	2	17	0.0411	ENSP00000262225,ENSP00000303145	TMED10,TMED2
GO:0055114	oxidation-reduction process	12	923	0.0417	ENSP00000264613,ENSP00000298510,ENSP00000327589,ENSP00000327801,ENSP00000354876,ENSP00000361140,ENSP00000379386,ENSP00000385385,ENSP00000405573,ENSP00000407375,ENSP00000438144,ENSP00000444433	AKR1A1,CP,GLUD2,GPI,GPX1,LDHB,MDH1,MT-CO2,P4HB,PDIA6,PRDX3,SCO2
GO:0000398	mRNA splicing, via spliceosome	6	284	0.0436	ENSP00000313199,ENSP00000341826,ENSP00000346694,ENSP00000365439,ENSP00000382972,ENSP00000412566	HNRNPA1,HNRNPA2B1,HNRNPD,HNRNPK,SNRPB,SNRPN
GO:0034248	regulation of cellular amide metabolic process	7	379	0.0438	ENSP00000295822,ENSP00000303145,ENSP00000307940,ENSP00000308452,ENSP00000313199,ENSP00000336702,ENSP00000430706	EEF2,EIF5A,EIF5A2,EIF5AL1,HNRNPD,KRT17,TMED10
GO:0044085	cellular component biogenesis	24	2556	0.0455	ENSP00000167586,ENSP00000226218,ENSP00000251453,ENSP00000255040,ENSP00000262225,ENSP00000263168,ENSP00000263238,ENSP00000303145,ENSP00000327801,ENSP00000339095,ENSP00000354739,ENSP00000354947,ENSP00000355124,ENSP00000357801,ENSP00000378957,ENSP00000383003,ENSP00000388107,ENSP00000403172,ENSP00000408025,ENSP00000412566,ENSP00000444433,ENSP00000446215,ENSP00000449328,ENSP00000481646	ACTR3,APCS,CAPZA1,CAPZA2,FBP1,FKBP1A,KRT14,KRT19,MFAP4,P4HB,RAN,RPL12,RPL6,RPLP0,RPS10,RPS16,RPS7,S100A10,SCO2,SNRPB,TMED10,TMED2,UBA52,VTN
GO:0006825	copper ion transport	2	19	0.0482	ENSP00000264613,ENSP00000444433	CP,SCO2
GO:1902074	response to salt	2	19	0.0482	ENSP00000313199,ENSP00000341826	HNRNPA1,HNRNPD

## Sheet: TBCS
#term ID	term description	observed gene count	background gene count	false discovery rate	matching proteins in your network (IDs)	matching proteins in your network (labels)
GO:0071395	cellular response to jasmonic acid stimulus	4	4	3.88e-06	ENSP00000369814,ENSP00000369927,ENSP00000370129,ENSP00000370254	AKR1C1,AKR1C2,AKR1C3,AKR1C4
GO:0043062	extracellular structure organization	10	339	6.72e-06	ENSP00000216286,ENSP00000284322,ENSP00000297268,ENSP00000308720,ENSP00000309591,ENSP00000347041,ENSP00000347665,ENSP00000363827,ENSP00000468500,ENSP00000485444	ABI3BP,COL18A1,COL1A2,FMOD,GFAP,HSPG2,NID2,PRKACA,PRSS1,PRSS3P2
GO:0044597	daunorubicin metabolic process	4	8	6.81e-06	ENSP00000369814,ENSP00000369927,ENSP00000370129,ENSP00000370254	AKR1C1,AKR1C2,AKR1C3,AKR1C4
GO:0044598	doxorubicin metabolic process	4	8	6.81e-06	ENSP00000369814,ENSP00000369927,ENSP00000370129,ENSP00000370254	AKR1C1,AKR1C2,AKR1C3,AKR1C4
GO:0030198	extracellular matrix organization	9	296	1.02e-05	ENSP00000216286,ENSP00000284322,ENSP00000297268,ENSP00000308720,ENSP00000347041,ENSP00000347665,ENSP00000363827,ENSP00000468500,ENSP00000485444	ABI3BP,COL18A1,COL1A2,FMOD,GFAP,HSPG2,NID2,PRSS1,PRSS3P2
GO:1901028	regulation of mitochondrial outer membrane permeabilization involved in apoptotic signaling pathway	5	43	2.02e-05	ENSP00000248975,ENSP00000264335,ENSP00000361930,ENSP00000364802,ENSP00000371267	HSPA1A,YWHAB,YWHAE,YWHAH,YWHAQ
GO:0016043	cellular component organization	30	5163	4.4e-05	ENSP00000216286,ENSP00000229340,ENSP00000248975,ENSP00000263277,ENSP00000264335,ENSP00000264893,ENSP00000284322,ENSP00000297268,ENSP00000300935,ENSP00000308720,ENSP00000309591,ENSP00000312734,ENSP00000320295,ENSP00000346067,ENSP00000347041,ENSP00000347665,ENSP00000357564,ENSP00000361930,ENSP00000363827,ENSP00000364802,ENSP00000367263,ENSP00000370254,ENSP00000371267,ENSP00000381992,ENSP00000384136…	ABI3BP,AHNAK,AKR1C1,COL18A1,COL1A2,EHD2,ENSG00000258947,FMOD,GFAP,HSPA1A,HSPG2,KCTD16,NEB,NID2,PRKACA,PRSS1,PRSS3P2,RAB13,RAB1A,RAB35,RAB8A,RAB8B,RDX,RPSA,SEPT11,SEPT7,YWHAB,YWHAE,YWHAH,YWHAQ
GO:1900740	positive regulation of protein insertion into mitochondrial membrane involved in apoptotic signaling pathway	4	25	9.05e-05	ENSP00000248975,ENSP00000264335,ENSP00000361930,ENSP00000371267	YWHAB,YWHAE,YWHAH,YWHAQ
GO:0042448	progesterone metabolic process	3	14	0.00072	ENSP00000369927,ENSP00000370129,ENSP00000370254	AKR1C1,AKR1C2,AKR1C3
GO:0032870	cellular response to hormone stimulus	9	585	0.00095	ENSP00000248975,ENSP00000300935,ENSP00000309591,ENSP00000357564,ENSP00000369814,ENSP00000369927,ENSP00000370129,ENSP00000370254,ENSP00000384136	AKR1C1,AKR1C2,AKR1C3,AKR1C4,PRKACA,RAB13,RAB8A,RDX,YWHAH
GO:0051049	regulation of transport	15	1732	0.00095	ENSP00000248975,ENSP00000263277,ENSP00000264335,ENSP00000267512,ENSP00000273258,ENSP00000300935,ENSP00000309591,ENSP00000312734,ENSP00000361930,ENSP00000364802,ENSP00000367263,ENSP00000371267,ENSP00000377710,ENSP00000384136,ENSP00000468500	AHNAK,ARL6IP5,EHD2,FHL1,GFAP,HSPA1A,PRKACA,RAB15,RAB8A,RAB8B,RDX,YWHAB,YWHAE,YWHAH,YWHAQ
GO:0065008	regulation of biological quality	22	3559	0.00095	ENSP00000248975,ENSP00000263277,ENSP00000264335,ENSP00000273258,ENSP00000297268,ENSP00000300289,ENSP00000300935,ENSP00000309591,ENSP00000312734,ENSP00000361930,ENSP00000364802,ENSP00000369814,ENSP00000369927,ENSP00000370129,ENSP00000370254,ENSP00000371267,ENSP00000377710,ENSP00000381992,ENSP00000384136,ENSP00000387286,ENSP00000468500,ENSP00000484342	AKR1C1,AKR1C2,AKR1C3,AKR1C4,ARL6IP5,COL1A2,EHD2,FHL1,GFAP,HSPA1A,NEB,PDIA3,PRKACA,RAB1A,RAB8A,RAB8B,RDX,SEPT7,YWHAB,YWHAE,YWHAH,YWHAQ
GO:0071495	cellular response to endogenous stimulus	12	1106	0.00095	ENSP00000229340,ENSP00000248975,ENSP00000297268,ENSP00000300935,ENSP00000309591,ENSP00000347041,ENSP00000357564,ENSP00000369814,ENSP00000369927,ENSP00000370129,ENSP00000370254,ENSP00000384136	AKR1C1,AKR1C2,AKR1C3,AKR1C4,COL1A2,FMOD,PRKACA,RAB13,RAB35,RAB8A,RDX,YWHAH
GO:0072659	protein localization to plasma membrane	5	156	0.0025	ENSP00000263277,ENSP00000300935,ENSP00000312734,ENSP00000357564,ENSP00000384136	EHD2,RAB13,RAB8A,RAB8B,RDX
GO:0032456	endocytic recycling	3	27	0.0027	ENSP00000229340,ENSP00000263277,ENSP00000357564	EHD2,RAB13,RAB35
GO:0140056	organelle localization by membrane tethering	5	159	0.0027	ENSP00000264335,ENSP00000267512,ENSP00000300935,ENSP00000309591,ENSP00000312734	PRKACA,RAB15,RAB8A,RAB8B,YWHAE
GO:0051050	positive regulation of transport	10	892	0.0029	ENSP00000248975,ENSP00000263277,ENSP00000264335,ENSP00000267512,ENSP00000309591,ENSP00000312734,ENSP00000361930,ENSP00000371267,ENSP00000377710,ENSP00000384136	EHD2,FHL1,PRKACA,RAB15,RAB8B,RDX,YWHAB,YWHAE,YWHAH,YWHAQ
GO:0001523	retinoid metabolic process	4	87	0.0033	ENSP00000363827,ENSP00000369814,ENSP00000369927,ENSP00000370254	AKR1C1,AKR1C3,AKR1C4,HSPG2
GO:0032879	regulation of localization	17	2524	0.0033	ENSP00000248975,ENSP00000263277,ENSP00000264335,ENSP00000267512,ENSP00000273258,ENSP00000300935,ENSP00000309591,ENSP00000312734,ENSP00000347665,ENSP00000361930,ENSP00000364802,ENSP00000367196,ENSP00000367263,ENSP00000371267,ENSP00000377710,ENSP00000384136,ENSP00000468500	AHNAK,ARL6IP5,COL18A1,EHD2,FHL1,GFAP,GLIPR2,HSPA1A,PRKACA,RAB15,RAB8A,RAB8B,RDX,YWHAB,YWHAE,YWHAH,YWHAQ
GO:2001235	positive regulation of apoptotic signaling pathway	5	171	0.0033	ENSP00000248975,ENSP00000264335,ENSP00000300289,ENSP00000361930,ENSP00000371267	PDIA3,YWHAB,YWHAE,YWHAH,YWHAQ
GO:1903829	positive regulation of cellular protein localization	6	287	0.0034	ENSP00000248975,ENSP00000264335,ENSP00000309591,ENSP00000361930,ENSP00000371267,ENSP00000384136	PRKACA,RDX,YWHAB,YWHAE,YWHAH,YWHAQ
GO:0042445	hormone metabolic process	5	186	0.004	ENSP00000248975,ENSP00000369814,ENSP00000369927,ENSP00000370129,ENSP00000370254	AKR1C1,AKR1C2,AKR1C3,AKR1C4,YWHAH
GO:0022607	cellular component assembly	16	2343	0.0043	ENSP00000264335,ENSP00000264893,ENSP00000297268,ENSP00000300935,ENSP00000309591,ENSP00000346067,ENSP00000347041,ENSP00000357564,ENSP00000361930,ENSP00000364802,ENSP00000367263,ENSP00000370254,ENSP00000381992,ENSP00000384136,ENSP00000387286,ENSP00000426548	AHNAK,AKR1C1,COL1A2,FMOD,HSPA1A,KCTD16,PRKACA,RAB13,RAB1A,RAB8A,RDX,RPSA,SEPT11,SEPT7,YWHAB,YWHAE
GO:0030154	cell differentiation	20	3457	0.0043	ENSP00000229340,ENSP00000248975,ENSP00000264335,ENSP00000300935,ENSP00000309591,ENSP00000320295,ENSP00000335076,ENSP00000341524,ENSP00000347665,ENSP00000357564,ENSP00000363827,ENSP00000364140,ENSP00000369927,ENSP00000370129,ENSP00000370254,ENSP00000377710,ENSP00000381992,ENSP00000384136,ENSP00000387286,ENSP00000468500	AKR1C1,AKR1C2,AKR1C3,COL15A1,COL18A1,EDARADD,ENSG00000258947,FHL1,GFAP,HSPG2,PRKACA,RAB13,RAB1A,RAB35,RAB8A,RDX,SEPT6,SEPT7,YWHAE,YWHAH
GO:0043065	positive regulation of apoptotic process	8	604	0.0043	ENSP00000248975,ENSP00000264335,ENSP00000273258,ENSP00000300289,ENSP00000347665,ENSP00000361930,ENSP00000369927,ENSP00000371267	AKR1C3,ARL6IP5,COL18A1,PDIA3,YWHAB,YWHAE,YWHAH,YWHAQ
GO:0071799	cellular response to prostaglandin D stimulus	2	5	0.0043	ENSP00000369927,ENSP00000370129	AKR1C2,AKR1C3
GO:0006904	vesicle docking involved in exocytosis	3	38	0.0044	ENSP00000267512,ENSP00000300935,ENSP00000312734	RAB15,RAB8A,RAB8B
GO:0007586	digestion	4	104	0.0044	ENSP00000308720,ENSP00000370129,ENSP00000370254,ENSP00000485444	AKR1C1,AKR1C2,PRSS1,PRSS3P2
GO:0071229	cellular response to acid chemical	5	196	0.0044	ENSP00000297268,ENSP00000369814,ENSP00000369927,ENSP00000370129,ENSP00000370254	AKR1C1,AKR1C2,AKR1C3,AKR1C4,COL1A2
GO:0001101	response to acid chemical	6	323	0.0046	ENSP00000297268,ENSP00000347665,ENSP00000369814,ENSP00000369927,ENSP00000370129,ENSP00000370254	AKR1C1,AKR1C2,AKR1C3,AKR1C4,COL18A1,COL1A2
GO:0070887	cellular response to chemical stimulus	17	2672	0.0047	ENSP00000229340,ENSP00000248975,ENSP00000273258,ENSP00000297268,ENSP00000300935,ENSP00000309591,ENSP00000335076,ENSP00000347041,ENSP00000356864,ENSP00000357564,ENSP00000364802,ENSP00000369814,ENSP00000369927,ENSP00000370129,ENSP00000370254,ENSP00000371554,ENSP00000384136	AKR1C1,AKR1C2,AKR1C3,AKR1C4,ARL6IP5,COL1A2,EDARADD,FMOD,HSPA1A,MGST3,PRKACA,RAB13,RAB35,RAB8A,RDX,SOD3,YWHAH
GO:0034754	cellular hormone metabolic process	4	109	0.0049	ENSP00000369814,ENSP00000369927,ENSP00000370129,ENSP00000370254	AKR1C1,AKR1C2,AKR1C3,AKR1C4
GO:0045184	establishment of protein localization	12	1467	0.0058	ENSP00000229340,ENSP00000248975,ENSP00000264335,ENSP00000267512,ENSP00000300935,ENSP00000312734,ENSP00000346067,ENSP00000357564,ENSP00000361930,ENSP00000369927,ENSP00000384136,ENSP00000387286	AKR1C3,RAB13,RAB15,RAB1A,RAB35,RAB8A,RAB8B,RDX,RPSA,YWHAB,YWHAE,YWHAH
GO:0034605	cellular response to heat	3	45	0.0061	ENSP00000264335,ENSP00000309591,ENSP00000364802	HSPA1A,PRKACA,YWHAE
GO:0032412	regulation of ion transmembrane transporter activity	5	224	0.0063	ENSP00000248975,ENSP00000264335,ENSP00000309591,ENSP00000367263,ENSP00000377710	AHNAK,FHL1,PRKACA,YWHAE,YWHAH
GO:0010817	regulation of hormone levels	7	511	0.0068	ENSP00000248975,ENSP00000312734,ENSP00000369814,ENSP00000369927,ENSP00000370129,ENSP00000370254,ENSP00000387286	AKR1C1,AKR1C2,AKR1C3,AKR1C4,RAB1A,RAB8B,YWHAH
GO:0033036	macromolecule localization	15	2268	0.0068	ENSP00000229340,ENSP00000248975,ENSP00000263277,ENSP00000264335,ENSP00000267512,ENSP00000300935,ENSP00000312734,ENSP00000346067,ENSP00000357564,ENSP00000361930,ENSP00000369814,ENSP00000369927,ENSP00000370254,ENSP00000384136,ENSP00000387286	AKR1C1,AKR1C3,AKR1C4,EHD2,RAB13,RAB15,RAB1A,RAB35,RAB8A,RAB8B,RDX,RPSA,YWHAB,YWHAE,YWHAH
GO:0051259	protein complex oligomerization	7	512	0.0068	ENSP00000264893,ENSP00000297268,ENSP00000361930,ENSP00000367263,ENSP00000370254,ENSP00000381992,ENSP00000426548	AHNAK,AKR1C1,COL1A2,KCTD16,SEPT11,SEPT7,YWHAB
GO:0051291	protein heterooligomerization	4	126	0.0068	ENSP00000264893,ENSP00000297268,ENSP00000361930,ENSP00000381992	COL1A2,SEPT11,SEPT7,YWHAB
GO:0065003	protein-containing complex assembly	12	1514	0.0068	ENSP00000264893,ENSP00000297268,ENSP00000309591,ENSP00000346067,ENSP00000347041,ENSP00000361930,ENSP00000364802,ENSP00000367263,ENSP00000370254,ENSP00000381992,ENSP00000387286,ENSP00000426548	AHNAK,AKR1C1,COL1A2,FMOD,HSPA1A,KCTD16,PRKACA,RAB1A,RPSA,SEPT11,SEPT7,YWHAB
GO:0071702	organic substance transport	14	2040	0.0075	ENSP00000229340,ENSP00000248975,ENSP00000264335,ENSP00000267512,ENSP00000273258,ENSP00000300935,ENSP00000312734,ENSP00000346067,ENSP00000357564,ENSP00000361930,ENSP00000369814,ENSP00000369927,ENSP00000370254,ENSP00000387286	AKR1C1,AKR1C3,AKR1C4,ARL6IP5,RAB13,RAB15,RAB1A,RAB35,RAB8A,RAB8B,RPSA,YWHAB,YWHAE,YWHAH
GO:1901701	cellular response to oxygen-containing compound	9	896	0.0075	ENSP00000297268,ENSP00000300935,ENSP00000309591,ENSP00000357564,ENSP00000369814,ENSP00000369927,ENSP00000370129,ENSP00000370254,ENSP00000371554	AKR1C1,AKR1C2,AKR1C3,AKR1C4,COL1A2,PRKACA,RAB13,RAB8A,SOD3
GO:0051128	regulation of cellular component organization	15	2306	0.0076	ENSP00000248975,ENSP00000263277,ENSP00000264335,ENSP00000309591,ENSP00000312734,ENSP00000361930,ENSP00000363827,ENSP00000364802,ENSP00000371267,ENSP00000377710,ENSP00000381992,ENSP00000384136,ENSP00000468500,ENSP00000484342,ENSP00000485444	EHD2,FHL1,GFAP,HSPA1A,HSPG2,NEB,PRKACA,PRSS3P2,RAB8B,RDX,SEPT7,YWHAB,YWHAE,YWHAH,YWHAQ
GO:0009306	protein secretion	4	134	0.0079	ENSP00000267512,ENSP00000300935,ENSP00000312734,ENSP00000387286	RAB15,RAB1A,RAB8A,RAB8B
GO:0008202	steroid metabolic process	5	248	0.0082	ENSP00000248975,ENSP00000369814,ENSP00000369927,ENSP00000370129,ENSP00000370254	AKR1C1,AKR1C2,AKR1C3,AKR1C4,YWHAH
GO:2001233	regulation of apoptotic signaling pathway	6	388	0.0083	ENSP00000248975,ENSP00000264335,ENSP00000300289,ENSP00000361930,ENSP00000364802,ENSP00000371267	HSPA1A,PDIA3,YWHAB,YWHAE,YWHAH,YWHAQ
GO:0061024	membrane organization	8	729	0.0085	ENSP00000248975,ENSP00000263277,ENSP00000264335,ENSP00000300935,ENSP00000361930,ENSP00000364802,ENSP00000371267,ENSP00000387286	EHD2,HSPA1A,RAB1A,RAB8A,YWHAB,YWHAE,YWHAH,YWHAQ
GO:0010737	protein kinase A signaling	2	11	0.009	ENSP00000357564,ENSP00000384136	RAB13,RDX
GO:0034613	cellular protein localization	11	1367	0.009	ENSP00000229340,ENSP00000248975,ENSP00000263277,ENSP00000264335,ENSP00000300935,ENSP00000312734,ENSP00000346067,ENSP00000357564,ENSP00000361930,ENSP00000369927,ENSP00000384136	AKR1C3,EHD2,RAB13,RAB35,RAB8A,RAB8B,RDX,RPSA,YWHAB,YWHAE,YWHAH
GO:0009056	catabolic process	13	1859	0.0093	ENSP00000238018,ENSP00000248975,ENSP00000297283,ENSP00000300055,ENSP00000300935,ENSP00000346067,ENSP00000347041,ENSP00000363827,ENSP00000364140,ENSP00000364802,ENSP00000369927,ENSP00000387286,ENSP00000485444	AKR1C3,COL15A1,FMOD,GDA,HSPA1A,HSPG2,PGAM2,PLIN1,PRSS3P2,RAB1A,RAB8A,RPSA,YWHAH
GO:0072657	protein localization to membrane	6	405	0.0094	ENSP00000263277,ENSP00000300935,ENSP00000312734,ENSP00000346067,ENSP00000357564,ENSP00000384136	EHD2,RAB13,RAB8A,RAB8B,RDX,RPSA
GO:0010647	positive regulation of cell communication	12	1631	0.0097	ENSP00000248975,ENSP00000264335,ENSP00000273258,ENSP00000300289,ENSP00000312734,ENSP00000361930,ENSP00000364802,ENSP00000367196,ENSP00000369927,ENSP00000370129,ENSP00000371267,ENSP00000468500	AKR1C2,AKR1C3,ARL6IP5,GFAP,GLIPR2,HSPA1A,PDIA3,RAB8B,YWHAB,YWHAE,YWHAH,YWHAQ
GO:0015031	protein transport	11	1391	0.0097	ENSP00000229340,ENSP00000248975,ENSP00000264335,ENSP00000267512,ENSP00000300935,ENSP00000312734,ENSP00000346067,ENSP00000357564,ENSP00000361930,ENSP00000369927,ENSP00000387286	AKR1C3,RAB13,RAB15,RAB1A,RAB35,RAB8A,RAB8B,RPSA,YWHAB,YWHAE,YWHAH
GO:0046907	intracellular transport	11	1390	0.0097	ENSP00000229340,ENSP00000248975,ENSP00000263277,ENSP00000264335,ENSP00000300935,ENSP00000312734,ENSP00000346067,ENSP00000357564,ENSP00000361930,ENSP00000369927,ENSP00000387286	AKR1C3,EHD2,RAB13,RAB1A,RAB35,RAB8A,RAB8B,RPSA,YWHAB,YWHAE,YWHAH
GO:0023056	positive regulation of signaling	12	1638	0.01	ENSP00000248975,ENSP00000264335,ENSP00000273258,ENSP00000300289,ENSP00000312734,ENSP00000361930,ENSP00000364802,ENSP00000367196,ENSP00000369927,ENSP00000370129,ENSP00000371267,ENSP00000468500	AKR1C2,AKR1C3,ARL6IP5,GFAP,GLIPR2,HSPA1A,PDIA3,RAB8B,YWHAB,YWHAE,YWHAH,YWHAQ
GO:0042574	retinal metabolic process	2	13	0.0105	ENSP00000369927,ENSP00000370254	AKR1C1,AKR1C3
GO:0051641	cellular localization	14	2180	0.0114	ENSP00000229340,ENSP00000248975,ENSP00000263277,ENSP00000264335,ENSP00000267512,ENSP00000300935,ENSP00000309591,ENSP00000312734,ENSP00000346067,ENSP00000357564,ENSP00000361930,ENSP00000369927,ENSP00000384136,ENSP00000387286	AKR1C3,EHD2,PRKACA,RAB13,RAB15,RAB1A,RAB35,RAB8A,RAB8B,RDX,RPSA,YWHAB,YWHAE,YWHAH
GO:0034765	regulation of ion transmembrane transport	6	434	0.0121	ENSP00000248975,ENSP00000264335,ENSP00000273258,ENSP00000309591,ENSP00000367263,ENSP00000377710	AHNAK,ARL6IP5,FHL1,PRKACA,YWHAE,YWHAH
GO:0071705	nitrogen compound transport	12	1690	0.0123	ENSP00000229340,ENSP00000248975,ENSP00000264335,ENSP00000267512,ENSP00000273258,ENSP00000300935,ENSP00000312734,ENSP00000346067,ENSP00000357564,ENSP00000361930,ENSP00000369927,ENSP00000387286	AKR1C3,ARL6IP5,RAB13,RAB15,RAB1A,RAB35,RAB8A,RAB8B,RPSA,YWHAB,YWHAE,YWHAH
GO:0071310	cellular response to organic substance	14	2219	0.0129	ENSP00000229340,ENSP00000248975,ENSP00000297268,ENSP00000300935,ENSP00000309591,ENSP00000335076,ENSP00000347041,ENSP00000357564,ENSP00000364802,ENSP00000369814,ENSP00000369927,ENSP00000370129,ENSP00000370254,ENSP00000384136	AKR1C1,AKR1C2,AKR1C3,AKR1C4,COL1A2,EDARADD,FMOD,HSPA1A,PRKACA,RAB13,RAB35,RAB8A,RDX,YWHAH
GO:0008104	protein localization	13	1966	0.0134	ENSP00000229340,ENSP00000248975,ENSP00000263277,ENSP00000264335,ENSP00000267512,ENSP00000300935,ENSP00000312734,ENSP00000346067,ENSP00000357564,ENSP00000361930,ENSP00000369927,ENSP00000384136,ENSP00000387286	AKR1C3,EHD2,RAB13,RAB15,RAB1A,RAB35,RAB8A,RAB8B,RDX,RPSA,YWHAB,YWHAE,YWHAH
GO:1904062	regulation of cation transmembrane transport	5	294	0.0134	ENSP00000248975,ENSP00000264335,ENSP00000309591,ENSP00000367263,ENSP00000377710	AHNAK,FHL1,PRKACA,YWHAE,YWHAH
GO:0017144	drug metabolic process	7	622	0.0135	ENSP00000297283,ENSP00000308720,ENSP00000364802,ENSP00000369814,ENSP00000369927,ENSP00000370129,ENSP00000370254	AKR1C1,AKR1C2,AKR1C3,AKR1C4,HSPA1A,PGAM2,PRSS1
GO:0120036	plasma membrane bounded cell projection organization	9	1034	0.0147	ENSP00000229340,ENSP00000264335,ENSP00000300935,ENSP00000309591,ENSP00000320295,ENSP00000357564,ENSP00000381992,ENSP00000384136,ENSP00000468500	ENSG00000258947,GFAP,PRKACA,RAB13,RAB35,RAB8A,RDX,SEPT7,YWHAE
GO:0032388	positive regulation of intracellular transport	4	174	0.0149	ENSP00000263277,ENSP00000264335,ENSP00000309591,ENSP00000384136	EHD2,PRKACA,RDX,YWHAE
GO:0051186	cofactor metabolic process	6	467	0.0161	ENSP00000297283,ENSP00000308720,ENSP00000369814,ENSP00000369927,ENSP00000370129,ENSP00000370254	AKR1C1,AKR1C2,AKR1C3,AKR1C4,PGAM2,PRSS1
GO:0097164	ammonium ion metabolic process	4	179	0.0161	ENSP00000369814,ENSP00000369927,ENSP00000370129,ENSP00000370254	AKR1C1,AKR1C2,AKR1C3,AKR1C4
GO:2000353	positive regulation of endothelial cell apoptotic process	2	18	0.0161	ENSP00000347665,ENSP00000369927	AKR1C3,COL18A1
GO:0051580	regulation of neurotransmitter uptake	2	19	0.0173	ENSP00000273258,ENSP00000468500	ARL6IP5,GFAP
GO:0048518	positive regulation of biological process	24	5459	0.0195	ENSP00000248975,ENSP00000263277,ENSP00000264335,ENSP00000267512,ENSP00000273258,ENSP00000284322,ENSP00000300289,ENSP00000309591,ENSP00000312734,ENSP00000326022,ENSP00000347665,ENSP00000361930,ENSP00000364802,ENSP00000365005,ENSP00000367196,ENSP00000369927,ENSP00000370129,ENSP00000371267,ENSP00000377710,ENSP00000381992,ENSP00000384136,ENSP00000387286,ENSP00000468500,ENSP00000485444	ABI3BP,AKR1C2,AKR1C3,ARL6IP5,COL18A1,EHD2,FHL1,FHL5,GFAP,GLIPR2,HSPA1A,MAP3K19,PDIA3,PRKACA,PRSS3P2,RAB15,RAB1A,RAB8B,RDX,SEPT7,YWHAB,YWHAE,YWHAH,YWHAQ
GO:0046827	positive regulation of protein export from nucleus	2	21	0.0204	ENSP00000264335,ENSP00000309591	PRKACA,YWHAE
GO:0042221	response to chemical	20	4153	0.0206	ENSP00000229340,ENSP00000248975,ENSP00000273258,ENSP00000297268,ENSP00000297283,ENSP00000300935,ENSP00000309591,ENSP00000320295,ENSP00000335076,ENSP00000347041,ENSP00000347665,ENSP00000356864,ENSP00000357564,ENSP00000364802,ENSP00000369814,ENSP00000369927,ENSP00000370129,ENSP00000370254,ENSP00000371554,ENSP00000384136	AKR1C1,AKR1C2,AKR1C3,AKR1C4,ARL6IP5,COL18A1,COL1A2,EDARADD,ENSG00000258947,FMOD,HSPA1A,MGST3,PGAM2,PRKACA,RAB13,RAB35,RAB8A,RDX,SOD3,YWHAH
GO:1901019	regulation of calcium ion transmembrane transporter activity	3	91	0.0223	ENSP00000264335,ENSP00000309591,ENSP00000367263	AHNAK,PRKACA,YWHAE
GO:0048522	positive regulation of cellular process	22	4898	0.0257	ENSP00000248975,ENSP00000263277,ENSP00000264335,ENSP00000267512,ENSP00000273258,ENSP00000300289,ENSP00000309591,ENSP00000312734,ENSP00000326022,ENSP00000347665,ENSP00000361930,ENSP00000364802,ENSP00000365005,ENSP00000367196,ENSP00000369927,ENSP00000370129,ENSP00000371267,ENSP00000381992,ENSP00000384136,ENSP00000387286,ENSP00000468500,ENSP00000485444	AKR1C2,AKR1C3,ARL6IP5,COL18A1,EHD2,FHL5,GFAP,GLIPR2,HSPA1A,MAP3K19,PDIA3,PRKACA,PRSS3P2,RAB15,RAB1A,RAB8B,RDX,SEPT7,YWHAB,YWHAE,YWHAH,YWHAQ
GO:0055114	oxidation-reduction process	8	923	0.0257	ENSP00000297283,ENSP00000300289,ENSP00000356864,ENSP00000369814,ENSP00000369927,ENSP00000370129,ENSP00000370254,ENSP00000371554	AKR1C1,AKR1C2,AKR1C3,AKR1C4,MGST3,PDIA3,PGAM2,SOD3
GO:0051234	establishment of localization	20	4248	0.0258	ENSP00000229340,ENSP00000248975,ENSP00000263277,ENSP00000264335,ENSP00000267512,ENSP00000273258,ENSP00000300935,ENSP00000312734,ENSP00000346067,ENSP00000357564,ENSP00000361930,ENSP00000363827,ENSP00000364802,ENSP00000369814,ENSP00000369927,ENSP00000370254,ENSP00000371267,ENSP00000384136,ENSP00000387286,ENSP00000485444	AKR1C1,AKR1C3,AKR1C4,ARL6IP5,EHD2,HSPA1A,HSPG2,PRSS3P2,RAB13,RAB15,RAB1A,RAB35,RAB8A,RAB8B,RDX,RPSA,YWHAB,YWHAE,YWHAH,YWHAQ
GO:0006690	icosanoid metabolic process	3	99	0.0265	ENSP00000356864,ENSP00000369927,ENSP00000370129	AKR1C2,AKR1C3,MGST3
GO:0010941	regulation of cell death	11	1638	0.0265	ENSP00000248975,ENSP00000264335,ENSP00000273258,ENSP00000300289,ENSP00000347665,ENSP00000361930,ENSP00000363827,ENSP00000364802,ENSP00000365005,ENSP00000369927,ENSP00000371267	AKR1C3,ARL6IP5,COL18A1,HSPA1A,HSPG2,MAP3K19,PDIA3,YWHAB,YWHAE,YWHAH,YWHAQ
GO:0010959	regulation of metal ion transport	5	360	0.0265	ENSP00000248975,ENSP00000264335,ENSP00000309591,ENSP00000367263,ENSP00000377710	AHNAK,FHL1,PRKACA,YWHAE,YWHAH
GO:0050896	response to stimulus	30	7824	0.0269	ENSP00000229340,ENSP00000248975,ENSP00000263277,ENSP00000264335,ENSP00000273258,ENSP00000297268,ENSP00000297283,ENSP00000300289,ENSP00000300935,ENSP00000309591,ENSP00000320295,ENSP00000335076,ENSP00000347041,ENSP00000347665,ENSP00000356864,ENSP00000357564,ENSP00000361930,ENSP00000363827,ENSP00000364140,ENSP00000364802,ENSP00000365005,ENSP00000369814,ENSP00000369927,ENSP00000370129,ENSP00000370254…	AKR1C1,AKR1C2,AKR1C3,AKR1C4,ARL6IP5,COL15A1,COL18A1,COL1A2,EDARADD,EHD2,ENSG00000258947,FMOD,GFAP,HSPA1A,HSPG2,MAP3K19,MGST3,PDIA3,PGAM2,PRKACA,PRSS3P2,RAB13,RAB1A,RAB35,RAB8A,RDX,SOD3,YWHAB,YWHAE,YWHAH
GO:0035329	hippo signaling	2	27	0.029	ENSP00000264335,ENSP00000361930	YWHAB,YWHAE
GO:0034599	cellular response to oxidative stress	4	222	0.0294	ENSP00000273258,ENSP00000364802,ENSP00000369927,ENSP00000371554	AKR1C3,ARL6IP5,HSPA1A,SOD3
GO:0031329	regulation of cellular catabolic process	7	743	0.0297	ENSP00000297283,ENSP00000300935,ENSP00000309591,ENSP00000361930,ENSP00000364802,ENSP00000384136,ENSP00000468500	GFAP,HSPA1A,PGAM2,PRKACA,RAB8A,RDX,YWHAB
GO:0009987	cellular process	45	14652	0.0298	ENSP00000216286,ENSP00000229340,ENSP00000238018,ENSP00000248975,ENSP00000263277,ENSP00000264335,ENSP00000264893,ENSP00000267512,ENSP00000273258,ENSP00000284322,ENSP00000297268,ENSP00000297283,ENSP00000300289,ENSP00000300935,ENSP00000308720,ENSP00000309591,ENSP00000312734,ENSP00000320295,ENSP00000335076,ENSP00000341524,ENSP00000346067,ENSP00000347041,ENSP00000347665,ENSP00000356864,ENSP00000357564…	ABI3BP,AHNAK,AKR1C1,AKR1C2,AKR1C3,AKR1C4,ARL6IP5,COL15A1,COL18A1,COL1A2,EDARADD,EHD2,ENSG00000258947,FHL1,FMOD,GDA,GFAP,HSPA1A,HSPG2,KCTD16,MAP3K19,MGST3,NEB,NID2,PDIA3,PGAM2,PRKACA,PRSS1,PRSS3P2,RAB13,RAB15,RAB1A,RAB35,RAB8A,RAB8B,RDX,RPSA,SEPT11,SEPT6,SEPT7,SOD3,YWHAB,YWHAE,YWHAH,YWHAQ
GO:0010638	positive regulation of organelle organization	6	552	0.0302	ENSP00000248975,ENSP00000264335,ENSP00000361930,ENSP00000364802,ENSP00000371267,ENSP00000381992	HSPA1A,SEPT7,YWHAB,YWHAE,YWHAH,YWHAQ
GO:1901700	response to oxygen-containing compound	10	1427	0.0302	ENSP00000297268,ENSP00000300935,ENSP00000309591,ENSP00000347665,ENSP00000357564,ENSP00000369814,ENSP00000369927,ENSP00000370129,ENSP00000370254,ENSP00000371554	AKR1C1,AKR1C2,AKR1C3,AKR1C4,COL18A1,COL1A2,PRKACA,RAB13,RAB8A,SOD3
GO:0006693	prostaglandin metabolic process	2	29	0.0317	ENSP00000369927,ENSP00000370129	AKR1C2,AKR1C3
GO:0015721	bile acid and bile salt transport	2	29	0.0317	ENSP00000369814,ENSP00000370254	AKR1C1,AKR1C4
GO:0010033	response to organic substance	15	2815	0.0331	ENSP00000229340,ENSP00000248975,ENSP00000297268,ENSP00000300935,ENSP00000309591,ENSP00000335076,ENSP00000347041,ENSP00000356864,ENSP00000357564,ENSP00000364802,ENSP00000369814,ENSP00000369927,ENSP00000370129,ENSP00000370254,ENSP00000384136	AKR1C1,AKR1C2,AKR1C3,AKR1C4,COL1A2,EDARADD,FMOD,HSPA1A,MGST3,PRKACA,RAB13,RAB35,RAB8A,RDX,YWHAH
GO:0030866	cortical actin cytoskeleton organization	2	30	0.0331	ENSP00000263277,ENSP00000357564	EHD2,RAB13
GO:0060341	regulation of cellular localization	7	766	0.0331	ENSP00000248975,ENSP00000263277,ENSP00000264335,ENSP00000309591,ENSP00000361930,ENSP00000371267,ENSP00000384136	EHD2,PRKACA,RDX,YWHAB,YWHAE,YWHAH,YWHAQ
GO:0016032	viral process	6	571	0.0338	ENSP00000264335,ENSP00000341524,ENSP00000346067,ENSP00000361930,ENSP00000364802,ENSP00000387286	HSPA1A,RAB1A,RPSA,SEPT6,YWHAB,YWHAE
GO:0032502	developmental process	23	5401	0.034	ENSP00000229340,ENSP00000238018,ENSP00000248975,ENSP00000264335,ENSP00000297268,ENSP00000300935,ENSP00000309591,ENSP00000320295,ENSP00000335076,ENSP00000341524,ENSP00000347665,ENSP00000357564,ENSP00000363827,ENSP00000364140,ENSP00000369927,ENSP00000370129,ENSP00000370254,ENSP00000377710,ENSP00000381992,ENSP00000384136,ENSP00000387286,ENSP00000468500,ENSP00000484342	AKR1C1,AKR1C2,AKR1C3,COL15A1,COL18A1,COL1A2,EDARADD,ENSG00000258947,FHL1,GDA,GFAP,HSPG2,NEB,PRKACA,RAB13,RAB1A,RAB35,RAB8A,RDX,SEPT6,SEPT7,YWHAE,YWHAH
GO:0051640	organelle localization	6	574	0.0342	ENSP00000264335,ENSP00000267512,ENSP00000300935,ENSP00000309591,ENSP00000312734,ENSP00000387286	PRKACA,RAB15,RAB1A,RAB8A,RAB8B,YWHAE
GO:1904951	positive regulation of establishment of protein localization	5	397	0.0352	ENSP00000248975,ENSP00000264335,ENSP00000309591,ENSP00000361930,ENSP00000371267	PRKACA,YWHAB,YWHAE,YWHAH,YWHAQ
GO:0032501	multicellular organismal process	26	6507	0.0364	ENSP00000229340,ENSP00000238018,ENSP00000248975,ENSP00000263277,ENSP00000264335,ENSP00000297268,ENSP00000297283,ENSP00000300935,ENSP00000308720,ENSP00000309591,ENSP00000320295,ENSP00000335076,ENSP00000341524,ENSP00000347665,ENSP00000357564,ENSP00000363827,ENSP00000364140,ENSP00000369927,ENSP00000370129,ENSP00000370254,ENSP00000377710,ENSP00000381992,ENSP00000387286,ENSP00000468500,ENSP00000484342…	AKR1C1,AKR1C2,AKR1C3,COL15A1,COL18A1,COL1A2,EDARADD,EHD2,ENSG00000258947,FHL1,GDA,GFAP,HSPG2,NEB,PGAM2,PRKACA,PRSS1,PRSS3P2,RAB13,RAB1A,RAB35,RAB8A,SEPT6,SEPT7,YWHAE,YWHAH
GO:0009967	positive regulation of signal transduction	10	1493	0.0379	ENSP00000248975,ENSP00000264335,ENSP00000273258,ENSP00000300289,ENSP00000361930,ENSP00000364802,ENSP00000367196,ENSP00000369927,ENSP00000370129,ENSP00000371267	AKR1C2,AKR1C3,ARL6IP5,GLIPR2,HSPA1A,PDIA3,YWHAB,YWHAE,YWHAH,YWHAQ
GO:0042981	regulation of apoptotic process	10	1501	0.0391	ENSP00000248975,ENSP00000264335,ENSP00000273258,ENSP00000300289,ENSP00000347665,ENSP00000361930,ENSP00000364802,ENSP00000365005,ENSP00000369927,ENSP00000371267	AKR1C3,ARL6IP5,COL18A1,HSPA1A,MAP3K19,PDIA3,YWHAB,YWHAE,YWHAH,YWHAQ
GO:0006810	transport	19	4130	0.0392	ENSP00000229340,ENSP00000248975,ENSP00000263277,ENSP00000264335,ENSP00000267512,ENSP00000273258,ENSP00000300935,ENSP00000312734,ENSP00000346067,ENSP00000357564,ENSP00000361930,ENSP00000363827,ENSP00000364802,ENSP00000369814,ENSP00000369927,ENSP00000370254,ENSP00000371267,ENSP00000387286,ENSP00000485444	AKR1C1,AKR1C3,AKR1C4,ARL6IP5,EHD2,HSPA1A,HSPG2,PRSS3P2,RAB13,RAB15,RAB1A,RAB35,RAB8A,RAB8B,RPSA,YWHAB,YWHAE,YWHAH,YWHAQ
GO:0120031	plasma membrane bounded cell projection assembly	5	413	0.04	ENSP00000264335,ENSP00000300935,ENSP00000309591,ENSP00000381992,ENSP00000384136	PRKACA,RAB8A,RDX,SEPT7,YWHAE
GO:0007346	regulation of mitotic cell cycle	6	608	0.0421	ENSP00000264335,ENSP00000309591,ENSP00000364802,ENSP00000365005,ENSP00000377710,ENSP00000384136	FHL1,HSPA1A,MAP3K19,PRKACA,RDX,YWHAE
GO:0008206	bile acid metabolic process	2	37	0.0434	ENSP00000369814,ENSP00000370254	AKR1C1,AKR1C4
GO:0030574	collagen catabolic process	2	37	0.0434	ENSP00000364140,ENSP00000485444	COL15A1,PRSS3P2
GO:0006886	intracellular protein transport	7	836	0.0466	ENSP00000248975,ENSP00000264335,ENSP00000300935,ENSP00000312734,ENSP00000346067,ENSP00000361930,ENSP00000369927	AKR1C3,RAB8A,RAB8B,RPSA,YWHAB,YWHAE,YWHAH
GO:0030199	collagen fibril organization	2	39	0.0466	ENSP00000297268,ENSP00000347041	COL1A2,FMOD
GO:0051179	localization	22	5233	0.0468	ENSP00000229340,ENSP00000248975,ENSP00000263277,ENSP00000264335,ENSP00000267512,ENSP00000273258,ENSP00000297268,ENSP00000300935,ENSP00000309591,ENSP00000312734,ENSP00000346067,ENSP00000357564,ENSP00000361930,ENSP00000363827,ENSP00000364802,ENSP00000369814,ENSP00000369927,ENSP00000370254,ENSP00000371267,ENSP00000384136,ENSP00000387286,ENSP00000485444	AKR1C1,AKR1C3,AKR1C4,ARL6IP5,COL1A2,EHD2,HSPA1A,HSPG2,PRKACA,PRSS3P2,RAB13,RAB15,RAB1A,RAB35,RAB8A,RAB8B,RDX,RPSA,YWHAB,YWHAE,YWHAH,YWHAQ
