# Supplementary material for: Typical response of CD14++CD16– monocyte to knee synovial derived mediators as a key target to overcome the onset and progression of osteoarthritis
Source: Front Med (Lausanne). 2022 Aug 29;9:904721. doi: 10.3389/fmed.2022.904721 (PMC9464827; doi:10.3389/fmed.2022.904721)
Supplement: Supplementary file 1 [file Data_Sheet_1.ZIP › Supplimentary file/Suppl.3 Mass intensity of MALDI imaging.xlsx]

## Sheet:  OAS 1
	Centroid [m/z]	± [Da]	Maximum intensity in interval - Regions/Syn22 - No Normalization	Standard deviation at maximum - Regions/Syn22 - No Normalization	m/z at maximum - Regions/Syn22 - No Normalization
	2014.57	14.942	1.7403	1.91534	2022.04
	2051.93	7.47	0.170637	0.121577	2051.93
	2070.61	7.47	0.394378	0.243882	2066.87
	2107.96	18.678	0.288714	0.161798	2126.64
	2156.52	14.942	0.312253	0.163901	2171.47
	2197.61	11.207	0.283249	0.157438	2208.82
	2261.12	29.885	0.507326	0.383965	2231.24
	2350.77	37.356	0.376062	0.308451	2343.3
	2414.28	11.207	0.238782	0.138788	2418.01
	2440.43	7.47	0.210862	0.13214	2440.43
	2459.11	7.47	0.331462	0.248911	2455.37
	2485.26	7.471	0.27587	0.248599	2485.26
	2522.61	7.471	0.354764	0.31187	2522.61
	2574.91	29.885	0.542941	0.624551	2582.38
	2623.47	7.47	0.279204	0.251321	2627.21
	2672.03	29.885	0.246913	0.181614	2694.45
	2724.33	7.471	0.252451	0.168077	2731.8
	2761.69	14.942	0.218048	0.156168	2769.16
	2791.57	7.47	0.247737	0.14606	2791.57
	2821.46	14.942	0.277131	0.180983	2806.51
	2851.34	7.47	0.207603	0.121742	2851.34
	2873.76	7.47	0.164688	0.108403	2873.76
	2907.38	7.47	0.200834	0.117849	2911.11
	2955.94	14.942	0.245585	0.184577	2963.41
	3000.76	7.471	0.198779	0.122525	3000.76
	3034.39	7.47	0.216446	0.128694	3030.65
	3071.74	7.47	0.176835	0.110956	3075.48
	3094.15	7.47	0.277685	0.312959	3097.89
	3112.83	7.47	0.189589	0.122315	3112.83
	3142.72	7.47	0.18325	0.112757	3142.72
	3172.6	14.942	0.214263	0.134188	3187.54
	3221.16	7.47	0.175135	0.104951	3224.9
	3247.31	7.47	0.19113	0.121127	3247.31
	3273.46	7.47	0.205314	0.123654	3277.2
	3336.97	22.414	0.387173	0.535401	3329.5
	3381.79	7.47	0.162872	0.102472	3381.79
	3396.74	7.47	0.175987	0.109719	3396.74
	3411.68	7.47	0.169813	0.106598	3411.68
	3426.62	7.47	0.230226	0.168759	3426.62
	3441.56	7.47	0.200398	0.192003	3441.56
	3478.92	7.471	0.202745	0.170519	3486.39
	3549.89	11.207	0.32316	0.391776	3538.69
	3598.46	14.942	0.181669	0.110713	3590.99
	3635.81	7.47	0.168938	0.0998132	3635.81
	3688.11	7.47	0.152248	0.0969406	3688.11
	3703.05	7.47	0.174457	0.10242	3703.05
	3740.41	7.471	0.164923	0.0905058	3747.88
	3774.03	7.47	0.158326	0.0909939	3770.29
	3822.59	7.47	0.160433	0.0931157	3822.59
	3845.01	7.47	0.143565	0.0851027	3845.01
	3934.66	7.47	0.156616	0.0896206	3934.66
	3957.07	7.47	0.148318	0.0893386	3957.07
	3979.49	7.47	0.149216	0.0869592	3979.49
	4009.37	7.47	0.151339	0.0832817	4009.37
	4024.31	7.47	0.147574	0.0815597	4024.31
	4087.82	26.149	0.168742	0.113839	4076.61
	4143.85	7.47	0.169727	0.117895	4143.85
	4166.27	7.471	0.152519	0.0872483	4158.79
	4196.15	7.471	0.150487	0.088083	4188.68
	4226.03	7.47	0.142665	0.0815285	4226.03
	4252.18	11.207	0.189001	0.152165	4248.45
	4282.07	7.47	0.14535	0.0813847	4285.8
	4300.75	7.47	0.139563	0.0829177	4300.75
	4330.63	7.47	0.14723	0.0821994	4330.63
	4353.05	7.471	0.168195	0.132041	4345.57
	4375.46	7.47	0.143228	0.0826308	4375.46
	4397.87	7.47	0.135586	0.080258	4397.87
	4424.02	7.47	0.16618	0.113896	4420.28
	4468.85	11.207	0.14194	0.0842148	4465.11
	4513.68	18.678	0.157097	0.0881703	4532.35
	4558.5	11.207	0.164287	0.103118	4569.71
	4607.06	7.471	0.129388	0.0781428	4599.59
	4629.48	7.47	0.138807	0.0757763	4629.48
	4644.42	7.47	0.132087	0.0793788	4644.42
	4659.36	7.47	0.13814	0.0815204	4659.36
	4674.31	7.47	0.134529	0.0743557	4674.31
	4696.72	7.471	0.13264	0.0774585	4689.25
	4749.02	7.471	0.134716	0.0782316	4756.49
	4831.2	7.47	0.126832	0.0722457	4831.2
	4853.61	7.47	0.131489	0.0727152	4853.61
	4876.03	7.47	0.128623	0.074511	4876.03
	4909.65	18.678	0.136521	0.0816359	4928.32
	4958.21	14.942	0.141243	0.0776453	4965.68
	4999.3	11.207	0.129462	0.072894	4995.56
	5044.13	11.207	0.133382	0.0751695	5040.39
	5081.48	7.47	0.133516	0.0756929	5077.75
	5126.31	7.47	0.125996	0.0702163	5122.57
	5178.61	7.47	0.136616	0.0762474	5182.34
	5208.49	7.47	0.129899	0.0714376	5212.23
	5227.17	7.47	0.120059	0.0678508	5227.17
	5257.06	7.47	0.120048	0.0671354	5257.06
	5301.88	7.47	0.118537	0.068536	5301.88
	5320.56	7.47	0.125843	0.0697442	5316.82
	5342.97	7.47	0.11794	0.0717392	5339.24
	5361.65	7.47	0.129894	0.0695813	5361.65
	5391.54	7.47	0.127699	0.070669	5391.54
	5440.1	11.207	0.120493	0.0646717	5436.36
	5481.19	7.471	0.118196	0.0667055	5473.72
	5518.55	7.47	0.114299	0.0637156	5518.55
	5533.49	7.47	0.117182	0.0663255	5533.49
	5563.37	7.47	0.117304	0.0703562	5563.37
	5608.2	7.47	0.119624	0.0676258	5608.2
	5649.29	7.47	0.126503	0.0655474	5653.03
	5694.12	7.47	0.11905	0.0633297	5697.85
	5742.68	14.942	0.11756	0.0669067	5727.74
	5787.51	7.471	0.112756	0.0645574	5780.04
	5828.6	7.47	0.118767	0.0653367	5824.86
	5847.28	7.47	0.115163	0.0639984	5847.28
	5880.9	11.207	0.116542	0.0667303	5869.69
	5925.72	11.207	0.119542	0.0650541	5936.93
	5963.08	7.47	0.112643	0.0626151	5959.34
	6004.17	7.471	0.112864	0.0635228	6004.17
	6049	7.47	0.111287	0.0619623	6049
	6067.68	7.47	0.113008	0.0643503	6071.41
	6093.82	7.47	0.112278	0.0608174	6093.82
	6108.77	7.47	0.104093	0.0605236	6108.77
	6123.71	7.47	0.1132	0.0619617	6123.71
	6138.65	7.47	0.107213	0.0605232	6138.65
	6153.59	7.47	0.103535	0.0592023	6153.59
	6179.74	7.47	0.107375	0.0603815	6176.01
	6224.57	7.47	0.106143	0.0639092	6228.31
	6243.25	7.47	0.106006	0.0622331	6243.25
	6299.28	41.091	0.11505	0.0621862	6310.49
	6355.31	7.47	0.109956	0.0627765	6355.31
	6373.99	7.47	0.104399	0.0614736	6377.73
	6400.14	7.47	0.10434	0.0588969	6400.14
	6418.82	7.47	0.101252	0.0597349	6415.09
	6444.97	7.47	0.106638	0.0572552	6444.97
	6459.91	7.47	0.101617	0.0563261	6459.91
	6489.8	7.47	0.10272	0.0549498	6489.8
	6534.62	7.47	0.10257	0.0575673	6534.62
	6575.72	7.47	0.102477	0.0565481	6579.45
	6620.54	7.47	0.101566	0.0558779	6616.81
	6661.63	7.47	0.101239	0.0566364	6661.63
	6710.2	7.47	0.0986102	0.0557601	6706.46
	6728.87	7.47	0.102843	0.0546001	6728.87
	6796.11	7.47	0.0961639	0.0536952	6796.11
	6814.79	7.47	0.0968156	0.0548132	6818.53
	6840.94	7.47	0.0983723	0.0565001	6840.94
	6904.45	7.47	0.0965829	0.0513116	6908.18
	6975.42	7.47	0.0970657	0.0506275	6975.42
	6990.36	7.47	0.0967022	0.0524284	6990.36
	7042.66	7.47	0.0992573	0.055799	7042.66
	7076.28	7.47	0.0968594	0.0549257	7072.55
	7132.32	7.47	0.0926669	0.0516434	7132.32
	7162.2	7.47	0.0930801	0.0542819	7162.2
	7289.21	7.47	0.0889485	0.0493595	7289.21
	7345.24	7.47	0.0858244	0.0455189	7348.98
	7401.28	7.47	0.0931107	0.0511295	7401.28
	7569.38	7.47	0.101069	0.0565304	7565.64
	7662.77	7.47	0.0919917	0.0497474	7662.77
	7696.39	7.47	0.0918264	0.0491278	7700.12
	7744.95	7.47	0.0921723	0.0512066	7744.95
	7774.84	7.47	0.0911192	0.0496068	7774.84
	7883.17	7.47	0.0948128	0.0496639	7879.43
	7939.2	7.47	0.0900284	0.0470855	7939.2
	8002.71	7.47	0.0864798	0.0462852	8006.44
	8043.8	7.471	0.086322	0.0481706	8036.33
	8252.99	7.471	0.0864467	0.0471357	8252.99
	8320.23	7.47	0.0843131	0.0460713	8320.23
	8372.53	7.471	0.0791015	0.0401169	8365.06
	8417.35	14.942	0.0734241	0.0449051	8402.41
	8495.8	7.47	0.0825528	0.0415209	8499.54
	8536.89	7.47	0.0819624	0.0422171	8536.89
	8577.99	11.207	0.0867852	0.0472197	8566.78
	8671.38	7.47	0.0806496	0.042027	8671.38
	8686.32	7.47	0.0826714	0.0443204	8686.32
	8813.33	7.47	0.0778696	0.0409059	8813.33
	8880.57	7.47	0.0774915	0.0413991	8880.57
	8932.86	7.47	0.0743765	0.0397131	8932.86
	8955.28	7.471	0.0757642	0.0412122	8955.28
	9097.23	7.47	0.0763326	0.0418949	9097.23
	9115.91	7.47	0.0766442	0.042323	9119.65
	9160.74	7.47	0.0760554	0.0395958	9164.47
	9261.6	29.885	0.0959265	0.0696874	9261.6
	9321.37	7.47	0.0742561	0.0415046	9321.37
	9377.4	11.207	0.0736771	0.0402311	9373.66
	9418.49	14.942	0.0751313	0.0379252	9403.55
	9463.32	7.471	0.0751715	0.0402657	9470.79
	9485.73	7.47	0.0689843	0.0379753	9485.73
	9526.82	7.47	0.0550391	0.0335344	9523.09
	9545.5	7.47	0.0531589	0.0378588	9545.5
	9601.53	7.47	0.053172	0.0342632	9605.27
	9679.98	7.47	0.0678339	0.0379137	9679.98
	9709.87	7.47	0.06895	0.0339952	9709.87
	9724.81	7.47	0.0683642	0.0356815	9724.81
	9762.16	7.47	0.0670974	0.035692	9762.16
	9810.73	7.47	0.0676672	0.0351565	9814.46
	9851.82	7.47	0.0674205	0.0333435	9851.82
	9889.17	14.942	0.0678371	0.0361211	9881.7
	9967.62	41.091	0.0679422	0.0359234	9934
	10053.5	7.47	0.0652992	0.0357046	10053.5
	10068.5	7.47	0.066409	0.0353397	10068.5
	10120.8	7.471	0.0711298	0.0374846	10113.3
	10146.9	7.47	0.0676627	0.0379527	10143.2
	10165.6	7.47	0.0657315	0.0345466	10165.6
	10195.5	14.942	0.0676772	0.0352806	10203
	10225.4	7.47	0.0662933	0.0358656	10225.4
	10244.1	7.47	0.0642061	0.0332254	10247.8
	10262.7	7.47	0.0645282	0.0339686	10262.7
	10285.1	7.471	0.0655713	0.0343081	10285.1
	10322.5	14.942	0.067377	0.0342777	10307.6
	10374.8	7.47	0.0605656	0.0333018	10374.8
	10404.7	7.47	0.0614543	0.0331701	10404.7
	10442	7.47	0.061633	0.0320194	10442
	10464.5	7.47	0.0630897	0.0327009	10464.5
	10539.2	14.942	0.0628712	0.0340328	10524.2
	10576.5	7.47	0.0595521	0.030755	10576.5
	10655	18.678	0.060511	0.0305662	10651.2
	10699.8	7.47	0.0605513	0.0339201	10703.5
	10729.7	7.47	0.0624718	0.0329557	10733.4
	10804.4	56.034	0.0665026	0.0312579	10808.1
	10897.8	7.47	0.0578859	0.0315587	10897.8
	11024.8	7.47	0.0550659	0.0301051	11024.8
	11062.1	7.47	0.0568009	0.0310579	11062.1
	11077.1	7.47	0.0587301	0.0303332	11077.1
	11107	7.471	0.0575273	0.029923	11099.5
	11144.3	7.47	0.0553704	0.0287648	11144.3
	11286.3	7.47	0.0564278	0.0294919	11286.3
	11349.8	7.47	0.0556229	0.0305707	11353.5
	11387.1	7.47	0.0563964	0.0300332	11383.4
	11435.7	29.885	0.0558899	0.0293128	11443.2
	11488	7.47	0.0538753	0.0297678	11488
	11562.7	7.47	0.0510321	0.0306635	11562.7
	11588.9	11.207	0.0519587	0.030183	11600.1
	11630	7.47	0.0550159	0.0288266	11630
	11652.4	7.47	0.0648682	0.0387236	11652.4
	11727.1	7.471	0.0540793	0.0282847	11734.5
	11757	7.471	0.0518893	0.0282976	11764.4
	11786.8	7.47	0.0526105	0.0282122	11786.8
	11820.5	7.47	0.0533114	0.0298812	11824.2
	11846.6	7.47	0.0538186	0.0296233	11846.6
	12007.2	7.47	0.0512778	0.0295032	12003.5
	12123	74.711	0.0584869	0.0273233	12115.6
	12223.9	7.47	0.0499804	0.0259134	12220.2
	12294.9	7.47	0.0496057	0.0275528	12294.9
	12324.8	7.47	0.0479824	0.0255423	12324.8
	12343.5	7.47	0.0482473	0.0251499	12339.7
	12369.6	7.47	0.0473723	0.0251513	12369.6
	12388.3	7.47	0.0482722	0.0267192	12392
	12492.9	7.47	0.0485645	0.024796	12489.1
	12534	7.47	0.0478161	0.0254495	12534
	12548.9	7.47	0.0483538	0.0258948	12548.9
	12571.3	7.471	0.0501176	0.0256861	12563.8
	12593.7	7.47	0.0473147	0.025854	12593.7
	12623.6	7.47	0.0480019	0.0257613	12623.6
	12646	7.47	0.0480438	0.0253649	12646
	12683.4	14.942	0.0486609	0.0260451	12675.9
	12732	11.207	0.0465224	0.0248687	12735.7
	12769.3	11.207	0.0461621	0.0247822	12780.5
	12795.5	7.47	0.0461276	0.0241713	12795.5
	12825.3	7.47	0.0452303	0.0270389	12825.3
	12847.8	7.47	0.0458689	0.0249367	12847.8
	12862.7	7.47	0.0454475	0.0261285	12862.7
	12963.6	78.447	0.0485627	0.0257137	12937.4
	13064.4	7.47	0.0475088	0.024154	13064.4
	13079.4	7.47	0.0463258	0.025192	13079.4
	13094.3	7.47	0.0465435	0.0262343	13094.3
	13176.5	7.471	0.046074	0.0244901	13169
	13213.8	7.471	0.045196	0.024054	13206.4
	13236.3	7.47	0.0458766	0.0230146	13236.3
	13258.7	7.47	0.0442444	0.0249914	13258.7
	13333.4	14.942	0.0438771	0.023649	13325.9
	13363.3	7.47	0.0419977	0.0246362	13363.3
	13415.6	7.47	0.0425615	0.0215696	13415.6
	13434.2	7.47	0.0384106	0.0244622	13430.5
	13471.6	18.678	0.0397485	0.0227259	13482.8
	13523.9	18.678	0.0395384	0.0235534	13512.7
	13572.5	14.942	0.0413648	0.0210055	13579.9
	13632.2	29.885	0.0432586	0.0221087	13617.3
	13677.1	7.47	0.0416297	0.0230418	13677.1
	13695.7	7.47	0.0432294	0.0218743	13692
	13714.4	7.47	0.043579	0.0225246	13714.4
	13744.3	14.942	0.0442723	0.021928	13759.2
	13785.4	11.207	0.0442914	0.0228199	13781.6
	13819	7.471	0.042222	0.0222752	13826.5
	13848.9	7.47	0.0419213	0.0219567	13848.9
	13863.8	7.47	0.0420534	0.0231848	13863.8
	13901.2	22.413	0.0440905	0.0229336	13908.7
	13946	7.471	0.0416984	0.0225191	13938.5
	13979.6	7.47	0.0424092	0.0234418	13983.4
	14114.1	115.803	0.0435373	0.0218327	14043.1
	14263.5	18.678	0.0417884	0.0227648	14267.3
	14312.1	7.471	0.0422121	0.0224474	14319.6
	14364.4	14.942	0.0415014	0.023158	14349.5
	14405.5	11.207	0.0423498	0.0221729	14401.8
	14431.6	7.47	0.0406207	0.0221138	14431.6
	14446.6	7.47	0.0401639	0.0213731	14446.6
	14469	7.471	0.0414702	0.022845	14476.5
	14513.8	7.47	0.0396863	0.0217923	14513.8
	14543.7	7.47	0.0393927	0.0219301	14543.7
	14569.9	11.207	0.0402602	0.0215136	14558.6
	14607.2	7.47	0.0399025	0.0213399	14603.5
	14693.1	67.241	0.0422722	0.0213771	14693.1
	14782.8	7.471	0.039431	0.0193044	14790.3
	14917.3	112.067	0.0451751	0.0249442	14977
	15055.5	11.207	0.0396871	0.0204914	15051.7
	15111.5	22.414	0.0583582	0.0749972	15133.9
	15152.6	7.47	0.0448085	0.034932	15148.9
	15204.9	18.678	0.0445951	0.0276928	15186.2
	15309.5	70.976	0.043809	0.0246525	15343.1
	15410.4	7.471	0.0397261	0.0211934	15417.8
	15567.3	134.481	0.0404767	0.0212245	15537.4
	15739.1	7.47	0.0384354	0.0197287	15739.1
	15765.2	11.207	0.0390005	0.0201671	15754
	15806.3	7.471	0.0382568	0.0199506	15813.8
	15851.2	7.47	0.0381939	0.0194769	15851.2
	15873.6	7.47	0.0408168	0.0240496	15873.6
	15922.1	7.47	0.0395416	0.0204381	15925.9
	15996.8	11.207	0.0379208	0.0209206	15993.1
	16060.4	37.355	0.039333	0.0207908	16090.2
	16161.2	41.091	0.0384026	0.0193033	16194.8
	16243.4	18.678	0.0386379	0.0197454	16224.7
	16314.4	7.471	0.0376526	0.0200394	16314.4
	16344.3	7.47	0.0356261	0.0201582	16344.3
	16396.6	7.472	0.0336577	0.0188883	16396.6
	16426.4	7.47	0.0212831	0.017734	16426.4
	16456.3	7.47	0.022303	0.0172517	16456.3
	16575.9	7.47	0.0250288	0.0164898	16575.9
	16594.5	7.47	0.0331036	0.0190869	16590.8
	16650.6	14.942	0.0377364	0.0179377	16665.5
	16736.5	56.034	0.0376494	0.0188774	16732.8
	16822.4	7.471	0.0392324	0.0196859	16814.9
	16852.3	7.47	0.03558	0.0182696	16852.3
	16912.1	14.942	0.0369696	0.0184389	16927
	16986.8	44.826	0.0377638	0.0176627	16964.4
	17054	7.471	0.0368837	0.0182777	17054
	17076.4	7.47	0.0364755	0.0187291	17076.4
	17091.4	7.47	0.0360601	0.0186883	17091.4
	17121.3	7.47	0.0364031	0.0170359	17121.3
	17158.6	7.472	0.0367933	0.018389	17166.1
	17210.9	14.942	0.037017	0.0178823	17210.9
	17319.2	78.447	0.0385559	0.0183306	17285.6
	17427.6	14.942	0.0371639	0.0186872	17420.1
	17457.5	7.47	0.0364584	0.0182357	17457.5
	17487.3	7.472	0.0358145	0.0179022	17487.3
	17517.2	7.472	0.0361301	0.017945	17517.2
	17595.7	56.034	0.0371556	0.0179064	17584.5
	17677.9	11.207	0.0364115	0.0181389	17689.1
	17707.7	7.47	0.0363947	0.0174002	17704
	17741.4	7.47	0.0358402	0.017845	17741.4
	17808.6	7.47	0.0348894	0.0172237	17808.6
	17827.3	7.47	0.0346066	0.01765	17823.5
	17846	7.47	0.034551	0.0175415	17846
	17868.4	7.47	0.0354965	0.0176809	17868.4
	17958	14.942	0.0343259	0.0177329	17943.1
	18010.3	7.47	0.0302402	0.0164636	18010.3
	18032.7	7.47	0.0270505	0.015675	18032.7
	18055.2	7.47	0.0258537	0.0167579	18055.2
	18107.4	7.47	0.0249028	0.0163277	18107.4
	18129.9	7.47	0.0248613	0.0167437	18129.9
	18189.6	7.47	0.0282305	0.0154479	18189.6
	18249.4	7.47	0.0321296	0.0154376	18249.4
	18312.9	7.47	0.0333066	0.0160961	18309.2
	18350.3	11.207	0.0331608	0.0164324	18339.1
	18391.4	7.47	0.0321751	0.0159254	18391.4
	18413.8	7.47	0.0325326	0.017063	18413.8
	18525.8	7.47	0.0326928	0.0166867	18525.8
	18936.7	7.47	0.0272487	0.0155008	18936.7
	19045.1	11.207	0.0288225	0.0148265	19033.9
	19071.2	7.47	0.0287096	0.0153376	19071.2
	19123.5	7.47	0.030134	0.0164538	19123.5
	19190.8	7.47	0.0304963	0.0155421	19190.8
	19213.2	7.47	0.0306897	0.0155912	19213.2
	19235.6	7.47	0.0303925	0.0161942	19235.6
	19336.5	7.47	0.0306019	0.0164533	19340.2
	19396.2	7.47	0.0302311	0.0160205	19400
	19766	59.77	0.0356038	0.015885	19781
	19844.5	7.47	0.0327468	0.0156245	19840.8
	19863.2	7.47	0.0314678	0.0169653	19863.2
	19881.8	7.47	0.0311215	0.0164281	19885.6
	19908	7.47	0.0319514	0.0158414	19908
	19945.4	7.47	0.029875	0.0158619	19945.4
	19960.3	7.47	0.030538	0.0155874	19960.3
	20117.2	7.47	0.0286303	0.0158158	20117.2
	20498.2	7.47	0.0284545	0.0153421	20498.2
	20565.5	7.47	0.0305616	0.0156132	20565.5
	20580.4	7.47	0.0301163	0.0157321	20580.4
	21312.6	7.47	0.028048	0.0149497	21312.6
	21342.5	7.471	0.0278485	0.0145124	21349.9
	21506.8	7.47	0.0215182	0.0139136	21506.8
	21551.7	7.47	0.0221656	0.0140563	21551.7
	21566.6	7.47	0.0215259	0.0143245	21566.6
	21604	7.47	0.0202035	0.01376	21604
	21798.2	14.942	0.0298384	0.0143568	21790.7
	22298.8	7.47	0.029432	0.0143131	22298.8
	22388.4	7.471	0.0304876	0.0148667	22381
	22440.7	7.47	0.0302842	0.0152146	22440.7
	22455.7	7.47	0.0314594	0.0160068	22455.7
	22478.1	7.472	0.0311341	0.0150945	22485.5
	22511.7	7.47	0.0298828	0.0146767	22515.4
	22791.9	7.47	0.029429	0.013789	22791.9
	22941.3	7.47	0.030366	0.0144177	22941.3
	23004.8	7.47	0.0299377	0.0144677	23001.1
	23210.3	7.47	0.0265149	0.0143007	23210.3
	23232.7	7.471	0.0243568	0.013651	23225.2
	23255.1	7.47	0.0226812	0.0142069	23255.1
	23277.5	7.47	0.0221202	0.0130358	23277.5
	23299.9	7.47	0.0179013	0.0128168	23299.9
	23348.5	7.47	0.0188732	0.0129012	23344.7
	23374.6	7.47	0.0195478	0.0128169	23374.6
	23404.5	7.47	0.0193147	0.0130579	23404.5
	23509.1	7.47	0.0232947	0.0137372	23509.1
	23546.5	7.471	0.0238	0.0137361	23553.9
	23587.5	11.207	0.0272362	0.0148929	23576.3
	23964.8	7.47	0.0285311	0.0141366	23964.8
	24095.6	7.47	0.0296388	0.0142237	24091.8
	24233.8	7.47	0.0255277	0.0134118	24233.8
	24274.9	18.678	0.0257361	0.0137939	24271.2
	24316	7.471	0.0245331	0.013284	24323.5
	24342.1	7.47	0.0242341	0.013927	24345.9
	24372	11.206	0.0241264	0.0131703	24360.8
	24599.9	7.47	0.0277136	0.0142967	24599.9
	24659.7	7.47	0.0271507	0.0140841	24659.7
	24682.1	7.472	0.0274111	0.0153152	24689.5
	24883.8	7.47	0.0261638	0.0131419	24883.8
	24936.1	7.47	0.0268079	0.0130263	24936.1
	25638.4	7.472	0.0250539	0.0138158	25645.8
	25660.8	7.47	0.0246641	0.0144709	25660.8
	25772.9	7.47	0.0260665	0.0140703	25772.9
	25802.7	7.47	0.025056	0.0133807	25802.7
	25825.2	7.47	0.0251233	0.0133835	25825.2
	25914.8	7.47	0.0247638	0.0135822	25914.8
	26101.6	7.47	0.0251543	0.0137951	26101.6
	26684.3	7.47	0.0258786	0.013687	26684.3
	26747.8	7.47	0.0252818	0.0129667	26744.1
	26766.5	7.47	0.0255126	0.0135435	26766.5
	26785.2	7.47	0.0259709	0.0130985	26781.5
	26811.3	7.47	0.0252257	0.0133522	26811.3
	26859.9	7.47	0.0259401	0.0129448	26856.2
	26893.5	7.47	0.0249519	0.0132146	26893.5
	26945.8	7.47	0.0246634	0.0135977	26945.8
	26975.7	7.47	0.0250605	0.0140282	26975.7
	27005.6	7.47	0.0248068	0.0129917	27005.6
	27080.3	7.47	0.0252163	0.0133944	27080.3
	27349.3	7.47	0.0221672	0.0128704	27349.3
	27558.5	7.47	0.0238542	0.0132434	27558.5
	27760.2	7.47	0.0244225	0.0127394	27760.2
	27820	7.47	0.0247279	0.0135039	27820
	28010.5	7.47	0.0243056	0.0130076	28014.2
	28421.4	7.47	0.0248712	0.0127269	28417.6
	28477.4	7.47	0.0232269	0.0126726	28477.4
	28753.9	7.47	0.0227227	0.0127917	28753.9
	28865.9	7.47	0.0232523	0.0118012	28865.9
	28884.6	7.47	0.0237843	0.0120382	28880.9
	28918.2	7.47	0.0232921	0.0127643	28918.2
	28948.1	7.47	0.0227938	0.0122649	28948.1
	28981.7	11.206	0.0236843	0.0119887	28985.5
	29015.3	7.471	0.0243954	0.0125022	29022.8
	29052.7	7.47	0.0234896	0.012603	29052.7
	29090.1	7.472	0.023685	0.0122608	29082.6
	29123.7	7.47	0.0232313	0.0125141	29119.9
	29146.1	7.47	0.0238376	0.0129173	29149.8
	29164.8	7.47	0.0239895	0.0128392	29164.8
	29530.9	7.47	0.0239561	0.0128408	29530.9
	29560.7	7.47	0.0240105	0.0132887	29560.7
	29695.2	7.47	0.0234662	0.0129529	29695.2
	29725.1	7.47	0.0228183	0.0129201	29725.1
	29781.1	18.679	0.0242664	0.0126357	29777.4
	29814.8	7.47	0.0235023	0.0129109	29814.8
	29844.6	7.47	0.0234951	0.0131252	29844.6
	29859.6	7.47	0.022643	0.0125064	29859.6
	29893.2	7.47	0.0234263	0.0127033	29889.5
	29911.9	7.47	0.0224872	0.0125288	29911.9
	29934.3	7.47	0.0225225	0.0127047	29934.3
	29971.7	7.471	0.0235294	0.0127929	29979.1
	30065	7.47	0.0235452	0.0120091	30061.3
	30132.3	7.47	0.0235471	0.0121471	30128.5
	30177.1	11.207	0.0246001	0.012537	30188.3
	30221.9	11.207	0.024508	0.0125402	30225.7
	30405	7.47	0.0252029	0.0127799	30405
	30561.9	7.47	0.0248406	0.0130256	30561.9
	30595.5	7.47	0.0246102	0.0131517	30591.8
	30629.1	7.47	0.0243799	0.0126339	30629.1
	30677.7	7.47	0.0249791	0.0129298	30673.9
	30741.2	7.47	0.0250348	0.0136745	30741.2
	30782.3	7.47	0.0254705	0.0130624	30778.5
	30853.2	7.47	0.0252751	0.0125485	30853.2
	30886.9	7.47	0.0244516	0.0132256	30890.6
	30980.3	7.47	0.0237011	0.0128313	30980.3
	31040	7.47	0.0248836	0.0130912	31040
	31107.3	7.47	0.024604	0.0131365	31107.3
	31122.2	7.47	0.0247182	0.012967	31122.2
	31167	7.472	0.0252108	0.0125424	31167
	31200.7	7.47	0.0245871	0.0123354	31204.4
	31226.8	7.47	0.0227565	0.0132264	31226.8
	31241.7	7.47	0.0228643	0.0128148	31241.7
	31260.4	7.47	0.0241004	0.0127976	31264.2
	31290.3	7.47	0.0211473	0.0132006	31294
	31312.7	7.47	0.0211094	0.0128597	31309
	31477.1	145.688	0.0208891	0.0120012	31331.4
	31637.7	7.47	0.021006	0.0123725	31637.7
	31675.1	7.47	0.0206095	0.0124791	31675.1
	31697.5	7.471	0.0227717	0.0127102	31705
	31749.8	7.47	0.0224806	0.0129613	31749.8
	31768.5	7.47	0.024507	0.0119614	31764.7
	31798.3	7.47	0.0236771	0.0123477	31802.1
	31832	7.471	0.0239592	0.0129912	31832
	31854.4	7.47	0.0239368	0.0128851	31854.4
	31876.8	7.47	0.0244406	0.0127955	31876.8
	31914.2	22.413	0.0246723	0.0118482	31914.2
	31973.9	7.47	0.0241954	0.0133175	31973.9
	32041.2	29.885	0.0243621	0.0134663	32033.7
	32086	7.47	0.0235583	0.012648	32086
	32127.1	7.47	0.0242817	0.0126047	32130.8
	32149.5	7.47	0.0238602	0.0122761	32145.8
	32205.5	29.885	0.0239757	0.0128889	32227.9
	32257.8	7.47	0.0235447	0.0129813	32257.8
	32272.8	7.47	0.0231095	0.0128368	32272.8
	32306.4	7.47	0.0232475	0.0129395	32310.1
	32340	14.941	0.0235495	0.0127084	32347.5
	32369.9	7.47	0.0233824	0.012567	32369.9
	32392.3	7.47	0.0230663	0.012832	32392.3
	32414.7	7.472	0.0232652	0.0126725	32422.2
	32444.6	7.47	0.0236056	0.0123443	32444.6
	32478.2	18.678	0.0248153	0.0130545	32489.4
	32511.8	7.47	0.0237858	0.0124311	32511.8
	32534.3	7.47	0.0242637	0.0128221	32534.3
	32556.7	7.471	0.0245667	0.0131281	32556.7
	32635.1	56.034	0.02427	0.0131921	32616.4
	32750.9	7.47	0.0237161	0.0128382	32750.9
	32773.3	7.47	0.0236932	0.0129405	32780.8
	32788.3	7.47	0.0226196	0.0129399	32788.3
	32803.2	7.47	0.0237374	0.012567	32795.8
	32833.1	7.47	0.0232553	0.0125972	32833.1
	32863	7.47	0.0232992	0.0124686	32855.5
	32900.3	14.943	0.0239734	0.0125081	32907.8
	32982.5	7.47	0.0228988	0.0122604	32982.5
	32997.5	7.47	0.0242594	0.0126803	32997.5
	33057.2	7.47	0.0231215	0.0128964	33049.8
	33075.9	7.47	0.0231546	0.0127391	33079.7
	33102.1	7.47	0.0230895	0.0126787	33102.1
	33131.9	7.47	0.0236529	0.012653	33131.9
	33232.8	48.562	0.023608	0.0129177	33221.6
	33296.3	7.47	0.0236205	0.0121604	33296.3
	33311.3	7.47	0.0226104	0.0120502	33303.8
	33348.6	7.471	0.0236375	0.0126218	33348.6
	33374.8	7.47	0.023893	0.0125873	33378.5
	33404.6	7.47	0.0235102	0.0124257	33408.4
	33434.5	7.47	0.0235452	0.0125508	33438.3
	33486.8	7.47	0.0241896	0.0121961	33490.6
	33505.5	7.47	0.024943	0.0124988	33505.5
	33520.4	7.47	0.0240536	0.0130209	33513
	33535.4	7.47	0.0240235	0.0129156	33542.9
	33595.2	7.47	0.0255259	0.0127717	33602.6
	33662.4	7.47	0.0246132	0.0128885	33662.4
	33804.4	7.47	0.0240247	0.012305	33804.4
	33901.5	7.473	0.023418	0.011836	33894
	33957.5	7.47	0.0228757	0.0117255	33961.2
	34021	14.941	0.0230291	0.0119056	34006.1
	34069.6	7.47	0.0222804	0.0129633	34073.3
	34106.9	18.678	0.0233108	0.0120493	34088.3
	34170.4	14.941	0.0225675	0.0117459	34163
	34200.3	7.47	0.0231323	0.0121752	34200.3
	34233.9	11.207	0.02321	0.0125302	34245.2
	34260.1	7.47	0.0220944	0.0122762	34267.6
	34278.8	7.47	0.0227614	0.0120966	34282.5
	34304.9	7.47	0.0228153	0.0120962	34304.9
	34353.5	11.207	0.0225248	0.0125704	34357.2
	34387.1	7.47	0.0226999	0.012607	34387.1
	34465.6	7.47	0.023216	0.0128351	34469.3
	34495.4	11.207	0.0230959	0.0121494	34484.2
	34577.6	41.092	0.0235017	0.0121497	34544
	34659.8	18.678	0.024297	0.0129656	34656.1
	34693.4	7.47	0.0241508	0.0129501	34693.4
	34708.4	7.47	0.0232556	0.0124589	34708.4
	34730.8	7.47	0.0240469	0.012935	34723.3
	34753.2	7.47	0.023563	0.0121417	34753.2
	34790.5	14.943	0.0234282	0.012325	34783.1
	34827.9	7.47	0.0235771	0.0122351	34820.4
	34854.1	7.47	0.0238289	0.0125831	34850.3
	34898.9	11.207	0.02382	0.0130332	34887.7
	34936.2	11.207	0.0233371	0.0127287	34940
	34969.9	7.471	0.0233602	0.0127346	34962.4
	35007.2	14.941	0.0233366	0.0128064	35007.2
	35052	14.941	0.0226596	0.0128283	35037.1
	35164.1	82.184	0.0226372	0.0122432	35201.5
	35261.2	7.47	0.0230696	0.0122977	35253.8
	35283.6	7.473	0.0224748	0.0120634	35276.2
	35317.3	11.207	0.022061	0.012199	35321
	35347.2	7.47	0.0223138	0.0118635	35343.4
	35373.3	7.47	0.0221598	0.0121565	35365.8
	35399.4	11.207	0.022598	0.0120775	35410.7
	35455.5	29.885	0.0223589	0.0117091	35425.6
	35507.8	7.47	0.0224512	0.011752	35515.2
	35526.5	7.47	0.0222456	0.011463	35530.2
	35545.1	7.47	0.0227549	0.0123079	35552.6
	35623.6	26.148	0.0231128	0.0118834	35612.4
	35668.4	7.47	0.0228189	0.0126737	35672.1
	35717	29.885	0.023523	0.0124149	35724.4
	35769.3	7.47	0.0228361	0.0126243	35761.8
	35787.9	7.47	0.0237425	0.0126364	35791.7
	35817.8	7.47	0.0230222	0.0123963	35814.1
	35858.9	7.471	0.0238141	0.0127007	35866.4
	35903.8	7.47	0.024719	0.0131183	35896.3
	35933.6	7.47	0.0257946	0.0124812	35941.1
	35985.9	7.47	0.0260326	0.0130409	35985.9
	36000.9	7.47	0.0268829	0.0134608	35993.4
	36053.2	7.471	0.0240568	0.0126059	36045.7
	36157.8	7.47	0.0245877	0.0127183	36150.3
	36172.7	7.47	0.0239555	0.012207	36165.2
	36195.1	7.47	0.0224942	0.0125018	36187.7
	36210.1	7.47	0.0238631	0.0129763	36217.5
	36269.8	7.47	0.0223089	0.0121454	36269.8
	36292.3	7.471	0.0228948	0.0120126	36292.2
	36393.1	63.506	0.0229623	0.011914	36337.1
	36523.9	52.299	0.022381	0.0118231	36486.5
	36606	7.471	0.0225604	0.01217	36613.5
	36643.4	14.943	0.0225826	0.0118261	36635.9
	36695.7	22.412	0.0226915	0.0119776	36673.3
	36736.8	7.47	0.0221475	0.0117476	36740.5
	36755.5	7.47	0.0218561	0.0119162	36755.5
	36804	11.205	0.022584	0.012334	36792.8
	36841.4	11.207	0.0223336	0.0123882	36830.2
	36889.9	22.412	0.023389	0.0117242	36904.9
	36934.8	7.471	0.0229502	0.0122203	36934.8
	36979.6	7.47	0.0223727	0.0120651	36979.6
	37005.7	7.47	0.0232064	0.0123576	37009.5
	37031.9	7.47	0.0231542	0.0127289	37031.9
	37046.8	7.47	0.0232162	0.0125245	37054.3
	37080.5	7.47	0.0239637	0.0124014	37084.2
	37121.6	7.47	0.0244021	0.0121969	37121.6
	37158.9	7.47	0.0245532	0.0121732	37166.4
	37173.8	7.47	0.0240255	0.0123134	37173.8
	37480.2	7.47	0.0238508	0.0121519	37472.7
	37614.6	7.47	0.023329	0.0124561	37607.2
	37898.6	7.47	0.0242334	0.0127665	37898.6
	38029.3	7.47	0.0233107	0.0130664	38025.6
	38048	7.47	0.0230332	0.0122192	38040.5
	38062.9	7.47	0.0216357	0.0125632	38062.9
	38077.9	7.47	0.0220686	0.0124041	38085.3
	38133.9	7.47	0.0217218	0.0126113	38137.6
	38152.6	7.47	0.02148	0.0121887	38152.6
	38167.5	7.47	0.022163	0.0123139	38160
	38182.5	7.47	0.0224961	0.0125174	38175
	38201.1	7.47	0.0229193	0.0119988	38204.9
	38302	59.77	0.0214666	0.0120808	38264.6
	38417.8	41.092	0.0225904	0.0115874	38451.4
	38473.8	7.47	0.0226704	0.0121054	38466.4
	38496.2	7.47	0.0227057	0.0120509	38488.8
	38511.2	7.47	0.0231552	0.0127671	38503.7
	38526.1	7.47	0.0216741	0.0122017	38533.6
	38552.3	7.47	0.0222668	0.0125579	38548.5
	38660.6	7.47	0.0228805	0.0122302	38660.6
	38712.9	7.471	0.0233517	0.0120044	38705.4
	38735.3	7.47	0.0238902	0.0122227	38735.3
	38787.6	22.414	0.0240863	0.01245	38780.1
	38832.4	7.47	0.022654	0.0120444	38832.4
	38858.6	7.47	0.0232712	0.0123815	38862.3
	38881	7.47	0.0225237	0.0122134	38884.7
	38903.4	7.47	0.0231397	0.0120177	38899.7
	38929.6	7.47	0.0225727	0.011488	38929.6
	38944.5	7.47	0.0233544	0.011852	38937
	38974.4	14.941	0.0233334	0.011897	38959.5
	39004.3	7.47	0.0227111	0.0118348	38996.8
	39019.2	7.47	0.0232923	0.0120587	39011.8
	39041.6	7.471	0.0223088	0.0114255	39041.6
	39075.3	7.47	0.0225274	0.0117062	39071.5
	39101.4	7.471	0.022658	0.0117992	39093.9
	39138.8	14.943	0.0223775	0.0117583	39131.3
	39232.2	48.562	0.0228237	0.0121871	39183.6
	39303.1	7.471	0.022461	0.0116744	39310.6
	39355.4	14.941	0.0224617	0.0120755	39362.9
	39400.3	14.941	0.0224885	0.0123692	39415.2
	39437.6	7.473	0.0222182	0.0123587	39430.1
	39489.9	29.885	0.0218427	0.012315	39519.8
	39538.5	7.47	0.0219553	0.0127083	39542.2
	39557.1	7.47	0.022262	0.0123704	39557.1
	39579.6	7.47	0.0219618	0.0123583	39579.6
	39598.2	7.47	0.0218325	0.0121549	39602
	39624.4	7.47	0.0216541	0.0119588	39624.4
	39725.2	85.918	0.0223561	0.0123447	39743.9
	39826.1	7.47	0.0227779	0.012333	39826.1
	39859.7	18.678	0.0231092	0.0118814	39848.5
	39927	26.15	0.0229559	0.0120631	39938.2
	39968.1	7.47	0.0223332	0.0122333	39975.5
	39994.2	11.207	0.0226981	0.0125183	40005.4
	40027.8	7.471	0.0223718	0.0121371	40035.3
	40061.5	11.205	0.0225961	0.0117021	40072.7
	40106.3	11.207	0.0228759	0.0123913	40117.5
	40132.4	7.47	0.0231435	0.0116148	40125
	40154.8	7.471	0.0227478	0.011696	40162.3
	40192.2	7.471	0.0228328	0.0117191	40192.2
	40233.3	18.678	0.0234963	0.0115706	40222.1
	40266.9	7.47	0.0231723	0.0117541	40266.9
	40281.9	7.47	0.02261	0.0119162	40289.3
	40300.5	7.47	0.0233137	0.0117439	40304.3
	40322.9	7.47	0.0231676	0.0123045	40319.2
	40435	7.47	0.0219947	0.0122962	40431.3
	40491	7.47	0.0218239	0.012592	40491
	40543.3	7.47	0.0230396	0.0125658	40543.3
	40595.6	7.47	0.02285	0.0124346	40595.6
	40618.1	7.47	0.0237871	0.0122287	40610.6
	40741.3	78.447	0.0227953	0.0123588	40782.4
	40842.2	7.473	0.0228168	0.0114099	40842.2
	40868.3	7.47	0.0237548	0.0118845	40872.1
	40890.8	7.47	0.0228485	0.0120955	40887
	40909.4	7.47	0.0227497	0.0118621	40902
	40943	18.678	0.0220901	0.0124054	40939.3
	40991.6	14.943	0.0229237	0.0122181	40976.7
	41021.5	7.47	0.0221478	0.0123937	41021.5
	41043.9	7.47	0.023085	0.0123187	41051.4
	41092.5	7.47	0.0221252	0.0125083	41096.2
	41111.1	7.47	0.0231167	0.0124221	41103.7
	41152.2	11.205	0.0230633	0.0131256	41156
	41197.1	7.47	0.0217491	0.0121361	41200.8
	41227	11.207	0.0230169	0.0120754	41215.7
	41271.8	18.678	0.0229962	0.0123147	41290.5
	41354	33.621	0.0225303	0.0123206	41342.8
	41417.5	7.47	0.0225899	0.011426	41410
	41443.6	11.207	0.0222332	0.0116476	41447.4
	41492.2	7.47	0.0227015	0.0120911	41499.6
	41559.4	29.885	0.0226408	0.011472	41529.5
	41619.2	7.47	0.0215839	0.0117458	41619.2
	41634.1	7.47	0.0221678	0.0114428	41626.7
	41649.1	7.47	0.0224331	0.0119209	41656.5
	41664	7.47	0.0219227	0.0117375	41671.5
	41697.6	18.678	0.0225748	0.0116275	41701.4
	41738.7	7.473	0.0227981	0.0113743	41746.2
	41768.6	7.47	0.0235036	0.0122715	41761.1
	41820.9	7.47	0.0225454	0.0118717	41820.9
	41839.6	7.47	0.0224241	0.0119933	41835.9
	41869.5	7.47	0.023143	0.011819	41865.7
	41891.9	7.47	0.0230959	0.0120575	41888.1
	41974.1	7.47	0.0244147	0.0128064	41977.8
	42048.8	7.47	0.0237602	0.0120841	42052.5
	42086.1	7.47	0.0228316	0.0126336	42082.4
	42149.6	37.355	0.0233904	0.0117835	42149.6
	42213.1	11.207	0.0235454	0.0122108	42216.9
	42246.8	7.473	0.0237918	0.0120148	42246.8
	42332.7	63.504	0.0233558	0.0118195	42269.2
	42556.8	145.689	0.0231061	0.0120896	42515.7
	42781	63.504	0.0237073	0.0118158	42747.3
	42911.7	44.826	0.0227245	0.0116494	42896.8
	42978.9	7.471	0.0216788	0.0121436	42986.4
	43016.3	7.47	0.0217645	0.0119466	43008.8
	43068.6	22.414	0.0224946	0.0122915	43091
	43120.9	14.941	0.0224193	0.0117951	43120.9
	43154.5	7.47	0.0223025	0.0118496	43158.2
	43173.2	7.47	0.0221641	0.0113597	43173.2
	43191.9	7.47	0.0225463	0.0121401	43188.1
	43229.2	7.47	0.021872	0.011743	43225.5
	43262.8	14.941	0.0213749	0.0115807	43262.8
	43292.7	7.47	0.0208639	0.0117384	43292.7
	43341.3	11.207	0.0209908	0.011989	43337.6
	43397.3	7.473	0.0224206	0.0109936	43397.3
	43434.7	7.47	0.0209	0.0119849	43434.7
	43457.1	7.47	0.0217558	0.0116183	43464.6
	43554.2	29.885	0.0218619	0.0117606	43554.2
	43621.5	22.412	0.0218936	0.0120957	43606.5
	43670	11.207	0.0229969	0.0122878	43658.8
	43699.9	7.47	0.0218903	0.0117212	43703.6
	43774.6	56.035	0.0228924	0.0117046	43748.5
	43882.9	29.883	0.0229125	0.0121159	43875.5
	43961.4	33.619	0.0224293	0.011752	43980.1
	44058.5	48.562	0.0226001	0.011699	44092.1
	44133.2	11.207	0.0223569	0.0121167	44122
	44163.1	7.47	0.0223274	0.0119723	44166.9
	44260.2	78.447	0.022431	0.0124456	44249
	44353.6	7.47	0.022239	0.0120709	44361.1
	44372.3	7.47	0.0224414	0.0124556	44368.6
	44413.4	22.414	0.0224192	0.0118934	44435.8
	44484.4	26.15	0.0224038	0.0116944	44458.2
	44544.1	11.205	0.0224181	0.0116646	44547.9
	44570.3	7.47	0.022012	0.011689	44577.8
	44592.7	7.471	0.0221062	0.0115537	44600.2
	44645	14.941	0.0226981	0.0118918	44652.5
	44674.9	7.47	0.0228639	0.0118649	44667.4
	44734.7	29.885	0.0231889	0.0121524	44712.2
	44779.5	7.47	0.0225463	0.011803	44779.5
	44798.2	7.47	0.0228124	0.0119644	44794.4
	44869.1	22.412	0.0231128	0.0116446	44869.1
	44910.2	7.47	0.0227477	0.0123	44914
	44928.9	7.47	0.0237792	0.0129525	44921.4
	44981.2	7.47	0.0239388	0.0121459	44988.7
	45041	7.47	0.0228355	0.0125492	45041
	45055.9	7.47	0.0229645	0.0116556	45063.4
	45231.5	123.273	0.0236232	0.0123478	45145.6
	45455.6	85.918	0.0230939	0.0116535	45444.4
	45556.5	7.47	0.0216944	0.0118282	45549
	45578.9	7.473	0.0217293	0.0113828	45571.4
	45601.3	7.47	0.0209138	0.0115918	45608.8
	45657.3	11.205	0.0212621	0.0117994	45668.6
	45720.9	7.47	0.0193154	0.0119831	45720.9
	45743.3	7.47	0.0198521	0.0115733	45750.7
	45765.7	7.47	0.0194315	0.0117397	45758.2
	45803	7.47	0.0201407	0.0117952	45795.6
	45821.7	7.47	0.0198623	0.0117121	45818
	45862.8	7.47	0.0211159	0.0113923	45862.8
	45986.1	7.47	0.0214804	0.0117537	45982.3
	46019.7	7.47	0.0226194	0.0120788	46012.2
	46034.6	7.47	0.0224697	0.0125423	46042.1
	46101.9	7.47	0.0223963	0.0119212	46094.4
	46161.7	7.47	0.0218558	0.0120529	46161.7
	46184.1	7.473	0.0229967	0.0119035	46191.5
	46228.9	7.47	0.0227872	0.0121663	46236.4
	46247.6	7.47	0.0232521	0.0119929	46251.3
	46288.7	7.47	0.0228868	0.012133	46288.7
	46303.6	7.47	0.0234445	0.0120639	46303.6
	46367.1	7.47	0.0238305	0.0116387	46370.8
	46400.7	7.47	0.0241732	0.0117939	46408.2
	46434.4	11.207	0.0235202	0.0118314	46445.6
	46490.4	22.414	0.0233853	0.0119011	46482.9
	46595	52.297	0.0228764	0.0121009	46542.7
	46699.6	7.47	0.0232213	0.0118553	46707
	46736.9	14.943	0.023054	0.0122432	46736.9
	46778	7.47	0.022951	0.0118362	46774.3
	46938.7	97.125	0.0236744	0.0118293	46983.5
	47061.9	7.47	0.0222267	0.0116894	47065.7
	47091.8	7.47	0.0218435	0.0121182	47088.1
	47125.4	7.47	0.0221873	0.0122358	47132.9
	47147.8	7.47	0.0231489	0.0122366	47155.3
	47185.2	7.47	0.022601	0.0121214	47192.7
	47200.1	7.47	0.0221073	0.0119523	47200.1
	47286.1	63.504	0.022619	0.0119152	47282.3
	47390.7	26.15	0.0221699	0.0121756	47379.5
	47461.6	7.47	0.0221665	0.0116414	47454.2
	47525.1	7.47	0.0218658	0.0118941	47528.9
	47543.8	7.47	0.0221765	0.0124053	47536.3
	47558.8	7.47	0.0218039	0.0120279	47558.8
	47730.6	7.47	0.0224087	0.0121507	47738.1
	47895	7.47	0.0216974	0.0120893	47887.5
	47943.5	7.47	0.0221293	0.0118259	47939.8
	47984.6	7.471	0.022147	0.0120193	47977.1
	48018.2	11.207	0.0227884	0.0128217	48022
	48141.5	7.47	0.0222045	0.0117791	48149
	48216.2	7.47	0.0223176	0.0120451	48223.7
	48276	7.47	0.0213812	0.0120022	48283.5
	48309.6	7.47	0.0217983	0.0127455	48313.3
	48406.7	18.678	0.0205848	0.0118342	48388.1
	48440.4	7.47	0.0204432	0.0119819	48432.9
	48466.5	11.207	0.0208793	0.0118918	48462.8
	48500.1	7.47	0.0214289	0.0115519	48492.7
	48515.1	7.47	0.0218536	0.011745	48507.6
	48552.4	7.47	0.0216854	0.0119588	48545
	48593.5	18.678	0.0222544	0.0114882	48612.2
	48627.1	7.47	0.0224633	0.0117169	48634.6
	48672	22.412	0.0208417	0.0115035	48649.6
	48716.8	7.473	0.0216825	0.011641	48724.3
	48739.2	7.47	0.0215457	0.0117835	48739.2
	48761.6	7.47	0.0220845	0.011789	48769.1
	48791.5	7.471	0.0214557	0.0119093	48791.5
	48825.1	11.207	0.0215155	0.0120712	48821.4
	48855	7.47	0.0215289	0.0123601	48858.7
	48888.6	7.471	0.0216091	0.0122617	48896.1
	48911	7.47	0.021554	0.0115293	48911
	48929.7	7.47	0.0209465	0.0119796	48933.5
	48963.3	7.471	0.022214	0.0117356	48963.3
	49015.6	7.47	0.0234563	0.0117076	49023.1
	49176.3	7.47	0.0223999	0.0121744	49180
	49209.9	7.471	0.0221008	0.0120948	49217.4
	49254.7	7.47	0.0230248	0.0121664	49247.2
	49280.9	7.47	0.022524	0.0122691	49284.6
	49325.7	26.148	0.0220321	0.0111117	49336.9
	49400.4	18.678	0.0221773	0.0118878	49411.6
	49437.8	7.47	0.0210296	0.0116302	49441.5
	49467.6	11.207	0.0223292	0.0116065	49478.8
	49508.7	7.471	0.021904	0.0115184	49508.7
	49553.6	14.941	0.0226151	0.0121454	49538.6
	49602.1	18.678	0.0217615	0.0119394	49583.4
	49654.4	18.678	0.022143	0.0117204	49673.1
	49688	7.47	0.0223519	0.0117786	49688
	49740.3	7.47	0.0222398	0.0116338	49747.8
	49770.2	7.47	0.0217712	0.011764	49770.2
	49803.8	7.47	0.0222705	0.0117162	49800.1
	49826.3	7.47	0.0213063	0.0116704	49830
	49852.4	7.47	0.0223531	0.0117762	49852.4
	49897.2	7.47	0.022146	0.0119677	49904.7
	49934.6	7.47	0.0214009	0.0121871	49942.1
	50125.1	11.207	0.0218018	0.0121367	50128.8
	50188.6	7.47	0.021943	0.0115987	50196.1
	50211	7.47	0.0210409	0.0116596	50203.6
	50259.6	7.47	0.0217525	0.0120635	50263.3
	50323.1	7.47	0.0222786	0.0120673	50330.6
	50397.8	7.47	0.0217225	0.0117406	50405.3
	50427.7	7.471	0.0220843	0.0122174	50435.2
	50476.2	11.207	0.0218753	0.0119381	50465
	50584.6	7.47	0.0214578	0.0116141	50577.1
	50655.6	18.678	0.0213601	0.0115068	50644.3
	50700.4	7.47	0.0211394	0.0117119	50696.6
	50756.4	29.885	0.0216813	0.0115322	50786.3
	50831.1	7.471	0.0227129	0.011657	50823.7
	50883.4	22.414	0.0224017	0.0122069	50868.5
	51010.4	7.471	0.0226602	0.0123258	51017.9
	51257	7.47	0.0240158	0.0127466	51257
	51309.3	7.47	0.0230831	0.0119425	51309.3
	51324.2	7.47	0.0225114	0.011874	51316.8
	51354.1	7.47	0.0229964	0.0118913	51361.6
	51436.3	7.47	0.022993	0.011605	51443.8
	51473.6	7.471	0.0225548	0.0118109	51466.2
	51578.2	52.299	0.022264	0.0116458	51555.8
	51709	63.504	0.0215958	0.011514	51645.5
	51802.4	7.471	0.0207176	0.011	51794.9
	51854.7	29.885	0.0211231	0.0109563	51847.2
	51907	7.471	0.0210615	0.0109248	51899.5
	51929.4	7.47	0.02126	0.011273	51921.9
	51970.5	18.678	0.0216574	0.0109405	51974.2
	52026.5	14.943	0.021081	0.0111282	52034
	52108.7	52.297	0.0215253	0.0115748	52116.2
	52194.6	7.47	0.0206939	0.011947	52190.9
	52246.9	7.47	0.0211485	0.0115987	52243.2
	52276.8	7.47	0.0206742	0.0120774	52280.5
	52317.9	22.412	0.0216969	0.0121172	52340.3
	52381.4	7.47	0.0210684	0.0119293	52377.7
	52467.3	7.471	0.020957	0.011899	52474.8
	52527.1	7.47	0.0220109	0.0117452	52534.6
	52583.1	11.207	0.0213339	0.011906	52594.3
	52620.5	7.47	0.0214211	0.0115582	52616.7
	52646.6	7.471	0.0219113	0.0118975	52654.1
	52680.2	11.207	0.0223285	0.0120062	52676.5
	52740	11.207	0.0217464	0.011495	52728.8
	52769.9	7.47	0.0215006	0.0114529	52773.6
	52803.5	7.471	0.0216345	0.0116824	52796
	52833.4	7.47	0.0199054	0.0119923	52833.4
	52855.8	7.47	0.0218367	0.012289	52863.3
	52900.6	14.943	0.0216351	0.011668	52915.6
	53023.9	78.447	0.0217168	0.0110977	53035.1
	53121	7.47	0.0203909	0.0113023	53117.3
	53147.2	7.471	0.0206266	0.0116814	53154.7
	53233.1	63.504	0.021657	0.0109522	53207
	53404.9	93.391	0.0216212	0.0116828	53468.4
	53520.7	7.471	0.0223598	0.0119329	53528.2
	53606.7	63.504	0.0218337	0.0108783	53588
	53688.8	7.47	0.0214319	0.0117011	53685.1
	53707.5	7.47	0.0200853	0.0114825	53707.5
	53752.3	29.885	0.0230153	0.0116112	53782.2
	53804.6	7.47	0.0210729	0.0119595	53804.6
	53842	7.47	0.0215707	0.0115259	53834.5
	53856.9	7.47	0.02176	0.0116213	53849.5
	53883.1	11.207	0.0225016	0.0118425	53886.8
	54084.8	7.47	0.0212899	0.0120474	54081.1
	54107.2	7.47	0.0204975	0.0116928	54103.5
	54148.3	7.471	0.0217108	0.0120893	54155.8
	54170.7	7.47	0.0212439	0.0122656	54163.3
	54200.6	14.941	0.021835	0.011962	54200.6
	54256.7	18.678	0.0229984	0.0115413	54245.4
	54350	37.355	0.0221341	0.0116864	54335.1
	54447.2	44.828	0.0223802	0.0115294	54439.7
	54622.7	115.803	0.0221469	0.0116185	54671.3
	54794.6	41.092	0.0216341	0.0112829	54753.5
	54876.8	26.15	0.0214609	0.0112685	54888
	54951.5	18.678	0.0216563	0.0110259	54970.1
	54996.3	11.205	0.020888	0.0112162	55007.5
	55041.1	11.207	0.020711	0.011437	55044.9
	55093.4	26.15	0.0214074	0.010692	55074.7
	55142	7.471	0.0217854	0.0115385	55134.5
	55183.1	18.678	0.0216371	0.0113952	55179.3
	55220.4	7.47	0.0213957	0.0119507	55224.2
	55254.1	14.941	0.0222188	0.0114618	55261.5
	55310.1	18.678	0.0212851	0.0116787	55306.4
	55381.1	29.885	0.0220496	0.0116198	55396
	55433.4	7.471	0.0221244	0.0120033	55440.8
	55511.8	56.035	0.0219582	0.0113371	55470.7
	55590.3	7.471	0.0209769	0.0112389	55582.8
	55646.3	18.678	0.0214597	0.0118013	55665
	55679.9	7.47	0.0217039	0.011452	55679.9
	55724.7	7.47	0.0212362	0.0115281	55732.2
	55792	7.47	0.0207424	0.0111683	55792
	55814.4	7.47	0.0203755	0.0109074	55814.4
	55836.8	7.47	0.0212779	0.011646	55836.8
	55855.5	7.47	0.0208056	0.0113131	55859.2
	55877.9	7.47	0.0206886	0.0111077	55874.2
	55907.8	11.207	0.0205954	0.0110746	55904
	55948.9	14.941	0.0212176	0.0114295	55941.4
	55978.8	7.47	0.0210129	0.0112244	55986.2
	56001.2	7.47	0.0210627	0.0108555	55993.7
	56027.3	7.47	0.0204356	0.0111492	56031.1
	56057.2	11.207	0.0207003	0.011547	56068.4
	56098.3	14.943	0.0207378	0.0113249	56083.4
	56135.7	7.471	0.0201745	0.0110636	56135.7
	56169.3	7.47	0.0200051	0.0111373	56165.5
	56199.2	11.207	0.0205944	0.0114932	56195.4
	56371	138.215	0.0216547	0.0116414	56509.2
	56527.9	7.47	0.0217474	0.0112949	56531.6
	56576.4	14.941	0.0210137	0.0114978	56583.9
	56632.5	7.47	0.0217282	0.0114523	56628.7
	56651.2	7.47	0.0218949	0.0119354	56651.2
	56673.6	7.473	0.0216802	0.0120811	56681
	56718.4	7.471	0.0214622	0.0118207	56710.9
	56744.6	7.47	0.020718	0.0121148	56748.3
	56763.2	7.47	0.0216822	0.0121104	56755.8
	56950	7.47	0.0233621	0.0125674	56957.5
	57017.2	22.414	0.0228591	0.0122629	56994.8
	57077	7.47	0.0223228	0.012764	57069.5
	57159.2	7.47	0.0204905	0.0112465	57159.2
	57174.1	7.47	0.0214388	0.0116283	57166.7
	57204	7.47	0.0212159	0.0113848	57211.5
	57301.2	29.885	0.0209784	0.0114509	57323.6
	57379.6	18.678	0.0203628	0.0114124	57360.9
	57420.7	7.471	0.0196059	0.0112971	57420.7
	57499.1	56.035	0.0206782	0.0109854	57517.8
	57600	22.412	0.020571	0.0115017	57622.4
	57637.4	7.47	0.0208331	0.0121464	57637.4
	57659.8	7.471	0.0209171	0.0113251	57652.3
	57693.4	7.47	0.0203302	0.0110711	57689.7
	57775.6	63.504	0.0212054	0.0110939	57809.2
	57928.7	67.24	0.0217943	0.0114925	57883.9
	58033.3	7.471	0.0211814	0.0114405	58033.3
	58066.9	11.207	0.0210804	0.0118455	58063.2
	58100.6	7.471	0.0202745	0.0110321	58108
	58134.2	11.205	0.0208628	0.0113149	58145.4
	58205.2	44.826	0.0221806	0.0113165	58227.6
	58264.9	7.47	0.0209186	0.0112958	58257.5
	58279.9	7.47	0.0212326	0.0115736	58279.9
	58298.6	7.47	0.0209477	0.0113782	58294.8
	58328.4	7.47	0.021484	0.0115615	58332.2
	58362.1	7.47	0.0209634	0.0117618	58354.6
	58380.7	7.47	0.0218304	0.0117446	58384.5
	58403.1	7.47	0.0218879	0.0113749	58399.4
	58429.3	7.47	0.0209709	0.0117562	58429.3
	58444.2	7.47	0.0223112	0.012166	58436.8
	58474.1	7.471	0.0219034	0.011873	58481.6
	58504	7.47	0.0210922	0.011474	58504
	58541.4	14.941	0.0219972	0.0117063	58533.9
	58586.2	7.47	0.0220281	0.0115996	58593.7
	58616.1	7.47	0.0222075	0.0117465	58616.1
	58694.5	7.47	0.021173	0.0115891	58690.8
	58870.1	7.47	0.0224893	0.0118244	58862.6
	58885	7.47	0.022864	0.0116068	58885
	58914.9	7.47	0.0220135	0.0118103	58914.9
	58959.7	7.471	0.0231131	0.0119813	58959.8
	58985.9	7.47	0.0225361	0.0118045	58989.6
	59012	7.47	0.0229706	0.012169	59012
	59056.9	7.47	0.0226088	0.0122706	59064.3
	59198.8	7.47	0.0228864	0.0116949	59191.4
	59228.7	7.47	0.0214659	0.0119583	59228.7
	59251.1	7.471	0.022788	0.0114707	59251.1
	59281	7.47	0.0221549	0.0113551	59281
	59325.8	7.47	0.0218722	0.011699	59325.8
	59370.7	14.943	0.0225305	0.0119662	59385.6
	59404.3	7.47	0.0209087	0.0115279	59400.5
	59456.6	7.47	0.0199342	0.011724	59460.3
	59811.5	336.203	0.0204581	0.011048	59475.3
	60170.1	7.47	0.0203018	0.0110649	60177.5
	60192.5	7.471	0.0201485	0.0111669	60185
	60237.3	7.471	0.0207043	0.0114237	60244.8
	60278.4	18.678	0.0207493	0.0104749	60259.7
	60312	7.47	0.0206316	0.0108805	60312
	60356.9	7.47	0.0210268	0.0113474	60356.9
	60394.2	22.414	0.0218013	0.0115979	60394.2
	60558.6	7.47	0.0210063	0.010794	60566
	60584.7	11.207	0.0211848	0.0107574	60595.9
	60618.3	7.47	0.0210784	0.0109336	60625.8
	60745.4	14.941	0.0215108	0.0117075	60730.4
	60779	7.47	0.0212714	0.0113386	60775.2
	60801.4	7.47	0.0214799	0.0115408	60805.1
	60838.7	7.47	0.0216954	0.0114447	60842.5
	60876.1	7.47	0.020829	0.0112754	60872.4
	60969.5	7.47	0.0213371	0.0112009	60977
	61141.3	7.47	0.021997	0.0112862	61148.8
	61178.7	7.47	0.0214814	0.0115911	61178.7
	61238.5	7.47	0.0211411	0.0111125	61238.5
	61283.3	29.885	0.0215736	0.0110383	61283.3
	61328.1	7.47	0.0209182	0.0111987	61320.6
	61346.8	7.47	0.02033	0.0107673	61350.5
	61369.2	7.47	0.0201263	0.010906	61365.5
	61406.6	11.207	0.0199949	0.0107057	61395.3
	61473.8	41.092	0.0206409	0.0109802	61514.9
	61582.1	44.828	0.0215784	0.0124457	61612
	61724.1	37.355	0.0229952	0.0135026	61746.5

## Sheet:  OAS 2
	Centroid [m/z]	± [Da]	Maximum intensity in interval - Regions/Syn10 - No Normalization	Standard deviation at maximum - Regions/Syn10 - No Normalization	m/z at maximum - Regions/Syn10 - No Normalization
	1012.33	12.37	0.0433006	0.0185985	1012.33
	1148.4	98.96	0.0883252	0.134005	1197.88
	1284.47	12.37	0.069137	0.0746918	1296.84
	1408.17	86.59	0.0833457	0.117503	1420.54
	1692.68	173.179	0.0615265	0.055412	1519.5
	1983.37	92.775	0.0457774	0.0326638	1952.45
	2100.89	12.368	0.0281068	0.0177701	2100.89
	2162.74	37.11	0.0342327	0.0207748	2137.99
	2274.07	49.48	0.0317261	0.0192144	2261.7
	2397.76	37.11	0.0429535	0.0177433	2385.39
	2465.8	12.368	0.0288046	0.0149196	2471.98
	2521.46	24.74	0.0358968	0.0179843	2521.46
	2577.13	12.368	0.0352658	0.016674	2583.31
	2608.05	12.368	0.0308673	0.0159257	2608.05
	2645.16	12.368	0.0322701	0.0152397	2645.16
	2676.09	12.368	0.0315504	0.0161459	2669.9
	2707.01	12.368	0.0291268	0.0145566	2707.01
	2744.12	12.37	0.0316138	0.0166793	2744.12
	2818.34	12.37	0.0323873	0.0153625	2805.97
	2867.82	12.368	0.030487	0.0149684	2867.82
	2917.3	12.368	0.0291591	0.0165269	2917.3
	2948.23	12.368	0.0315691	0.0143994	2942.04
	3065.74	37.11	0.0334059	0.0170685	3028.63
	3152.33	24.74	0.0309916	0.0160012	3127.59
	3220.37	12.368	0.0294236	0.0146156	3226.55
	3288.4	12.368	0.0299838	0.0151144	3288.4
	3313.14	12.368	0.0335161	0.0159126	3313.14
	3344.07	12.368	0.0290585	0.0150017	3350.25
	3461.58	12.368	0.0291602	0.0149317	3461.58
	3517.25	18.555	0.0311594	0.0165081	3535.8
	3572.91	12.368	0.0293632	0.014595	3572.91
	3628.57	18.555	0.0310009	0.0145657	3647.13
	3727.53	12.368	0.033556	0.014652	3721.35
	3832.68	12.368	0.0287992	0.0141268	3832.68
	3863.6	12.368	0.0296516	0.015364	3869.79
	3944.01	12.368	0.0288754	0.0134509	3944.01
	3981.12	12.368	0.029073	0.0129998	3981.12
	4042.97	12.368	0.0281008	0.0132182	4042.97
	4111	18.555	0.0300209	0.0142628	4092.45
	4172.85	12.368	0.0300679	0.0140879	4179.04
	4216.15	12.37	0.0259352	0.0135256	4203.78
	4259.44	12.368	0.0286747	0.0128962	4253.26
	4383.14	12.368	0.0275151	0.013721	4376.96
	4451.18	12.37	0.0284416	0.0144184	4451.18
	4506.84	12.368	0.027334	0.0131555	4513.03
	4599.62	12.368	0.0285546	0.0142806	4599.62
	4704.76	30.925	0.0289338	0.0145173	4710.95
	4803.72	12.368	0.0294112	0.0139408	4809.91
	4840.83	12.368	0.0276953	0.0132622	4847.02
	4958.35	12.368	0.0303241	0.0146984	4958.35
	5014.01	18.555	0.0286395	0.0139296	4995.45
	5279.96	49.48	0.0329177	0.0144841	5267.59
	5378.92	12.368	0.00799823	0.0093909	5378.92
	5422.22	12.368	0.0253456	0.0121376	5428.4
	5453.14	12.368	0.0311856	0.0158944	5453.14
	5502.62	12.368	0.0306277	0.0133792	5502.62
	5725.28	12.368	0.0306693	0.0141739	5725.28
	5762.39	12.368	0.0305241	0.0144571	5762.39
	5848.98	12.368	0.0306758	0.0131707	5848.98
	5873.72	12.368	0.029795	0.0129081	5873.72
	6114.94	30.925	0.0300251	0.0136911	6096.38
	6195.34	12.368	0.0303845	0.0143684	6195.34
	6244.82	12.368	0.0294873	0.0139851	6244.82
	6331.41	12.368	0.0293755	0.0135172	6331.41
	6356.15	12.368	0.0305405	0.0129645	6356.15
	6467.48	12.368	0.028835	0.0128791	6467.48
	6603.55	12.368	0.0238145	0.0122332	6603.55
	6881.87	12.368	0.0288363	0.0133164	6875.69
	6912.8	12.368	0.027517	0.0123946	6912.8
	7209.68	12.368	0.0274447	0.0120536	7209.68
	7345.75	12.368	0.0277295	0.0123316	7345.75
	7395.23	12.368	0.02663	0.0129061	7395.23
	7531.3	12.368	0.0268762	0.0128604	7531.3
	7655	12.368	0.0263866	0.0121877	7655
	7685.92	12.368	0.0265697	0.0135649	7679.73
	7729.22	12.368	0.026689	0.0131772	7729.22
	8001.35	12.368	0.0208444	0.0129303	8001.35
	8063.2	12.368	0.0248107	0.0133653	8063.2
	8087.94	12.368	0.0270827	0.0131125	8087.94
	8916.73	12.368	0.025694	0.012248	8916.73
	9096.09	12.368	0.0246844	0.0116466	9089.91
	9949.62	68.035	0.0255729	0.013015	9968.18
	10326.9	12.368	0.0249178	0.0122711	10326.9
	10438.2	12.368	0.0261182	0.0126182	10438.2
	10568.1	12.368	0.0260594	0.0122289	10574.3
	10685.6	12.368	0.0256698	0.0120332	10685.6
	11069.1	12.368	0.0278489	0.0125397	11069.1
	11650.5	12.368	0.0282172	0.014012	11650.5
	11737.1	12.368	0.0247537	0.0129604	11737.1
	12120.5	12.37	0.0206235	0.0120332	12132.9
	12157.7	12.368	0.023436	0.0125739	12157.7
	12578.2	24.74	0.0259073	0.0123341	12565.9
	12627.7	12.368	0.0242524	0.0121348	12627.7
	12658.6	12.368	0.0255888	0.0122034	12664.8
	12701.9	12.368	0.0246654	0.0124184	12701.9
	12800.9	12.368	0.0263199	0.0133604	12800.9
	13481.2	12.368	0.0247205	0.0125462	13481.2
	13536.9	12.368	0.0245007	0.012463	13530.7
	13623.5	12.368	0.024597	0.0127498	13629.7
	13852.3	12.37	0.0251473	0.0128531	13840
	13901.8	12.37	0.0251734	0.0134167	13889.5
	14019.3	12.368	0.0243397	0.0135992	14025.5
	14050.3	12.368	0.0234765	0.0127655	14050.3
	14081.2	12.368	0.024769	0.0126719	14087.4
	14186.3	12.368	0.0248841	0.0130555	14186.3
	14334.8	12.368	0.0227912	0.0128237	14334.8
	14421.4	61.85	0.0245184	0.0121285	14384.3
	14996.6	12.368	0.0305213	0.0123324	14990.4
	15138.8	12.368	0.0240925	0.0114837	15138.8
	15274.9	12.368	0.0234061	0.0115066	15274.9
	15299.6	12.368	0.024807	0.0119054	15299.6
	15553.2	12.368	0.0246357	0.0121383	15547
	15608.9	12.368	0.0242998	0.0124734	15608.9
	16116	12.368	0.0241562	0.0121654	16116
	16573.7	12.368	0.0246678	0.0129624	16573.7
	16895.4	12.368	0.0248369	0.0131576	16895.4
	17983.9	12.368	0.0167623	0.0114494	17983.9
	18120	12.368	0.0159851	0.01117	18120
	18961.1	12.368	0.0234937	0.0128453	18961.1
	19592	12.368	0.0257762	0.0123486	19592
	21311.4	12.368	0.0276822	0.0121657	21311.4
	21936.1	18.555	0.0271189	0.0139582	21917.6
	22696.9	12.368	0.0251336	0.0127423	22696.9
	22845.3	12.368	0.0244695	0.0134113	22845.3
	23142.2	12.368	0.0252758	0.0124565	23142.2
	23606.1	12.368	0.0232956	0.0119649	23612.2
	23680.3	43.295	0.0237881	0.0118845	23674.1
	24490.5	12.368	0.0243124	0.0123344	24490.5
	24700.8	12.368	0.022244	0.0123699	24700.8
	24768.8	12.368	0.0237824	0.0124407	24775
	26005.8	43.295	0.0241404	0.0127084	26024.4
	26086.2	12.368	0.023553	0.0123072	26086.2
	26141.9	12.368	0.0229496	0.0128456	26148.1
	28448.9	12.368	0.0267481	0.0135183	28448.9
	28479.8	12.368	0.0250657	0.0139531	28486
	28510.7	12.368	0.0270459	0.0133032	28510.7
	28671.6	12.368	0.0237675	0.0125736	28671.6
	28708.7	12.368	0.0270152	0.0127565	28708.7
	28832.4	12.368	0.023474	0.012965	28832.4
	28881.8	12.368	0.0261562	0.0129455	28881.8
	28906.6	12.368	0.0277352	0.0135095	28906.6
	29141.6	12.368	0.0136979	0.0120502	29141.6
	29376.6	12.368	0.0131318	0.0100382	29376.6
	29407.6	12.368	0.014275	0.00995231	29401.4
	29438.5	12.368	0.0131682	0.0112304	29438.5
	29958	12.368	0.0262192	0.0135011	29958
	30038.4	12.368	0.0272585	0.0135257	30032.2
	31207.4	12.368	0.0248861	0.0129162	31207.4
	31232.1	12.368	0.0239971	0.0129201	31232.1
	31281.6	12.368	0.0235222	0.0125228	31281.6
	31838.3	12.368	0.0232957	0.0122752	31838.3
	32704.2	12.368	0.0232713	0.0115454	32704.2
	33007.2	18.555	0.0246171	0.0122203	33025.8
	33093.8	18.555	0.0252215	0.0128723	33112.4
	36742.9	18.555	0.0272436	0.0133775	36761.5
	38029.4	12.368	0.0153366	0.0128557	38023.2
	38450	12.368	0.00688227	0.00704726	38443.8
	39111.8	12.368	0.0271009	0.0145205	39111.8
	39161.3	12.369	0.0281506	0.0147882	39173.6
	39724.1	12.368	0.0249705	0.0141575	39717.9
	39761.2	12.368	0.0264847	0.0149727	39755
	39847.8	12.368	0.0266451	0.0130069	39854
	41592	12.368	0.0266638	0.0132076	41598.2
	41635.3	12.369	0.0264978	0.0130509	41635.3
	42185.7	12.368	0.0224901	0.0119482	42179.5
	42309.4	12.368	0.0220533	0.012391	42303.2
	42624.9	12.368	0.0208258	0.0116605	42624.9
	43373.2	12.368	0.0230818	0.0141417	43367.1
	43948.4	12.368	0.0246102	0.0130661	43948.4
	45210.2	12.369	0.0224992	0.0117747	45210.2
	45834.9	12.368	0.024213	0.0124782	45841
	45902.9	12.368	0.0239095	0.0124561	45902.9
	48939.7	12.368	0.0206847	0.0125127	48933.5
	48995.4	12.368	0.0212312	0.0124112	48995.4
	49032.5	12.369	0.0240073	0.0126152	49044.9
	50356.1	12.368	0.0233538	0.0125491	50356.1
	50894.2	12.368	0.0228498	0.0124008	50888
	50943.7	18.555	0.0230777	0.0117161	50925.1
	50999.3	12.368	0.0206785	0.0117485	50999.3
	51073.5	12.368	0.023599	0.0124747	51073.5
	51191.1	12.368	0.0250386	0.0129457	51184.9
	51271.5	24.74	0.0245628	0.0124449	51271.5
	51395.2	61.85	0.0244184	0.0123011	51370.4
	51525	18.555	0.0248584	0.0135137	51531.2
	54388.7	12.368	0.0241054	0.0117643	54388.7
	54617.5	18.555	0.0240992	0.0118505	54623.7
	55192.7	12.368	0.0239805	0.012159	55192.7
	55582.4	12.368	0.0219311	0.0117457	55588.6
	56046.3	12.368	0.0246478	0.0127109	56046.3
	57147.2	12.368	0.0258753	0.0119806	57147.2
	57592.5	12.369	0.0273339	0.01336	57592.5
	57666.7	37.109	0.0275374	0.0123356	57679.1
	57740.9	12.368	0.0276249	0.0127274	57740.9
	57771.9	12.368	0.0258758	0.0126536	57765.7
	57809	12.368	0.0250499	0.0125182	57815.2
	57839.9	12.368	0.0235744	0.0120533	57839.9
	57951.2	12.368	0.026737	0.0133668	57951.2
	58211	12.368	0.0278227	0.012586	58211
	59509.8	12.369	0.0107143	0.00813535	59509.8
	59676.8	12.368	0.0118824	0.00729321	59670.7
	60146.9	12.368	0.019648	0.014865	60153.1
	60864.4	12.368	0.0302087	0.0142855	60870.5
	61458.1	12.368	0.0267103	0.0143395	61451.9
	61507.6	12.368	0.0284222	0.0156376	61501.4
	61544.7	12.368	0.0266572	0.0154623	61550.9
	61575.6	12.368	0.0280207	0.015043	61575.6
	61804.5	12.368	0.025457	0.0146666	61798.3
	62701.3	12.369	0.0229224	0.0122127	62713.7
	62757	12.368	0.0236668	0.0124935	62750.8
	63814.6	24.738	0.0249515	0.0125173	63827
	64563	12.368	0.0231454	0.0123847	64556.8
	64618.6	12.368	0.0225859	0.0125639	64618.6
	64705.2	12.368	0.0226415	0.0119923	64705.2
	64791.8	12.368	0.0221964	0.0122769	64791.8
	66641.1	18.559	0.0254246	0.0130941	66634.9
	67933.8	49.477	0.0214885	0.0125339	67958.5
	68032.8	12.368	0.0198744	0.0118066	68032.8
	68082.2	12.368	0.0203647	0.0123287	68082.2
	68632.7	12.368	0.022994	0.0116833	68626.5
	68731.7	12.368	0.0252671	0.0120192	68737.8
	71180.9	12.368	0.0240113	0.0126029	71187.1
	71354.1	12.368	0.0243599	0.0137144	71360.3
	72257.1	12.368	0.0304833	0.0147077	72263.3
	72343.7	18.555	0.0248559	0.0149333	72337.5
	72387	12.368	0.020255	0.0132908	72399.3
	72442.6	12.368	0.0193428	0.0132923	72448.8
	72523	12.368	0.0220033	0.0131857	72523
	73382.8	12.368	0.0240836	0.0126657	73376.6
	73419.9	12.368	0.0245541	0.0122119	73426
	76147.4	12.368	0.0227617	0.0131984	76135.1
	76240.2	12.368	0.0234676	0.0132766	76246.4
	76339.2	12.368	0.023421	0.013646	76345.4
	77044.3	12.368	0.0239231	0.01176	77038.1
	77767.9	12.368	0.0222434	0.0114306	77767.9
	77805	12.368	0.0232821	0.0120561	77817.4
	78268.9	12.368	0.0235515	0.0134172	78275.1
	78336.9	12.368	0.0267057	0.0126992	78336.9
	79351.3	12.368	0.0254869	0.0130601	79338.9
	80136.8	18.555	0.0235776	0.0121535	80142.9
	80464.6	12.368	0.0241506	0.0121333	80464.6
	80637.7	12.368	0.0224413	0.0121149	80625.4
	82047.9	12.368	0.023564	0.0127908	82035.5
	82629.3	12.368	0.0241291	0.0120837	82629.3
	82821	30.922	0.0247572	0.0131809	82802.5
	82963.3	12.367	0.0237758	0.013692	82975.7
	82988	12.367	0.0245921	0.0135815	82988
	83018.9	12.368	0.0256573	0.0134012	83012.8
	83179.8	12.368	0.0265045	0.0120768	83185.9
	83829.2	12.368	0.0274422	0.0126807	83829.2
	83922	12.368	0.0281827	0.0130342	83928.1
	84342.5	12.368	0.0285636	0.0136372	84336.4
	85078.5	12.368	0.0286602	0.014325	85066.2
	86117.6	12.368	0.0136381	0.00855384	86105.3
	86191.8	12.368	0.0133035	0.0103586	86191.8
	86426.9	12.368	0.0287119	0.0135428	86426.9
	86519.6	30.922	0.0283645	0.0131219	86513.5
	86581.5	12.368	0.0262002	0.0142846	86575.3
	86668.1	18.555	0.032228	0.0142114	86686.6
	86810.3	61.848	0.0304983	0.0139739	86773.2
	87156.7	12.368	0.0291743	0.0130728	87169.1
	87206.2	12.368	0.0284714	0.0130755	87206.2
	87255.7	12.368	0.0285446	0.0136142	87255.7
	91585.1	12.368	0.0235161	0.0106511	91585.1
	92624.2	12.368	0.0232012	0.0114732	92624.2
	93051	18.555	0.0262752	0.0128147	93057.2
	93106.6	12.368	0.0270072	0.0126088	93119
	93156.1	12.368	0.0255527	0.0128605	93143.8
	93224.2	12.368	0.0255793	0.0133523	93230.4
	93638.6	12.368	0.0232545	0.0126909	93626.2
	93743.7	12.368	0.0235264	0.0123065	93749.9
	93873.6	12.368	0.0236555	0.0116629	93873.6
	94894.1	12.368	0.0248301	0.0125336	94887.9
	94974.5	12.368	0.0243863	0.012787	94974.5
	95172.4	12.368	0.02325	0.0129052	95172.4
	95221.9	12.368	0.023021	0.0125694	95221.9
	95456.9	12.371	0.0246593	0.0131596	95456.9
	95512.6	12.368	0.0253608	0.0127964	95518.8
	95778.6	12.368	0.0236431	0.0129547	95790.9
	98605.1	30.922	0.0218118	0.0110938	98611.3
	98846.3	12.368	0.0209652	0.0105161	98833.9
	99341.1	12.367	0.0208745	0.0115048	99353.5
	99365.8	12.367	0.0196531	0.0114585	99365.8
	99403	12.368	0.01965	0.0117422	99390.6

## Sheet: OAS 3
	Centroid [m/z]	± [Da]	Maximum intensity in interval - Regions/Syn21 - No Normalization	Standard deviation at maximum - Regions/Syn21 - No Normalization	m/z at maximum - Regions/Syn21 - No Normalization
	1012.33	12.37	0.0411685	0.0224126	1012.33
	1148.4	98.96	0.0904485	0.0870413	1234.99
	1284.47	12.37	0.0887588	0.110262	1296.84
	1408.17	86.59	0.0697487	0.0507867	1420.54
	1692.68	173.179	0.124414	0.141206	1828.75
	1983.37	92.775	0.0537558	0.0357649	2039.04
	2100.89	12.368	0.0298192	0.0180393	2100.89
	2162.74	37.11	0.0359485	0.0191416	2175.11
	2274.07	49.48	0.0324259	0.0203587	2224.59
	2397.76	37.11	0.0475187	0.0205145	2360.66
	2465.8	12.368	0.0303371	0.0168216	2459.61
	2521.46	24.74	0.037433	0.0218084	2509.09
	2577.13	12.368	0.133461	0.153437	2583.31
	2608.05	12.368	0.0280849	0.016242	2608.05
	2645.16	12.368	0.0332606	0.018041	2645.16
	2676.09	12.368	0.0345555	0.0189275	2669.9
	2707.01	12.368	0.0335911	0.0181772	2707.01
	2744.12	12.37	0.0349266	0.0175577	2731.75
	2818.34	12.37	0.0398768	0.0207964	2805.97
	2867.82	12.368	0.0360931	0.0178557	2867.82
	2917.3	12.368	0.0324078	0.0166864	2917.3
	2948.23	12.368	0.0665884	0.0857788	2942.04
	3065.74	37.11	0.077438	0.0783808	3090.48
	3152.33	24.74	0.0351576	0.0180221	3152.33
	3220.37	12.368	0.0320885	0.0170917	3226.55
	3288.4	12.368	0.0340196	0.01706	3288.4
	3313.14	12.368	0.0342721	0.0173426	3313.14
	3344.07	12.368	0.0349085	0.0179782	3350.25
	3461.58	12.368	0.0312321	0.0164092	3461.58
	3517.25	18.555	0.0873314	0.0933612	3535.8
	3572.91	12.368	0.0319243	0.0167976	3572.91
	3628.57	18.555	0.0363049	0.0192743	3634.76
	3727.53	12.368	0.0354357	0.0155277	3733.72
	3832.68	12.368	0.0323626	0.0156667	3832.68
	3863.6	12.368	0.0331506	0.0160269	3857.42
	3944.01	12.368	0.031702	0.0155141	3944.01
	3981.12	12.368	0.0311987	0.0155995	3981.12
	4042.97	12.368	0.0325592	0.0167069	4042.97
	4111	18.555	0.0318192	0.0160139	4104.82
	4172.85	12.368	0.0343423	0.0167127	4179.04
	4216.15	12.37	0.0297436	0.0154492	4203.78
	4259.44	12.368	0.0455141	0.0286801	4253.26
	4383.14	12.368	0.0310218	0.0164212	4389.33
	4451.18	12.37	0.0324322	0.0164176	4451.18
	4506.84	12.368	0.0302637	0.0161347	4513.03
	4599.62	12.368	0.0314611	0.01538	4599.62
	4704.76	30.925	0.0347648	0.0164617	4710.95
	4803.72	12.368	0.0316891	0.0156757	4809.91
	4840.83	12.368	0.0314377	0.0150615	4847.02
	4958.35	12.368	0.0545405	0.0436391	4958.35
	5014.01	18.555	0.0316743	0.0162301	4995.45
	5279.96	49.48	0.0348674	0.0151518	5267.59
	5378.92	12.368	0.00983067	0.0108674	5378.92
	5422.22	12.368	0.0275641	0.0123256	5428.4
	5453.14	12.368	0.032569	0.0168561	5453.14
	5502.62	12.368	0.0332462	0.0141383	5502.62
	5725.28	12.368	0.0317709	0.0147052	5725.28
	5762.39	12.368	0.0325475	0.0155993	5762.39
	5848.98	12.368	0.0319474	0.0147914	5848.98
	5873.72	12.368	0.0319724	0.0143617	5873.72
	6114.94	30.925	0.0325356	0.0153992	6145.86
	6195.34	12.368	0.0307418	0.0151061	6195.34
	6244.82	12.368	0.03051	0.0147067	6244.82
	6331.41	12.368	0.0317324	0.0148506	6331.41
	6356.15	12.368	0.0321409	0.0147584	6356.15
	6467.48	12.368	0.0311005	0.015036	6467.48
	6603.55	12.368	0.0242041	0.0133565	6603.55
	6881.87	12.368	0.0303727	0.0136599	6875.69
	6912.8	12.368	0.0296211	0.0142822	6912.8
	7209.68	12.368	0.0295292	0.0137574	7209.68
	7345.75	12.368	0.0292255	0.0138044	7345.75
	7395.23	12.368	0.0279231	0.0141759	7395.23
	7531.3	12.368	0.0272182	0.01458	7531.3
	7655	12.368	0.0270745	0.013456	7655
	7685.92	12.368	0.0285401	0.0135676	7679.73
	7729.22	12.368	0.0282126	0.0138228	7729.22
	8001.35	12.368	0.022428	0.0130198	8001.35
	8063.2	12.368	0.0267603	0.0132066	8063.2
	8087.94	12.368	0.0289944	0.0130736	8087.94
	8916.73	12.368	0.0256548	0.0133058	8916.73
	9096.09	12.368	0.0268057	0.0129119	9089.91
	9949.62	68.035	0.0266625	0.0123045	9992.92
	10326.9	12.368	0.0272959	0.0128999	10326.9
	10438.2	12.368	0.0267493	0.0127956	10438.2
	10568.1	12.368	0.0269917	0.0124248	10574.3
	10685.6	12.368	0.0276053	0.0131713	10685.6
	11069.1	12.368	0.0276184	0.0128869	11069.1
	11650.5	12.368	0.0328212	0.0159625	11650.5
	11737.1	12.368	0.0257939	0.0127822	11737.1
	12120.5	12.37	0.0202581	0.0119465	12132.9
	12157.7	12.368	0.0226724	0.0117408	12157.7
	12578.2	24.74	0.0260796	0.0124412	12565.9
	12627.7	12.368	0.0251083	0.0125489	12627.7
	12658.6	12.368	0.0258341	0.0124729	12664.8
	12701.9	12.368	0.0257038	0.0127009	12701.9
	12800.9	12.368	0.0265589	0.012926	12800.9
	13481.2	12.368	0.0260169	0.0129772	13481.2
	13536.9	12.368	0.0254889	0.0130888	13530.7
	13623.5	12.368	0.0251077	0.0126335	13629.7
	13852.3	12.37	0.0248878	0.0131195	13840
	13901.8	12.37	0.0249748	0.0126743	13889.5
	14019.3	12.368	0.0249675	0.0125573	14025.5
	14050.3	12.368	0.0237687	0.012194	14050.3
	14081.2	12.368	0.0248593	0.0122764	14087.4
	14186.3	12.368	0.0238596	0.013113	14186.3
	14334.8	12.368	0.0231944	0.0129964	14334.8
	14421.4	61.85	0.0254641	0.0130636	14446.1
	14996.6	12.368	0.0305107	0.0124536	15002.7
	15138.8	12.368	0.0273158	0.0147522	15138.8
	15274.9	12.368	0.0241233	0.0126709	15274.9
	15299.6	12.368	0.0258318	0.0126383	15299.6
	15553.2	12.368	0.025515	0.0130582	15547
	15608.9	12.368	0.0250514	0.0128345	15608.9
	16116	12.368	0.0245767	0.0122027	16116
	16573.7	12.368	0.0244039	0.0132986	16573.7
	16895.4	12.368	0.0250402	0.0121662	16895.4
	17983.9	12.368	0.0158485	0.0110367	17983.9
	18120	12.368	0.0158493	0.0110563	18120
	18961.1	12.368	0.0252499	0.0127345	18961.1
	19592	12.368	0.0273616	0.0130336	19592
	21311.4	12.368	0.0281312	0.0135792	21311.4
	21936.1	18.555	0.0277181	0.0135102	21917.6
	22696.9	12.368	0.0250893	0.0126583	22696.9
	22845.3	12.368	0.0257031	0.0132703	22845.3
	23142.2	12.368	0.0256426	0.0128482	23142.2
	23606.1	12.368	0.0250787	0.0128116	23612.2
	23680.3	43.295	0.025211	0.0124535	23637
	24490.5	12.368	0.0245773	0.0125412	24490.5
	24700.8	12.368	0.0232827	0.0127975	24700.8
	24768.8	12.368	0.0235096	0.0131452	24762.6
	26005.8	43.295	0.0253397	0.0133364	26024.4
	26086.2	12.368	0.0260172	0.0128842	26086.2
	26141.9	12.368	0.0240467	0.0127362	26135.7
	28448.9	12.368	0.026673	0.0136585	28448.9
	28479.8	12.368	0.0252423	0.0135039	28486
	28510.7	12.368	0.0270542	0.0135974	28510.7
	28671.6	12.368	0.0254733	0.0133974	28671.6
	28708.7	12.368	0.0279525	0.0136043	28708.7
	28832.4	12.368	0.0249386	0.0134895	28832.4
	28881.8	12.368	0.0273709	0.0134911	28881.8
	28906.6	12.368	0.0283686	0.0135723	28906.6
	29141.6	12.368	0.0123159	0.0122606	29141.6
	29376.6	12.368	0.0120535	0.0100738	29376.6
	29407.6	12.368	0.0134469	0.0107692	29401.4
	29438.5	12.368	0.0126496	0.011395	29438.5
	29958	12.368	0.0270867	0.0132181	29958
	30038.4	12.368	0.0280525	0.0133031	30032.2
	31207.4	12.368	0.0249334	0.013056	31207.4
	31232.1	12.368	0.0248644	0.0131548	31232.1
	31281.6	12.368	0.0239339	0.0125763	31281.6
	31838.3	12.368	0.023659	0.0131982	31838.3
	32704.2	12.368	0.0236034	0.0128722	32704.2
	33007.2	18.555	0.0241684	0.01318	33001
	33093.8	18.555	0.0247635	0.0127011	33112.4
	36742.9	18.555	0.0268677	0.0129189	36761.5
	38029.4	12.368	0.0134446	0.0130921	38023.2
	38450	12.368	0.00722003	0.00746852	38443.8
	39111.8	12.368	0.0274167	0.0139848	39111.8
	39161.3	12.369	0.0282048	0.0144519	39161.3
	39724.1	12.368	0.0265348	0.0142308	39717.9
	39761.2	12.368	0.0274775	0.0140221	39755
	39847.8	12.368	0.0286128	0.014979	39854
	41592	12.368	0.0262629	0.0127739	41598.2
	41635.3	12.369	0.0269975	0.012284	41635.3
	42185.7	12.368	0.0233622	0.0126145	42179.5
	42309.4	12.368	0.0225177	0.0123601	42303.2
	42624.9	12.368	0.0210312	0.0125772	42624.9
	43373.2	12.368	0.0224399	0.0131713	43367.1
	43948.4	12.368	0.024654	0.0130859	43948.4
	45210.2	12.369	0.0229008	0.0122956	45210.2
	45834.9	12.368	0.0246635	0.0123121	45841
	45902.9	12.368	0.0245435	0.0121118	45902.9
	48939.7	12.368	0.0214622	0.0120175	48933.5
	48995.4	12.368	0.0217222	0.0123383	48995.4
	49032.5	12.369	0.0241128	0.0128965	49044.9
	50356.1	12.368	0.0235833	0.0121408	50356.1
	50894.2	12.368	0.0235627	0.0123753	50888
	50943.7	18.555	0.0235705	0.0120628	50937.5
	50999.3	12.368	0.0210194	0.0123588	50999.3
	51073.5	12.368	0.0242418	0.0131787	51073.5
	51191.1	12.368	0.0243957	0.0130307	51184.9
	51271.5	24.74	0.0235317	0.01279	51271.5
	51395.2	61.85	0.023567	0.0129255	51382.8
	51525	18.555	0.0231784	0.0118361	51506.5
	54388.7	12.368	0.0241771	0.0121156	54388.7
	54617.5	18.555	0.0224444	0.0122491	54623.7
	55192.7	12.368	0.0239041	0.0123779	55192.7
	55582.4	12.368	0.0226138	0.0123955	55588.6
	56046.3	12.368	0.0243065	0.0126878	56046.3
	57147.2	12.368	0.0255987	0.0127114	57147.2
	57592.5	12.369	0.027158	0.0126732	57592.5
	57666.7	37.109	0.0286159	0.012663	57679.1
	57740.9	12.368	0.0286533	0.0127592	57740.9
	57771.9	12.368	0.0271802	0.0130835	57765.7
	57809	12.368	0.0269406	0.0127831	57815.2
	57839.9	12.368	0.0249299	0.013184	57839.9
	57951.2	12.368	0.0264906	0.0131646	57951.2
	58211	12.368	0.0284865	0.0141751	58211
	59509.8	12.369	0.0112836	0.00821808	59509.8
	59676.8	12.368	0.01316	0.00804511	59670.7
	60146.9	12.368	0.0185251	0.0146044	60153.1
	60864.4	12.368	0.0299131	0.0150921	60870.5
	61458.1	12.368	0.0265543	0.0144559	61451.9
	61507.6	12.368	0.0278766	0.0147261	61501.4
	61544.7	12.368	0.0262775	0.014882	61538.5
	61575.6	12.368	0.027794	0.0145931	61575.6
	61804.5	12.368	0.0262317	0.0146441	61798.3
	62701.3	12.369	0.0235138	0.0125643	62713.7
	62757	12.368	0.0246668	0.0128131	62750.8
	63814.6	24.738	0.0250813	0.0123456	63789.9
	64563	12.368	0.0228128	0.011638	64556.8
	64618.6	12.368	0.0226857	0.011547	64618.6
	64705.2	12.368	0.0223837	0.0110491	64705.2
	64791.8	12.368	0.0219541	0.011567	64791.8
	66641.1	18.559	0.0251052	0.0125175	66634.9
	67933.8	49.477	0.0226466	0.0117121	67958.5
	68032.8	12.368	0.0208896	0.0122032	68032.8
	68082.2	12.368	0.0216066	0.0121035	68069.9
	68632.7	12.368	0.0229973	0.0129109	68626.5
	68731.7	12.368	0.0243718	0.012619	68737.8
	71180.9	12.368	0.0233995	0.0126186	71187.1
	71354.1	12.368	0.024616	0.0135625	71360.3
	72257.1	12.368	0.0301552	0.0149757	72263.3
	72343.7	18.555	0.0249598	0.0136494	72337.5
	72387	12.368	0.0206346	0.0133209	72399.3
	72442.6	12.368	0.0196311	0.0127936	72448.8
	72523	12.368	0.0217153	0.0132013	72523
	73382.8	12.368	0.0238425	0.0128519	73376.6
	73419.9	12.368	0.0252416	0.0126832	73426
	76147.4	12.368	0.0223013	0.0122142	76135.1
	76240.2	12.368	0.022539	0.0123633	76234
	76339.2	12.368	0.0231772	0.0120848	76333
	77044.3	12.368	0.0235428	0.0123484	77038.1
	77767.9	12.368	0.0227264	0.0131759	77767.9
	77805	12.368	0.0244488	0.0132521	77817.4
	78268.9	12.368	0.0236093	0.013046	78275.1
	78336.9	12.368	0.0254091	0.0130711	78336.9
	79351.3	12.368	0.0248543	0.0117741	79338.9
	80136.8	18.555	0.0241031	0.0114944	80130.6
	80464.6	12.368	0.0230121	0.0113873	80464.6
	80637.7	12.368	0.0231939	0.0118746	80625.4
	82047.9	12.368	0.023889	0.0127375	82035.5
	82629.3	12.368	0.0239494	0.0132343	82616.9
	82821	30.922	0.0238803	0.0133415	82802.5
	82963.3	12.367	0.0241859	0.0126439	82975.7
	82988	12.367	0.0242841	0.0127922	82988
	83018.9	12.368	0.0252703	0.0126894	83012.8
	83179.8	12.368	0.0257172	0.0123777	83185.9
	83829.2	12.368	0.0277861	0.0130127	83829.2
	83922	12.368	0.0278922	0.0130637	83928.1
	84342.5	12.368	0.0290693	0.013952	84336.4
	85078.5	12.368	0.0293864	0.0142847	85066.2
	86117.6	12.368	0.0137687	0.00858029	86105.3
	86191.8	12.368	0.0120069	0.00981432	86191.8
	86426.9	12.368	0.0296304	0.013346	86426.9
	86519.6	30.922	0.0289027	0.0136959	86513.5
	86581.5	12.368	0.0273673	0.0140417	86575.3
	86668.1	18.555	0.0315741	0.0143033	86686.6
	86810.3	61.848	0.0308798	0.0143549	86773.2
	87156.7	12.368	0.0285626	0.0140241	87169.1
	87206.2	12.368	0.0282918	0.0142756	87206.2
	87255.7	12.368	0.027326	0.0137427	87255.7
	91585.1	12.368	0.0233058	0.011849	91585.1
	92624.2	12.368	0.024145	0.0120223	92624.2
	93051	18.555	0.0261396	0.0130726	93032.4
	93106.6	12.368	0.0271465	0.0134262	93119
	93156.1	12.368	0.0252656	0.0127394	93143.8
	93224.2	12.368	0.0250259	0.0131117	93230.4
	93638.6	12.368	0.0234316	0.0125557	93626.2
	93743.7	12.368	0.023761	0.0119698	93749.9
	93873.6	12.368	0.023372	0.0119996	93873.6
	94894.1	12.368	0.02394	0.0127828	94887.9
	94974.5	12.368	0.024385	0.012606	94974.5
	95172.4	12.368	0.0247865	0.013368	95172.4
	95221.9	12.368	0.0252983	0.0133659	95221.9
	95456.9	12.371	0.0260423	0.013676	95444.6
	95512.6	12.368	0.0267919	0.0132153	95518.8
	95778.6	12.368	0.0254796	0.013423	95790.9
	98605.1	30.922	0.0221436	0.0111069	98611.3
	98846.3	12.368	0.0209696	0.0108991	98833.9
	99341.1	12.367	0.0206829	0.0114036	99353.5
	99365.8	12.367	0.02007	0.0113502	99365.8
	99403	12.368	0.0201165	0.0110565	99390.6

## Sheet: TBCS 1
	Centroid [m/z]	± [Da]	Maximum intensity in interval - Regions/Syn19 - No Normalization	Standard deviation at maximum - Regions/Syn19 - No Normalization	m/z at maximum - Regions/Syn19 - No Normalization
	1012.33	12.37	0.0530626	0.0303345	1012.33
	1148.4	98.96	0.798125	1.03551	1234.99
	1284.47	12.37	0.337829	0.436258	1296.84
	1408.17	86.59	0.708237	0.940436	1457.65
	1692.68	173.179	0.756523	1.13023	1519.5
	1983.37	92.775	0.137756	0.159066	1964.82
	2100.89	12.368	0.0403807	0.0288565	2100.89
	2162.74	37.11	0.0529691	0.0408888	2137.99
	2274.07	49.48	0.0733638	0.0711016	2298.8
	2397.76	37.11	0.0604861	0.0366572	2360.66
	2465.8	12.368	0.0493873	0.0442204	2459.61
	2521.46	24.74	0.0550035	0.0454139	2521.46
	2577.13	12.368	0.0543882	0.0405421	2583.31
	2608.05	12.368	0.0387346	0.0241754	2608.05
	2645.16	12.368	0.040228	0.026509	2645.16
	2676.09	12.368	0.0462487	0.0304417	2682.27
	2707.01	12.368	0.0404555	0.0237397	2707.01
	2744.12	12.37	0.0474299	0.0278847	2731.75
	2818.34	12.37	0.0460511	0.026336	2805.97
	2867.82	12.368	0.0442765	0.0244576	2867.82
	2917.3	12.368	0.0436319	0.0279616	2917.3
	2948.23	12.368	0.0471284	0.0253159	2954.41
	3065.74	37.11	0.0461846	0.0254184	3090.48
	3152.33	24.74	0.0432978	0.0233913	3139.96
	3220.37	12.368	0.0399339	0.0194613	3226.55
	3288.4	12.368	0.0381155	0.0220742	3288.4
	3313.14	12.368	0.0390435	0.0215501	3313.14
	3344.07	12.368	0.0392699	0.020094	3337.88
	3461.58	12.368	0.0388943	0.0210667	3461.58
	3517.25	18.555	0.0407791	0.0232317	3535.8
	3572.91	12.368	0.037353	0.0224827	3572.91
	3628.57	18.555	0.0385706	0.0199498	3610.02
	3727.53	12.368	0.0405925	0.0205132	3733.72
	3832.68	12.368	0.0339285	0.020979	3832.68
	3863.6	12.368	0.0377814	0.0205754	3869.79
	3944.01	12.368	0.0355984	0.0206399	3944.01
	3981.12	12.368	0.0365603	0.0181073	3981.12
	4042.97	12.368	0.0386931	0.01953	4042.97
	4111	18.555	0.0390068	0.0202548	4117.19
	4172.85	12.368	0.0363307	0.0190134	4179.04
	4216.15	12.37	0.0335747	0.0199872	4203.78
	4259.44	12.368	0.0354634	0.0195798	4265.63
	4383.14	12.368	0.0348434	0.0190165	4389.33
	4451.18	12.37	0.0350434	0.0184481	4438.81
	4506.84	12.368	0.0351828	0.0205239	4513.03
	4599.62	12.368	0.0359599	0.0190301	4599.62
	4704.76	30.925	0.0373198	0.0185384	4686.21
	4803.72	12.368	0.0360527	0.0196762	4797.54
	4840.83	12.368	0.0355419	0.0189159	4834.65
	4958.35	12.368	0.0692142	0.0487053	4958.35
	5014.01	18.555	0.0365339	0.0199629	5020.19
	5279.96	49.48	0.0379012	0.0165018	5267.59
	5378.92	12.368	0.0152623	0.0154857	5378.92
	5422.22	12.368	0.0338343	0.0154903	5428.4
	5453.14	12.368	0.0369293	0.0210201	5453.14
	5502.62	12.368	0.036036	0.0159931	5502.62
	5725.28	12.368	0.0382692	0.017883	5725.28
	5762.39	12.368	0.0366575	0.0195951	5762.39
	5848.98	12.368	0.037609	0.0198297	5848.98
	5873.72	12.368	0.0354655	0.0168821	5873.72
	6114.94	30.925	0.0374413	0.0164648	6108.75
	6195.34	12.368	0.0360596	0.0172659	6195.34
	6244.82	12.368	0.0354372	0.0178839	6244.82
	6331.41	12.368	0.0356042	0.0160555	6331.41
	6356.15	12.368	0.0374358	0.0171775	6356.15
	6467.48	12.368	0.0350947	0.0162082	6467.48
	6603.55	12.368	0.0299416	0.0158767	6603.55
	6881.87	12.368	0.0333454	0.0154971	6888.06
	6912.8	12.368	0.0325886	0.0144029	6912.8
	7209.68	12.368	0.0330245	0.0152709	7209.68
	7345.75	12.368	0.0328705	0.0135036	7345.75
	7395.23	12.368	0.0310905	0.0147094	7395.23
	7531.3	12.368	0.0311534	0.0147173	7531.3
	7655	12.368	0.0322852	0.0148669	7655
	7685.92	12.368	0.0303785	0.0155884	7679.73
	7729.22	12.368	0.0294014	0.0152114	7729.22
	8001.35	12.368	0.0266234	0.0123129	8001.35
	8063.2	12.368	0.030625	0.0153998	8063.2
	8087.94	12.368	0.0333424	0.0148188	8087.94
	8916.73	12.368	0.029492	0.0140055	8916.73
	9096.09	12.368	0.0299143	0.0128622	9102.28
	9949.62	68.035	0.0288815	0.0132539	9980.55
	10326.9	12.368	0.0293468	0.0142182	10326.9
	10438.2	12.368	0.028048	0.0128352	10438.2
	10568.1	12.368	0.0281899	0.0117734	10574.3
	10685.6	12.368	0.0285893	0.0132661	10685.6
	11069.1	12.368	0.0269313	0.0130424	11069.1
	11650.5	12.368	0.0280203	0.0131474	11650.5
	11737.1	12.368	0.0269317	0.0139039	11737.1
	12120.5	12.37	0.0221625	0.0135825	12132.9
	12157.7	12.368	0.024785	0.0125009	12157.7
	12578.2	24.74	0.0279032	0.0110373	12590.6
	12627.7	12.368	0.0266755	0.0121684	12627.7
	12658.6	12.368	0.0271778	0.0130421	12664.8
	12701.9	12.368	0.0268295	0.0123931	12701.9
	12800.9	12.368	0.0263547	0.0138249	12800.9
	13481.2	12.368	0.02854	0.012919	13481.2
	13536.9	12.368	0.0274485	0.0120616	13530.7
	13623.5	12.368	0.026813	0.0122028	13629.7
	13852.3	12.37	0.0258442	0.0136903	13864.7
	13901.8	12.37	0.0269167	0.0133042	13889.5
	14019.3	12.368	0.0245986	0.0118161	14013.2
	14050.3	12.368	0.0219461	0.0122302	14050.3
	14081.2	12.368	0.0254356	0.0133226	14075
	14186.3	12.368	0.0244201	0.013441	14186.3
	14334.8	12.368	0.0217593	0.013655	14334.8
	14421.4	61.85	0.025716	0.0119859	14483.2
	14996.6	12.368	0.0320638	0.0133468	14990.4
	15138.8	12.368	0.0250064	0.0115958	15138.8
	15274.9	12.368	0.024455	0.0131479	15274.9
	15299.6	12.368	0.0263465	0.0134116	15299.6
	15553.2	12.368	0.0245591	0.0144285	15547
	15608.9	12.368	0.0239889	0.0115826	15608.9
	16116	12.368	0.026102	0.0116043	16116
	16573.7	12.368	0.0231555	0.0119833	16573.7
	16895.4	12.368	0.0231957	0.0119095	16895.4
	17983.9	12.368	0.0164818	0.0117347	17983.9
	18120	12.368	0.01713	0.0120087	18120
	18961.1	12.368	0.0261962	0.014377	18961.1
	19592	12.368	0.0277235	0.0138685	19592
	21311.4	12.368	0.0289152	0.015053	21311.4
	21936.1	18.555	0.0281088	0.0142588	21917.6
	22696.9	12.368	0.0234549	0.011872	22696.9
	22845.3	12.368	0.0263776	0.0144191	22845.3
	23142.2	12.368	0.026162	0.0120651	23142.2
	23606.1	12.368	0.024048	0.0113404	23612.2
	23680.3	43.295	0.0252763	0.0100412	23698.8
	24490.5	12.368	0.0245221	0.0135335	24490.5
	24700.8	12.368	0.0228072	0.0131636	24700.8
	24768.8	12.368	0.024613	0.0127958	24775
	26005.8	43.295	0.0252617	0.0130523	25999.6
	26086.2	12.368	0.0257769	0.01358	26086.2
	26141.9	12.368	0.0239057	0.013134	26135.7
	28448.9	12.368	0.0245859	0.013962	28448.9
	28479.8	12.368	0.0238783	0.0130551	28473.6
	28510.7	12.368	0.0245625	0.0123818	28510.7
	28671.6	12.368	0.0224029	0.0134849	28671.6
	28708.7	12.368	0.0238743	0.0129658	28708.7
	28832.4	12.368	0.0263898	0.0131353	28832.4
	28881.8	12.368	0.0270388	0.0124065	28881.8
	28906.6	12.368	0.0285686	0.0129985	28906.6
	29141.6	12.368	0.0128959	0.0119129	29141.6
	29376.6	12.368	0.0127123	0.0111149	29376.6
	29407.6	12.368	0.0150184	0.011687	29401.4
	29438.5	12.368	0.0138661	0.0122166	29438.5
	29958	12.368	0.025755	0.0128213	29958
	30038.4	12.368	0.0272502	0.0123875	30032.2
	31207.4	12.368	0.0240444	0.0126116	31207.4
	31232.1	12.368	0.0231806	0.0131675	31232.1
	31281.6	12.368	0.022938	0.0123276	31281.6
	31838.3	12.368	0.0243167	0.0133424	31838.3
	32704.2	12.368	0.0240071	0.0120477	32704.2
	33007.2	18.555	0.0239705	0.0133832	33001
	33093.8	18.555	0.0247691	0.0123613	33112.4
	36742.9	18.555	0.0251238	0.0112226	36761.5
	38029.4	12.368	0.0136653	0.0134742	38023.2
	38450	12.368	0.00670876	0.0069468	38443.8
	39111.8	12.368	0.027204	0.0145489	39111.8
	39161.3	12.369	0.0284326	0.0147814	39161.3
	39724.1	12.368	0.0259039	0.01232	39730.3
	39761.2	12.368	0.0279738	0.01361	39755
	39847.8	12.368	0.0281341	0.0152802	39854
	41592	12.368	0.0277694	0.0126733	41598.2
	41635.3	12.369	0.028543	0.0119111	41635.3
	42185.7	12.368	0.0235844	0.0122485	42179.5
	42309.4	12.368	0.0233461	0.0128142	42303.2
	42624.9	12.368	0.0202062	0.0123892	42624.9
	43373.2	12.368	0.0216489	0.0131979	43367.1
	43948.4	12.368	0.0242694	0.0125009	43948.4
	45210.2	12.369	0.0221097	0.0123408	45210.2
	45834.9	12.368	0.0238273	0.0130256	45841
	45902.9	12.368	0.0242776	0.0113402	45902.9
	48939.7	12.368	0.0224701	0.0130976	48945.9
	48995.4	12.368	0.0232583	0.0123145	48995.4
	49032.5	12.369	0.0250036	0.0125934	49044.9
	50356.1	12.368	0.0204544	0.0104886	50356.1
	50894.2	12.368	0.0227648	0.010949	50888
	50943.7	18.555	0.0226067	0.011219	50925.1
	50999.3	12.368	0.0206336	0.0118053	50999.3
	51073.5	12.368	0.0248831	0.0113458	51073.5
	51191.1	12.368	0.0242861	0.0119303	51184.9
	51271.5	24.74	0.0240146	0.0118879	51271.5
	51395.2	61.85	0.0243946	0.0115563	51457
	51525	18.555	0.0225789	0.0121407	51531.2
	54388.7	12.368	0.0239823	0.0110155	54388.7
	54617.5	18.555	0.0236448	0.0116748	54636.1
	55192.7	12.368	0.0264848	0.0130586	55192.7
	55582.4	12.368	0.0219049	0.0123759	55588.6
	56046.3	12.368	0.0232698	0.0111776	56046.3
	57147.2	12.368	0.0252622	0.011443	57147.2
	57592.5	12.369	0.0282621	0.0130269	57592.5
	57666.7	37.109	0.0296584	0.0130705	57679.1
	57740.9	12.368	0.0293876	0.0136668	57740.9
	57771.9	12.368	0.0291085	0.0143333	57765.7
	57809	12.368	0.0286922	0.0140217	57815.2
	57839.9	12.368	0.0261868	0.0137021	57839.9
	57951.2	12.368	0.0273372	0.013944	57951.2
	58211	12.368	0.0304247	0.0137839	58211
	59509.8	12.369	0.0122105	0.00881039	59509.8
	59676.8	12.368	0.012815	0.00815583	59670.7
	60146.9	12.368	0.020235	0.0138721	60153.1
	60864.4	12.368	0.0276342	0.0150822	60870.5
	61458.1	12.368	0.0258462	0.0135747	61451.9
	61507.6	12.368	0.0274479	0.0137912	61501.4
	61544.7	12.368	0.0253099	0.0125233	61538.5
	61575.6	12.368	0.026838	0.0133367	61575.6
	61804.5	12.368	0.028261	0.0158212	61798.3
	62701.3	12.369	0.0233392	0.0121903	62713.7
	62757	12.368	0.0240794	0.0118183	62750.8
	63814.6	24.738	0.0260787	0.0128317	63789.9
	64563	12.368	0.0237222	0.0111729	64556.8
	64618.6	12.368	0.0242697	0.0117415	64618.6
	64705.2	12.368	0.0229644	0.0118489	64705.2
	64791.8	12.368	0.0220382	0.011762	64791.8
	66641.1	18.559	0.0251465	0.0137073	66634.9
	67933.8	49.477	0.0224643	0.012671	67958.5
	68032.8	12.368	0.0212774	0.0128274	68020.4
	68082.2	12.368	0.0205918	0.0120808	68069.9
	68632.7	12.368	0.0223608	0.0125861	68626.5
	68731.7	12.368	0.0234485	0.0133526	68737.8
	71180.9	12.368	0.0235524	0.0126969	71187.1
	71354.1	12.368	0.0242581	0.0133583	71360.3
	72257.1	12.368	0.0300732	0.015904	72250.9
	72343.7	18.555	0.0251667	0.0141149	72325.1
	72387	12.368	0.0206161	0.0138016	72399.3
	72442.6	12.368	0.0194636	0.0135624	72448.8
	72523	12.368	0.0195187	0.0122942	72523
	73382.8	12.368	0.022564	0.0121934	73388.9
	73419.9	12.368	0.023822	0.0128949	73426
	76147.4	12.368	0.0215307	0.0120217	76135.1
	76240.2	12.368	0.0215524	0.0130871	76246.4
	76339.2	12.368	0.021694	0.0125474	76333
	77044.3	12.368	0.0243626	0.0134958	77038.1
	77767.9	12.368	0.0245073	0.0137953	77780.3
	77805	12.368	0.0253404	0.0133927	77817.4
	78268.9	12.368	0.0236046	0.0132995	78262.7
	78336.9	12.368	0.0245442	0.0135248	78336.9
	79351.3	12.368	0.0249254	0.0135582	79338.9
	80136.8	18.555	0.0236855	0.0110539	80155.3
	80464.6	12.368	0.0245318	0.0115376	80452.2
	80637.7	12.368	0.0226852	0.0102846	80625.4
	82047.9	12.368	0.0238956	0.0122853	82035.5
	82629.3	12.368	0.0241108	0.0131938	82616.9
	82821	30.922	0.0244062	0.013651	82839.6
	82963.3	12.367	0.0218561	0.0118603	82975.7
	82988	12.367	0.0221091	0.0125005	82988
	83018.9	12.368	0.0238011	0.0116276	83012.8
	83179.8	12.368	0.0240854	0.01228	83185.9
	83829.2	12.368	0.0262948	0.0121782	83829.2
	83922	12.368	0.0269392	0.0127436	83928.1
	84342.5	12.368	0.0290443	0.0139057	84336.4
	85078.5	12.368	0.0276116	0.0134649	85066.2
	86117.6	12.368	0.0130945	0.008351	86105.3
	86191.8	12.368	0.0108258	0.0091932	86179.5
	86426.9	12.368	0.0301312	0.0129293	86426.9
	86519.6	30.922	0.0302258	0.0145941	86550.6
	86581.5	12.368	0.0276753	0.0139158	86575.3
	86668.1	18.555	0.0318799	0.0136659	86686.6
	86810.3	61.848	0.0311936	0.0132866	86773.2
	87156.7	12.368	0.0280966	0.0123836	87169.1
	87206.2	12.368	0.027879	0.0126279	87206.2
	87255.7	12.368	0.0271162	0.0132973	87255.7
	91585.1	12.368	0.0245908	0.0111927	91585.1
	92624.2	12.368	0.0246538	0.0111441	92624.2
	93051	18.555	0.0282813	0.0152077	93057.2
	93106.6	12.368	0.0294855	0.0136668	93119
	93156.1	12.368	0.0273493	0.0136369	93156.1
	93224.2	12.368	0.0270838	0.0142933	93230.4
	93638.6	12.368	0.0244091	0.0143387	93626.2
	93743.7	12.368	0.0255348	0.0144415	93749.9
	93873.6	12.368	0.0250915	0.0143275	93873.6
	94894.1	12.368	0.0267318	0.0138445	94887.9
	94974.5	12.368	0.02666	0.0134111	94974.5
	95172.4	12.368	0.0250553	0.0132741	95172.4
	95221.9	12.368	0.0240466	0.0136823	95221.9
	95456.9	12.371	0.0251746	0.0142248	95444.6
	95512.6	12.368	0.0254509	0.0127787	95518.8
	95778.6	12.368	0.0261635	0.0152617	95790.9
	98605.1	30.922	0.0231636	0.0109803	98611.3
	98846.3	12.368	0.021613	0.0114423	98833.9
	99341.1	12.367	0.0190666	0.0113317	99341.1
	99365.8	12.367	0.0174209	0.0115407	99365.8
	99403	12.368	0.0179126	0.0109406	99390.6

## Sheet: TBCS 2
	Centroid [m/z]	± [Da]	Maximum intensity in interval - Regions - No Normalization	Standard deviation at maximum - Regions - No Normalization	m/z at maximum - Regions - No Normalization
	2018.31	18.678	1.53642	1.57198	2022.04
	2051.93	7.47	0.163823	0.120772	2051.93
	2074.34	7.471	0.711373	0.450032	2081.81
	2111.7	14.942	0.332859	0.194392	2126.64
	2175.2	26.149	0.363393	0.196292	2171.47
	2223.76	7.47	0.188182	0.124351	2223.76
	2264.86	26.149	0.315544	0.2058	2268.59
	2373.19	67.24	0.482244	0.326668	2305.95
	2462.84	7.47	0.241717	0.174207	2462.84
	2485.26	7.471	0.250156	0.203818	2485.26
	2518.88	11.207	0.334628	0.243038	2507.67
	2586.11	41.091	0.464753	0.486799	2582.38
	2649.62	7.471	0.234343	0.138976	2642.15
	2686.98	14.942	0.230054	0.158135	2701.92
	2724.33	7.471	0.236078	0.149931	2731.8
	2761.69	14.942	0.226601	0.145946	2776.63
	2791.57	7.47	0.233604	0.1377	2791.57
	2821.46	14.942	0.260066	0.164147	2806.51
	2855.08	7.47	0.200012	0.120471	2851.34
	2873.76	7.47	0.15958	0.108525	2873.76
	2903.64	7.471	0.197562	0.117333	2911.11
	2948.47	22.413	0.226278	0.160088	2963.41
	3000.76	7.471	0.195043	0.12219	3000.76
	3034.39	7.47	0.209015	0.125259	3030.65
	3053.06	7.47	0.191048	0.118636	3053.06
	3071.74	7.47	0.173061	0.110119	3068.01
	3094.15	7.47	0.246944	0.248271	3097.89
	3112.83	7.47	0.179721	0.118825	3112.83
	3142.72	7.47	0.19294	0.109785	3142.72
	3172.6	14.942	0.25377	0.18634	3187.54
	3221.16	7.47	0.184864	0.108908	3224.9
	3247.31	7.47	0.185872	0.113373	3247.31
	3273.46	7.47	0.19321	0.116036	3277.2
	3333.23	26.149	0.29999	0.406831	3329.5
	3378.06	7.47	0.178328	0.120701	3374.32
	3396.74	7.47	0.171463	0.108933	3396.74
	3411.68	7.47	0.18508	0.109671	3411.68
	3426.62	7.47	0.20592	0.143581	3426.62
	3441.56	7.47	0.190358	0.167979	3441.56
	3478.92	7.471	0.191335	0.141469	3486.39
	3549.89	11.207	0.268255	0.298988	3538.69
	3602.19	18.678	0.177331	0.104387	3590.99
	3635.81	7.47	0.164048	0.0967124	3635.81
	3684.38	7.47	0.152035	0.0960521	3680.64
	3703.05	7.47	0.184809	0.111629	3703.05
	3736.67	11.207	0.159935	0.098332	3740.41
	3774.03	7.47	0.152309	0.0899448	3770.29
	3822.59	7.47	0.158258	0.0932141	3822.59
	3841.27	7.47	0.151203	0.0889228	3845.01
	3878.63	7.47	0.174276	0.0999495	3874.89
	3934.66	7.47	0.169392	0.0941127	3934.66
	3957.07	7.47	0.146942	0.087156	3957.07
	3979.49	7.47	0.157868	0.0898398	3979.49
	4024.31	7.47	0.160751	0.090455	4024.31
	4095.29	33.62	0.160925	0.102029	4076.61
	4143.85	7.47	0.162068	0.102847	4143.85
	4170	7.47	0.138912	0.0853554	4166.27
	4196.15	7.471	0.165402	0.0935129	4196.15
	4252.18	11.207	0.177627	0.12928	4248.45
	4282.07	7.47	0.169889	0.0991365	4285.8
	4326.9	7.47	0.17463	0.102679	4330.63
	4360.52	14.942	0.169838	0.0992348	4375.46
	4397.87	7.47	0.13334	0.0780901	4397.87
	4424.02	7.47	0.188376	0.117946	4420.28
	4468.85	11.207	0.165467	0.101231	4465.11
	4532.35	37.356	0.174624	0.100367	4509.94
	4599.59	14.942	0.161644	0.0998278	4592.12
	4636.95	7.471	0.175035	0.108678	4636.95
	4659.36	7.47	0.13274	0.078774	4659.36
	4685.51	11.207	0.174564	0.105746	4681.78
	4726.6	7.47	0.177002	0.107163	4726.6
	4749.02	7.471	0.14299	0.08261	4756.49
	4771.43	7.47	0.175051	0.109161	4771.43
	4793.84	7.47	0.133435	0.0771872	4793.84
	4816.26	7.47	0.191061	0.115969	4816.26
	4831.2	7.47	0.126053	0.0743117	4831.2
	4857.35	7.47	0.164909	0.0989714	4861.08
	4902.18	26.149	0.155954	0.0939342	4905.91
	4958.21	14.942	0.197743	0.333616	4965.68
	4999.3	11.207	0.151085	0.0887309	4995.56
	5040.39	7.471	0.147556	0.085365	5032.92
	5081.48	7.47	0.159995	0.09511	5077.75
	5126.31	7.47	0.151153	0.0910838	5122.57
	5171.14	11.207	0.158368	0.0942166	5167.4
	5208.49	7.47	0.152379	0.085788	5212.23
	5230.91	7.47	0.11888	0.0709446	5227.17
	5257.06	7.47	0.141335	0.0821006	5257.06
	5301.88	7.47	0.134706	0.0790887	5301.88
	5316.82	7.47	0.125052	0.0725689	5316.82
	5342.97	7.47	0.133382	0.0816455	5346.71
	5361.65	7.47	0.127225	0.0673562	5361.65
	5391.54	7.47	0.138492	0.0762909	5391.54
	5406.48	7.47	0.118683	0.074218	5406.48
	5436.36	14.942	0.129104	0.07032	5436.36
	5481.19	7.471	0.133264	0.0729351	5473.72
	5518.55	7.47	0.13014	0.0743954	5518.55
	5533.49	7.47	0.114299	0.0649575	5533.49
	5563.37	7.47	0.132281	0.0759172	5563.37
	5608.2	7.47	0.134453	0.0749718	5608.2
	5645.56	7.471	0.145185	0.0771466	5653.03
	5667.97	7.47	0.112891	0.0658461	5667.97
	5697.85	7.47	0.134345	0.0762101	5697.85
	5727.74	7.47	0.115863	0.0660387	5727.74
	5750.15	7.471	0.127629	0.0723608	5742.68
	5783.77	11.207	0.123774	0.0703793	5787.51
	5836.07	11.207	0.128953	0.0696661	5824.86
	5880.9	11.207	0.128225	0.071453	5869.69
	5921.99	14.942	0.128423	0.0684308	5914.52
	5966.81	14.942	0.128485	0.0716928	5959.34
	6004.17	7.471	0.130602	0.0761972	6004.17
	6049	7.47	0.129878	0.0751026	6049
	6071.41	7.471	0.110966	0.0619201	6078.88
	6093.82	7.47	0.127623	0.0718122	6093.82
	6108.77	7.47	0.101674	0.0605579	6108.77
	6123.71	7.47	0.111173	0.0629792	6123.71
	6138.65	7.47	0.121895	0.0692851	6138.65
	6153.59	7.47	0.10199	0.0597547	6153.59
	6179.74	7.47	0.120078	0.0664882	6183.48
	6202.16	7.47	0.107155	0.060092	6205.89
	6232.04	11.207	0.116261	0.0688943	6228.31
	6317.96	59.769	0.123555	0.0695549	6310.49
	6400.14	7.47	0.113706	0.0629022	6400.14
	6418.82	7.47	0.0990638	0.0585526	6415.09
	6444.97	7.47	0.11518	0.0616904	6444.97
	6459.91	7.47	0.0995095	0.0582045	6459.91
	6489.8	7.47	0.11895	0.0658725	6489.8
	6512.21	7.47	0.10224	0.0575623	6512.21
	6534.62	7.47	0.112975	0.0632133	6534.62
	6579.45	7.47	0.112135	0.0598627	6579.45
	6594.39	7.47	0.101127	0.0554203	6594.39
	6620.54	7.47	0.10946	0.0608181	6624.28
	6665.37	7.47	0.111999	0.0595615	6669.1
	6710.2	7.47	0.103459	0.057035	6706.46
	6728.87	7.47	0.101166	0.055174	6728.87
	6769.97	7.47	0.0967309	0.0567145	6766.23
	6796.11	7.47	0.102114	0.0561222	6796.11
	6826	14.942	0.103475	0.0583301	6840.94
	6904.45	7.47	0.0954046	0.0515073	6900.71
	6945.54	7.471	0.0995992	0.055355	6953.01
	6990.36	7.47	0.0963431	0.0538064	6990.36
	7042.66	7.47	0.0980231	0.0541015	7042.66
	7076.28	7.47	0.0951449	0.0535631	7080.02
	7094.96	7.47	0.094487	0.0545833	7094.96
	7136.05	7.47	0.0930172	0.0517671	7139.79
	7162.2	7.47	0.0917554	0.0547187	7162.2
	7207.03	7.47	0.0895938	0.0537843	7207.03
	7292.95	7.47	0.0875568	0.0488713	7289.21
	7348.98	7.471	0.0886269	0.048899	7356.45
	7386.34	7.47	0.0919717	0.0511324	7386.34
	7569.38	7.47	0.0993273	0.0561715	7565.64
	7662.77	7.47	0.0913213	0.0502369	7662.77
	7696.39	7.47	0.0902264	0.0485505	7700.12
	7744.95	7.47	0.0899979	0.0511673	7744.95
	7774.84	7.47	0.0893125	0.0499733	7774.84
	7883.17	7.47	0.0933736	0.050019	7879.43
	8006.44	7.47	0.0857202	0.0463476	8006.44
	8047.53	7.47	0.084841	0.0478854	8043.8
	8096.1	7.47	0.0898044	0.0489313	8096.1
	8200.69	7.47	0.0807786	0.0459532	8200.69
	8252.99	7.471	0.085935	0.0470954	8252.99
	8320.23	7.47	0.0832614	0.0476403	8320.23
	8376.26	11.207	0.0776714	0.0409045	8365.06
	8417.35	14.942	0.0807712	0.0536489	8409.89
	8499.54	7.47	0.0807909	0.0430375	8499.54
	8566.78	7.47	0.0905095	0.0480523	8566.78
	8589.19	7.47	0.0827407	0.0452976	8589.19
	8604.14	7.47	0.0821575	0.045066	8604.14
	8686.32	7.47	0.081072	0.0445088	8686.32
	8858.15	7.47	0.0791948	0.0432356	8858.15
	8884.3	7.47	0.0764092	0.0430676	8880.57
	8910.45	7.47	0.0768929	0.0439036	8910.45
	8929.13	7.47	0.0749541	0.0429152	8925.4
	8962.75	7.471	0.0814027	0.0465182	8962.75
	9041.2	7.47	0.0776054	0.0439981	9044.93
	9108.44	11.207	0.0758211	0.0420668	9119.65
	9142.06	7.47	0.0750817	0.0412984	9142.06
	9160.74	7.47	0.0752835	0.0405722	9164.47
	9261.6	29.885	0.0849311	0.0583687	9261.6
	9325.1	7.47	0.0732917	0.0416802	9321.37
	9399.81	33.621	0.073306	0.0387213	9403.55
	9470.79	14.942	0.0731197	0.0405198	9470.79
	9500.67	7.47	0.0656249	0.0396406	9500.67
	9526.82	7.47	0.0537752	0.0342759	9523.09
	9545.5	7.47	0.0520894	0.0378829	9545.5
	9605.27	7.471	0.057964	0.0339181	9612.74
	9679.98	7.47	0.0668432	0.03795	9679.98
	9709.87	7.47	0.067976	0.0347602	9709.87
	9724.81	7.47	0.0667438	0.0348614	9724.81
	9762.16	7.47	0.0666805	0.0355008	9762.16
	9810.73	7.47	0.0666174	0.0341755	9806.99
	9851.82	7.471	0.0665226	0.0355702	9859.29
	9889.17	14.942	0.0666079	0.0348325	9881.7
	9967.62	41.091	0.066167	0.0353427	9934
	10057.3	11.207	0.0655909	0.0344485	10068.5
	10120.8	7.471	0.0695234	0.0367569	10113.3
	10146.9	7.47	0.0660899	0.0364943	10143.2
	10165.6	7.47	0.0651806	0.0340445	10165.6
	10195.5	14.942	0.0663123	0.0354805	10210.4
	10225.4	7.47	0.0652712	0.0355338	10225.4
	10251.5	11.207	0.0639127	0.0337981	10247.8
	10285.1	7.471	0.0648693	0.0339559	10285.1
	10326.2	18.678	0.065788	0.0343893	10307.6
	10374.8	7.47	0.059832	0.0331863	10374.8
	10400.9	7.47	0.0618664	0.0325686	10397.2
	10442	7.47	0.0607385	0.0314426	10442
	10464.5	7.47	0.0621473	0.0328466	10464.5
	10542.9	18.678	0.0620072	0.0330614	10524.2
	10576.5	7.47	0.059257	0.0317634	10576.5
	10591.5	7.47	0.0588902	0.0305693	10591.5
	10651.2	22.414	0.0599548	0.0309833	10651.2
	10699.8	7.47	0.0590996	0.0332601	10703.5
	10725.9	7.471	0.0606683	0.0323597	10733.4
	10804.4	56.034	0.0649998	0.03302	10785.7
	10882.8	7.47	0.0576748	0.0335398	10882.8
	10897.8	7.47	0.0570188	0.0318431	10897.8
	11024.8	7.47	0.0546998	0.0302488	11024.8
	11047.2	7.47	0.0549503	0.0305531	11047.2
	11073.4	11.207	0.0572191	0.0309114	11077.1
	11107	7.471	0.0563013	0.0308289	11099.5
	11148.1	7.47	0.0566889	0.0313627	11151.8
	11174.2	7.47	0.0546073	0.030221	11174.2
	11192.9	7.47	0.0547825	0.0307131	11189.2
	11219	7.47	0.0539142	0.0296495	11219
	11234	7.47	0.054446	0.0307376	11234
	11256.4	7.47	0.0558707	0.0310151	11256.4
	11286.3	7.47	0.0556335	0.0297038	11286.3
	11349.8	7.47	0.0551037	0.0308875	11353.5
	11387.1	7.47	0.0552045	0.0303188	11383.4
	11435.7	29.885	0.054938	0.0300529	11428.2
	11488	7.471	0.053371	0.0296984	11480.5
	11525.4	7.47	0.0532392	0.0288152	11525.4
	11540.3	7.47	0.052625	0.0290766	11540.3
	11596.3	33.62	0.0538314	0.0288742	11630
	11697.2	7.47	0.0535358	0.0280889	11697.2
	11738.3	26.149	0.053909	0.0281579	11734.5
	11786.8	7.47	0.0522545	0.0293052	11786.8
	11801.8	7.47	0.0511686	0.0285956	11801.8
	11820.5	7.47	0.0523648	0.0295376	11824.2
	11839.1	7.47	0.0532617	0.0301846	11839.1
	11891.4	7.47	0.0520745	0.0298892	11891.4
	11966.2	7.47	0.0498447	0.0271734	11966.2
	12044.6	7.47	0.0531107	0.0288066	12040.9
	12130.5	67.24	0.0570465	0.0273075	12115.6
	12220.2	7.47	0.0493588	0.0265443	12220.2
	12302.4	7.471	0.0490569	0.0264235	12294.9
	12324.8	7.47	0.0472679	0.0252994	12324.8
	12347.2	7.471	0.0481098	0.0249639	12354.7
	12369.6	7.47	0.0469972	0.0245549	12369.6
	12407	22.414	0.0489917	0.0260273	12429.4
	12492.9	7.47	0.0479393	0.024925	12489.1
	12534	14.942	0.0478666	0.0252214	12548.9
	12578.8	14.942	0.0489142	0.0252754	12563.8
	12616.1	7.471	0.0478646	0.0253517	12608.7
	12646	7.47	0.0473024	0.025168	12646
	12679.7	18.678	0.047513	0.0255147	12683.4
	12732	11.207	0.0460817	0.0249169	12735.7
	12769.3	11.207	0.0456077	0.0243954	12780.5
	12795.5	7.47	0.0455578	0.0241628	12795.5
	12832.8	7.47	0.0456093	0.0248988	12832.8
	12847.8	7.47	0.0452982	0.0246106	12847.8
	12862.7	7.47	0.044974	0.0249781	12862.7
	12967.3	82.183	0.0473187	0.0254193	12937.4
	13079.4	14.942	0.0472304	0.0254362	13086.8
	13176.5	7.471	0.045401	0.0241658	13169
	13221.3	14.942	0.0453326	0.0229139	13236.3
	13258.7	7.47	0.0436016	0.0241694	13258.7
	13333.4	14.942	0.043416	0.0232683	13325.9
	13363.3	7.47	0.0416638	0.0239601	13363.3
	13400.6	7.47	0.0417828	0.0241689	13400.6
	13415.6	7.47	0.0415984	0.0208462	13415.6
	13471.6	18.678	0.0389527	0.0227963	13482.8
	13527.6	22.414	0.0380123	0.0225812	13505.2
	13576.2	11.207	0.0404448	0.0207129	13579.9
	13617.3	14.942	0.0422284	0.0215203	13617.3
	13736.8	89.654	0.0432733	0.0225141	13759.2
	13848.9	7.47	0.0413167	0.0219564	13848.9
	13893.7	29.884	0.042795	0.0224447	13908.7
	13938.5	7.47	0.0410065	0.0224428	13938.5
	13957.2	7.47	0.0419317	0.0222545	13961
	14102.9	127.009	0.0420931	0.0216135	14043.1
	14263.5	18.678	0.040912	0.0219458	14267.3
	14315.8	11.207	0.0413894	0.022174	14319.6
	14360.7	18.678	0.0415095	0.0223709	14342
	14405.5	11.207	0.0406833	0.0212658	14401.8
	14431.6	7.47	0.0398982	0.021632	14431.6
	14446.6	7.47	0.0393672	0.0206738	14446.6
	14472.7	11.207	0.0408431	0.0215946	14483.9
	14498.9	7.47	0.0392397	0.0209998	14498.9
	14513.8	7.47	0.0388995	0.0211468	14513.8
	14528.8	7.47	0.0382877	0.0212523	14528.8
	14543.7	7.47	0.0388034	0.021837	14543.7
	14558.6	7.47	0.0390789	0.0215936	14558.6
	14577.3	7.47	0.0385766	0.0205797	14581.1
	14603.5	7.47	0.0390345	0.0210426	14603.5
	14678.2	52.298	0.0401593	0.0206613	14693.1
	14767.8	22.414	0.0390613	0.0199208	14790.3
	14965.8	160.63	0.0469475	0.0415626	15126.5
	15160.1	7.47	0.0433598	0.0296726	15156.3
	15197.4	11.207	0.0435534	0.0275864	15186.2
	15302	78.447	0.0429526	0.0239827	15343.1
	15485.1	82.183	0.0391308	0.0206403	15544.8
	15642	59.77	0.0392873	0.0207116	15612.1
	15739.1	7.47	0.0379613	0.0195436	15739.1
	15761.5	7.47	0.0374695	0.0194485	15761.5
	15776.4	7.47	0.0376811	0.0191725	15776.4
	15806.3	7.471	0.0378015	0.0197745	15813.8
	15922.1	7.47	0.0390119	0.0204109	15925.9
	16000.6	14.942	0.0375638	0.0203146	15993.1
	16067.8	29.884	0.0383904	0.0204996	16090.2
	16157.5	37.355	0.0376666	0.0192751	16194.8
	16239.7	14.942	0.0374258	0.0195707	16224.7
	16314.4	7.471	0.0368018	0.0195177	16306.9
	16344.3	7.47	0.0351375	0.0201022	16344.3
	16359.2	7.47	0.0363377	0.0187815	16359.2
	16404	22.413	0.0333856	0.0198414	16381.6
	16452.6	11.207	0.02294	0.0170966	16463.8
	16493.7	7.47	0.0223039	0.0159116	16493.7
	16516.1	7.47	0.0232912	0.0168834	16516.1
	16575.9	7.47	0.0244455	0.0165657	16575.9
	16594.5	7.47	0.0323771	0.0185602	16590.8
	16620.7	7.47	0.0326404	0.0188015	16620.7
	16650.6	14.942	0.0369362	0.0184377	16665.5
	16736.5	56.034	0.036823	0.0191099	16762.6
	16822.4	7.471	0.0379293	0.0189074	16814.9
	16953.2	56.034	0.0372048	0.0182162	16964.4
	17042.8	18.678	0.0365423	0.0187187	17024.1
	17076.4	7.47	0.0359107	0.0184098	17076.4
	17091.4	7.47	0.0356474	0.0181239	17091.4
	17121.3	7.47	0.0359761	0.0177576	17121.3
	17162.3	7.47	0.0363311	0.0177476	17166.1
	17196	7.47	0.0360868	0.0176908	17196
	17210.9	7.47	0.0361401	0.0178078	17210.9
	17225.9	7.47	0.0361825	0.0177567	17225.9
	17248.3	7.471	0.0368316	0.0183399	17248.3
	17270.7	7.47	0.0370272	0.0180701	17270.7
	17289.4	7.47	0.0379662	0.0178727	17285.6
	17319.2	11.207	0.0372121	0.0176206	17308
	17367.8	22.414	0.0364162	0.0185208	17360.3
	17431.3	11.207	0.0364764	0.018828	17427.6
	17457.5	7.47	0.0357626	0.0181332	17457.5
	17487.3	7.472	0.0352556	0.0180244	17487.3
	17517.2	7.472	0.0356695	0.0185103	17517.2
	17603.1	63.505	0.0363635	0.0182707	17651.7
	17685.3	7.47	0.0360789	0.0177109	17689.1
	17711.5	7.47	0.0350488	0.0183078	17711.5
	17733.9	7.472	0.0359795	0.0176204	17733.9
	17778.7	7.47	0.0339901	0.018375	17778.7
	17827.3	7.47	0.034079	0.0178574	17823.5
	17846	7.47	0.0340411	0.0175107	17846
	17868.4	7.47	0.034742	0.0178265	17868.4
	17958	14.942	0.0336781	0.018016	17943.1
	18014.1	7.47	0.0298912	0.0165758	18010.3
	18032.7	7.47	0.0265943	0.0155987	18032.7
	18055.2	7.47	0.0255693	0.0168543	18055.2
	18077.6	7.47	0.0257627	0.0166264	18077.6
	18107.4	7.47	0.0244783	0.0164486	18107.4
	18126.1	7.47	0.0248435	0.0162911	18122.4
	18159.7	7.47	0.023567	0.0166096	18159.7
	18185.9	7.47	0.0274988	0.0155355	18189.6
	18346.5	7.472	0.0327393	0.0164609	18339.1
	18391.4	7.47	0.0319639	0.0161704	18391.4
	18413.8	7.47	0.0321389	0.01698	18413.8
	18525.8	7.47	0.0322376	0.0167479	18525.8
	18548.2	7.47	0.0317587	0.0169751	18548.2
	18936.7	7.47	0.0267656	0.0155454	18936.7
	19045.1	11.207	0.02838	0.0147615	19041.3
	19071.2	7.47	0.0285023	0.0153456	19071.2
	19213.2	7.47	0.0302341	0.0156747	19213.2
	19235.6	7.47	0.02974	0.0160521	19235.6
	19280.4	7.47	0.0297171	0.0162737	19280.4
	19336.5	7.47	0.0301731	0.0163409	19340.2
	19396.2	7.47	0.0297151	0.0158145	19400
	19571.8	7.47	0.0289516	0.0161478	19571.8
	19706.3	7.47	0.0317969	0.0166583	19706.3
	19736.2	7.47	0.0333102	0.0158906	19736.2
	19792.2	33.62	0.0349548	0.0160953	19781
	19881.8	7.47	0.0305951	0.0163202	19878.1
	19911.7	7.47	0.0310717	0.0155762	19908
	19945.4	7.47	0.0293066	0.0160744	19945.4
	19960.3	7.47	0.0300684	0.0156062	19960.3
	20498.2	7.47	0.0297264	0.015265	20498.2
	20561.7	7.47	0.030034	0.0151814	20565.5
	20580.4	7.47	0.0296635	0.0155328	20580.4
	21312.6	7.47	0.0293417	0.0160254	21312.6
	21349.9	7.47	0.029355	0.0149639	21349.9
	21372.3	7.47	0.0284618	0.0158429	21372.3
	21398.5	7.47	0.0279822	0.0147705	21394.8
	21506.8	7.47	0.0228581	0.0145213	21506.8
	21566.6	7.47	0.0227097	0.0148262	21566.6
	21589	7.47	0.0215312	0.0141141	21589
	21604	7.47	0.0213595	0.014252	21604
	21794.5	11.207	0.029358	0.0144635	21790.7
	22298.8	7.47	0.0292974	0.0144549	22298.8
	22395.9	7.47	0.0293339	0.0147465	22395.9
	22440.7	7.47	0.0298374	0.0147872	22440.7
	22455.7	7.47	0.0307996	0.0151991	22455.7
	22470.6	7.47	0.0301051	0.0153357	22470.6
	22485.5	7.47	0.0307355	0.0149175	22485.5
	22515.4	7.47	0.0290658	0.0144623	22515.4
	22545.3	7.47	0.0291009	0.0148351	22545.3
	22635	7.47	0.0283411	0.0146617	22635
	22941.3	7.47	0.0298872	0.0143937	22941.3
	23001.1	7.47	0.0294158	0.0144685	23001.1
	23210.3	7.47	0.0276392	0.0146733	23210.3
	23232.7	7.471	0.0255927	0.0143536	23225.2
	23255.1	7.47	0.0239553	0.014961	23255.1
	23277.5	7.47	0.023163	0.0139942	23277.5
	23344.7	7.47	0.0200811	0.0138881	23344.7
	23509.1	7.47	0.0246812	0.0145198	23509.1
	23542.7	11.206	0.0250258	0.0147044	23553.9
	23587.5	11.207	0.028414	0.0152231	23576.3
	23703.3	7.47	0.0290699	0.0146081	23703.3
	24166.6	7.47	0.0274649	0.0143196	24166.6
	24189	7.47	0.02798	0.0143713	24189
	24218.9	7.47	0.0277471	0.014128	24218.9
	24233.8	7.47	0.0266371	0.013999	24233.8
	24274.9	18.678	0.0269499	0.014019	24271.2
	24316	7.471	0.0255652	0.0140556	24323.5
	24360.8	22.413	0.0252751	0.0138597	24368.3
	24472.9	7.47	0.0265996	0.0140776	24472.9
	24502.8	7.47	0.0265878	0.0144869	24502.8
	24659.7	7.47	0.0269004	0.014249	24659.7
	24936.1	7.47	0.026505	0.0136907	24936.1
	25175.2	7.47	0.025932	0.013932	25175.2
	25638.4	7.472	0.0261508	0.0140654	25645.8
	25776.6	7.47	0.0271197	0.0140927	25772.9
	25802.7	7.47	0.0261747	0.0140018	25802.7
	25870	7.47	0.0264055	0.013696	25870
	25914.8	7.47	0.0259484	0.0140951	25914.8
	26101.6	7.47	0.0263161	0.0143812	26101.6
	26116.5	7.47	0.0259555	0.014057	26116.5
	26221.1	7.47	0.0238663	0.0138541	26221.1
	26422.8	7.47	0.0262001	0.0138315	26422.8
	26452.7	7.47	0.026504	0.013787	26452.7
	26632	7.47	0.0272979	0.0134125	26632
	26684.3	7.47	0.0270515	0.0138744	26684.3
	26744.1	7.471	0.026691	0.013472	26736.6
	26766.5	7.47	0.0267478	0.0141924	26766.5
	26785.2	7.47	0.0270664	0.0133505	26781.5
	26859.9	7.47	0.0271441	0.0137531	26856.2
	26893.5	7.47	0.0262894	0.0140905	26893.5
	26975.7	7.47	0.0264604	0.0147592	26975.7
	27005.6	7.47	0.0261176	0.0138916	27005.6
	27020.5	7.47	0.0259519	0.0136028	27020.5
	27080.3	7.47	0.02644	0.0138797	27080.3
	27255.9	7.47	0.0233624	0.0129479	27259.6
	27349.3	7.47	0.0231992	0.0131678	27349.3
	27528.6	7.47	0.0251158	0.0136767	27528.6
	27562.2	7.47	0.0250928	0.0135569	27565.9
	27614.5	11.207	0.0272765	0.013436	27618.2
	27681.7	7.47	0.0260053	0.0138848	27678
	27711.6	7.47	0.0256769	0.0134541	27707.9
	27763.9	7.47	0.0253527	0.0129146	27760.2
	27820	7.47	0.0257311	0.0135337	27820
	27894.7	7.47	0.0242504	0.0138377	27894.7
	28010.5	7.47	0.0253799	0.0134884	28006.7
	28230.9	7.47	0.025527	0.0133341	28230.9
	28260.8	7.47	0.0262153	0.0136327	28260.8
	28290.6	7.47	0.0264742	0.0133065	28290.6
	28357.9	7.47	0.0255575	0.0135077	28357.9
	28395.2	7.47	0.0252356	0.0136336	28395.2
	28421.4	7.47	0.025954	0.0130917	28417.6
	28455	7.47	0.0246323	0.0128309	28455
	28477.4	7.47	0.0244051	0.0131407	28477.4
	28574.5	7.47	0.0247595	0.0134861	28574.5
	28753.9	7.47	0.0238734	0.0135383	28753.9
	28791.2	7.47	0.0244739	0.0131321	28791.2
	28865.9	7.47	0.0246288	0.0128463	28865.9
	28884.6	7.47	0.0248467	0.0131033	28880.9
	28925.7	7.471	0.0249896	0.0131138	28933.2
	28948.1	7.47	0.023864	0.0130896	28948.1
	28981.7	11.206	0.0250289	0.0131298	28985.5
	29015.3	7.471	0.0254308	0.0133584	29022.8
	29060.2	7.472	0.0251703	0.0130781	29060.2
	29090.1	7.472	0.0247024	0.0133218	29082.6
	29119.9	7.472	0.0252766	0.0130848	29112.5
	29146.1	7.47	0.0248215	0.0135223	29149.8
	29168.5	7.47	0.0255524	0.013613	29172.2
	29530.9	7.47	0.0251007	0.0136242	29530.9
	29557	7.47	0.025285	0.0137665	29560.7
	29598.1	7.47	0.0251662	0.0134259	29598.1
	29646.7	7.47	0.0248733	0.0137245	29642.9
	29695.2	7.47	0.0245899	0.0135017	29695.2
	29721.4	7.47	0.0243954	0.0133246	29717.6
	29788.6	26.149	0.0254144	0.0133087	29777.4
	29844.6	7.47	0.0246744	0.0138373	29844.6
	29859.6	7.47	0.0238164	0.0130622	29859.6
	29874.5	7.47	0.0238961	0.0130943	29874.5
	29893.2	7.47	0.0245956	0.0132104	29889.5
	29911.9	7.47	0.0236291	0.013316	29911.9
	29971.7	7.471	0.0247713	0.0133507	29979.1
	30042.6	7.47	0.0250326	0.0125556	30046.4
	30061.3	7.47	0.0248047	0.0127068	30061.3
	30132.3	7.47	0.0247665	0.0127042	30128.5
	30151	7.47	0.0244868	0.0127874	30151
	30177.1	11.207	0.0257899	0.0132297	30188.3
	30221.9	11.207	0.0256728	0.0130009	30225.7
	30405	7.47	0.0263632	0.0136035	30405
	30561.9	7.47	0.0262513	0.0139266	30561.9
	30595.5	7.47	0.0256915	0.0132467	30591.8
	30625.4	7.47	0.0260877	0.0132151	30621.6
	30677.7	7.47	0.0261681	0.0133759	30673.9
	30744.9	7.47	0.0264577	0.013943	30741.2
	30786	22.413	0.0267626	0.0132644	30793.5
	30845.8	7.472	0.0263609	0.013104	30845.8
	30868.2	7.47	0.0258006	0.0137804	30868.2
	30886.9	7.47	0.0255688	0.0136486	30890.6
	30942.9	7.47	0.0264434	0.0134491	30942.9
	30980.3	7.472	0.0262815	0.0137077	30972.8
	31002.7	7.47	0.0253248	0.0134959	31002.7
	31032.6	7.471	0.0268331	0.0138033	31032.6
	31114.7	7.472	0.026015	0.013522	31122.2
	31137.2	7.47	0.0252453	0.0137018	31137.2
	31167	7.472	0.0263546	0.0133952	31167
	31200.7	7.47	0.026047	0.0134996	31204.4
	31234.3	7.472	0.0242146	0.0135769	31234.3
	31286.6	29.885	0.0251793	0.0132337	31264.2
	31477.1	145.688	0.0222487	0.0125636	31338.9
	31637.7	7.47	0.0219888	0.0126102	31637.7
	31660.1	7.47	0.0213343	0.0132767	31660.1
	31682.5	7.472	0.0219132	0.0133675	31682.5
	31705	7.47	0.023823	0.0130431	31705
	31749.8	7.47	0.0235151	0.0134426	31749.8
	31768.5	7.47	0.0256765	0.0128639	31764.7
	31798.3	7.47	0.025061	0.0133764	31794.6
	31839.4	14.942	0.0255086	0.0129222	31846.9
	31914.2	22.413	0.0260019	0.0130755	31914.2
	31973.9	7.47	0.0254475	0.0141087	31973.9
	31988.9	7.47	0.024765	0.013658	31988.9
	32041.2	29.885	0.0254946	0.0141949	32026.2
	32086	7.47	0.0248181	0.0135552	32086
	32123.3	7.471	0.0254338	0.0135128	32130.8
	32153.2	7.471	0.0251134	0.0131782	32145.8
	32205.5	29.885	0.0250889	0.0134458	32227.9
	32257.8	7.47	0.024691	0.0136085	32257.8
	32291.4	18.678	0.0248154	0.0131107	32280.2
	32340	14.941	0.0249371	0.0135082	32347.5
	32369.9	7.47	0.024538	0.0131157	32369.9
	32388.6	7.47	0.0248933	0.0137143	32384.8
	32414.7	7.472	0.0246281	0.0131118	32422.2
	32467	29.885	0.0258974	0.0135146	32489.4
	32511.8	7.47	0.024871	0.0130878	32511.8
	32534.3	7.47	0.0254478	0.0137427	32534.3
	32552.9	7.47	0.0256796	0.0138539	32556.7
	32635.1	63.505	0.0257953	0.0130465	32594
	32724.8	7.47	0.025577	0.0133634	32721
	32750.9	7.47	0.0246919	0.0132116	32750.9
	32788.3	14.941	0.0245631	0.0133313	32780.8
	32833.1	7.47	0.0244879	0.013458	32833.1
	32848	7.47	0.0244878	0.0132566	32848
	32907.8	44.828	0.0253461	0.0131731	32937.7
	32990	7.471	0.0252885	0.0133615	32997.5
	33038.6	7.47	0.0245948	0.013053	33034.8
	33068.4	11.207	0.0249311	0.0127187	33064.7
	33105.8	7.47	0.0241983	0.0130811	33109.5
	33132	7.471	0.0249436	0.0133527	33131.9
	33161.8	7.47	0.0247595	0.0126416	33169.3
	33184.2	7.47	0.024321	0.0135043	33191.7
	33240.3	41.092	0.0248805	0.0131119	33251.5
	33303.8	7.471	0.0247141	0.0133782	33296.3
	33374.8	33.619	0.0254321	0.0131353	33386
	33434.5	7.47	0.0248546	0.01273	33438.3
	33468.2	7.47	0.0252703	0.0133494	33460.7
	33516.7	33.621	0.0262174	0.0132335	33505.5
	33662.4	7.47	0.0256261	0.0132054	33662.4
	33759.5	7.47	0.0259222	0.0131343	33752.1
	33804.4	7.47	0.025135	0.013042	33804.4
	33826.8	7.47	0.0242476	0.0135472	33826.8
	33901.5	7.473	0.0244236	0.0126506	33894
	33950	11.207	0.0243365	0.0129826	33938.8
	34009.8	7.47	0.0241687	0.0126044	34006.1
	34036	7.473	0.023458	0.012891	34043.4
	34065.8	7.471	0.0235133	0.0129455	34058.4
	34110.7	22.414	0.0243395	0.0126913	34088.3
	34177.9	29.885	0.0241687	0.0129036	34200.3
	34252.6	29.885	0.0243061	0.0129506	34245.2
	34304.9	7.47	0.0238482	0.0127424	34304.9
	34353.5	11.207	0.0236651	0.0128896	34349.8
	34387.1	7.47	0.0237149	0.0132515	34387.1
	34405.8	7.47	0.0242205	0.012861	34402
	34431.9	7.471	0.0249019	0.0133246	34424.5
	34461.8	7.471	0.0242166	0.0133296	34461.8
	34502.9	18.678	0.0244474	0.0133232	34484.2
	34577.6	41.092	0.0245861	0.0126015	34544
	34659.8	18.678	0.025323	0.0130155	34656.1
	34700.9	7.473	0.0252332	0.0132096	34693.4
	34727	7.47	0.0250118	0.0131984	34723.3
	34753.2	7.47	0.0248444	0.0129028	34753.2
	34801.8	33.621	0.025232	0.0130766	34813
	34857.8	7.471	0.0251858	0.0134825	34850.3
	35089.4	201.723	0.0249451	0.0129782	34895.1
	35324.7	18.678	0.0233057	0.0126657	35343.4
	35369.6	7.47	0.0232366	0.0130647	35365.8
	35399.4	11.207	0.023879	0.0126011	35410.7
	35455.5	29.885	0.0238637	0.0126192	35463
	35507.8	7.47	0.0232008	0.0125387	35515.2
	35526.5	7.47	0.0234537	0.01233	35530.2
	35552.6	7.471	0.0237114	0.0127876	35552.6
	35575	7.47	0.023524	0.0126927	35575
	35619.8	29.885	0.0241749	0.0125503	35612.4
	35717	52.299	0.0249556	0.0130182	35724.4
	35791.7	7.473	0.0249941	0.0131447	35791.7
	35817.8	7.47	0.0243675	0.0132789	35814.1
	35836.5	7.47	0.024734	0.0132484	35836.5
	35858.9	7.471	0.0250107	0.0130246	35866.4
	35881.3	7.47	0.0246564	0.0134477	35881.3
	35903.8	7.47	0.025367	0.0133517	35896.3
	35933.6	7.47	0.0265192	0.0135859	35933.6
	36000.9	7.47	0.0275485	0.0133838	36000.9
	36030.8	7.47	0.0255633	0.013288	36030.8
	36056.9	11.207	0.025086	0.0133325	36045.7
	36183.9	11.207	0.0244378	0.0129769	36172.7
	36210.1	7.47	0.0243105	0.0130735	36217.5
	36225	7.47	0.0247497	0.0132089	36225
	36247.4	7.47	0.0232274	0.0130523	36247.4
	36281	18.678	0.0239368	0.0126198	36292.2
	36393.1	63.506	0.0240626	0.0125867	36337.1
	36527.6	56.033	0.0235682	0.0121286	36494
	36628.5	29.885	0.0239263	0.0124677	36635.9
	36706.9	33.619	0.0237473	0.0127341	36673.3
	36804	48.562	0.0239885	0.0123914	36822.7
	36889.9	22.412	0.0245197	0.012541	36904.9
	36934.8	7.471	0.0244005	0.0125583	36934.8
	36957.2	7.47	0.0245482	0.0128487	36949.7
	36983.3	7.47	0.0234981	0.012462	36987.1
	37024.4	22.414	0.0243268	0.0130387	37039.4
	37073	11.207	0.0251252	0.012942	37084.2
	37117.8	7.47	0.0256484	0.0128351	37114.1
	37166.4	7.471	0.0253564	0.0129826	37166.4
	37480.2	7.47	0.0243185	0.0126774	37472.7
	37510.1	7.47	0.0240776	0.0128717	37517.5
	37532.5	7.47	0.0250159	0.012892	37539.9
	37569.8	7.47	0.0241165	0.0129043	37577.3
	37618.4	7.47	0.0238406	0.013033	37622.1
	37652	7.471	0.024368	0.0133324	37652
	37681.9	7.47	0.0232029	0.0130283	37681.9
	37711.8	7.47	0.023895	0.0134381	37704.3
	37756.6	7.47	0.024347	0.0129265	37749.1
	37812.6	7.47	0.0239506	0.0130846	37808.9
	37868.7	7.47	0.0243706	0.0127346	37861.2
	37883.6	7.47	0.0244153	0.0130251	37883.6
	37898.6	7.47	0.0253049	0.013341	37898.6
	37928.4	7.47	0.0236856	0.0129431	37928.4
	37965.8	7.47	0.0241605	0.0129072	37958.3
	37995.7	7.47	0.0234824	0.0129404	37995.7
	38055.4	44.828	0.0245499	0.0125342	38033
	38133.9	7.47	0.0226598	0.0128168	38137.6
	38167.5	14.941	0.023419	0.012914	38175
	38201.1	7.47	0.0238714	0.0122758	38204.9
	38219.8	7.47	0.0235754	0.0125644	38219.8
	38358	115.803	0.0236613	0.0120283	38451.4
	38503.7	7.471	0.0240606	0.0135346	38503.7
	38529.9	7.47	0.0228401	0.0125517	38526.1
	38556	7.471	0.0241413	0.0121095	38563.5
	38600.8	7.47	0.0230002	0.012702	38600.8
	38645.7	7.47	0.024017	0.0128658	38645.7
	38671.8	11.207	0.0244313	0.0127427	38683
	38712.9	7.471	0.0247322	0.0122896	38705.4
	38735.3	7.47	0.0249526	0.0130917	38735.3
	38780.1	29.885	0.0253193	0.0130827	38780.1
	38828.7	7.47	0.0243928	0.0128975	38825
	38869.8	14.941	0.0243013	0.0127211	38862.3
	38907.2	7.471	0.0242413	0.0128016	38899.7
	38929.6	7.47	0.0234834	0.0123126	38929.6
	38966.9	7.471	0.0247084	0.0129424	38959.5
	38989.3	7.47	0.0243282	0.0124418	38989.3
	39004.3	7.47	0.0236167	0.0125545	38996.8
	39019.2	7.47	0.0241894	0.0126998	39011.8
	39045.4	11.207	0.0235184	0.0129223	39034.2
	39075.3	7.47	0.0236111	0.0123425	39071.5
	39105.1	7.47	0.023641	0.0128554	39101.4
	39123.8	7.47	0.0231998	0.0124978	39123.8
	39146.2	7.473	0.0236977	0.0129268	39146.2
	39224.7	41.092	0.0240467	0.0124769	39183.6
	39280.7	7.47	0.0234603	0.0130727	39280.7
	39303.1	7.471	0.0235462	0.0119995	39310.6
	39377.8	37.355	0.0237651	0.0123506	39362.9
	39437.6	7.473	0.0233561	0.0129466	39430.1
	39489.9	29.885	0.0231819	0.013024	39467.5
	39538.5	7.47	0.0234627	0.0129644	39542.2
	39557.1	7.47	0.0232657	0.0127688	39557.1
	39575.8	7.47	0.0235203	0.0128067	39572.1
	39598.2	7.47	0.023099	0.0128306	39602
	39624.4	7.47	0.0228222	0.0124527	39624.4
	39687.9	48.562	0.0234175	0.0127988	39669.2
	39781.3	29.885	0.0235627	0.0128124	39766.3
	39826.1	7.47	0.023826	0.013083	39826.1
	39897.1	56.035	0.0244871	0.0126279	39848.5
	39968.1	7.47	0.0232261	0.0130432	39975.5
	40009.2	26.148	0.0238842	0.0131706	40005.4
	40061.5	11.205	0.023792	0.0128387	40072.7
	40102.5	14.941	0.0240446	0.0129495	40117.5
	40139.9	7.473	0.023871	0.0125307	40132.4
	40162.3	7.47	0.0238253	0.0124812	40162.3
	40192.2	7.471	0.0238808	0.0123339	40192.2
	40233.3	18.678	0.0246952	0.0123082	40222.1
	40266.9	7.47	0.024311	0.0129199	40266.9
	40281.9	7.47	0.0238598	0.0128946	40281.9
	40311.7	14.941	0.0244334	0.012671	40304.3
	40435	7.47	0.0231463	0.0131002	40431.3
	40453.7	7.47	0.0243741	0.0126586	40461.2
	40491	7.47	0.0229456	0.0130731	40491
	40506	7.47	0.0239942	0.012786	40506
	40539.6	7.47	0.0241028	0.0133075	40543.3
	40599.4	7.47	0.0242022	0.0129048	40595.6
	40618.1	7.47	0.0245495	0.012644	40610.6
	40838.5	190.514	0.0248839	0.0123444	40872.1
	41047.6	7.47	0.0238993	0.0127181	41051.4
	41096.2	14.941	0.0243779	0.0121678	41081.3
	41148.5	14.941	0.0241295	0.0132205	41156
	41212	26.15	0.024051	0.0127633	41215.7
	41279.2	26.148	0.0242108	0.013022	41290.5
	41361.4	41.092	0.0237055	0.0130643	41342.8
	41417.5	7.47	0.023462	0.0125789	41410
	41443.6	11.207	0.0231635	0.012262	41447.4
	41492.2	7.471	0.0235343	0.0127403	41499.6
	41555.7	33.621	0.0238614	0.0120324	41529.5
	41626.7	7.471	0.023101	0.0124121	41626.7
	41701.4	52.297	0.0242854	0.0123171	41746.2
	41783.6	14.943	0.0242511	0.0130116	41791
	41862	41.092	0.0243681	0.0126059	41865.7
	41925.5	7.471	0.024416	0.0129942	41925.5
	41947.9	7.47	0.0243658	0.012686	41940.4
	41974.1	7.47	0.0256113	0.0134516	41977.8
	41996.5	7.47	0.0252833	0.0130997	41992.7
	42056.2	11.207	0.0248695	0.0128039	42060
	42086.1	7.47	0.0240054	0.0129863	42082.4
	42179.5	74.713	0.0247289	0.0126159	42246.8
	42332.7	63.504	0.0245521	0.0125571	42269.2
	42683.8	272.697	0.0250391	0.0126095	42747.3
	42997.6	26.148	0.0233757	0.0124834	43023.8
	43064.9	26.15	0.0234683	0.0126983	43091
	43105.9	7.47	0.0223043	0.0125368	43105.9
	43128.4	7.471	0.0235545	0.012361	43120.9
	43162	11.205	0.0234604	0.0124003	43150.8
	43191.9	7.47	0.0237082	0.0124557	43188.1
	43229.2	7.47	0.0230166	0.0122056	43225.5
	43262.8	7.471	0.0224659	0.01228	43262.8
	43292.7	7.47	0.0218981	0.0124285	43292.7
	43348.8	7.47	0.020733	0.012239	43345
	43389.9	7.47	0.0225474	0.0125225	43389.9
	43404.8	7.47	0.0228816	0.0126044	43412.3
	43434.7	7.473	0.0226502	0.0128022	43442.2
	43457.1	7.47	0.0225244	0.0122735	43464.6
	43487	7.47	0.0229563	0.0128023	43487
	43558	26.148	0.0229784	0.0126727	43554.2
	43621.5	22.412	0.0232717	0.0128726	43606.5
	43666.3	7.473	0.0242207	0.0132001	43658.8
	43696.2	7.471	0.0236248	0.0127744	43688.7
	43774.6	56.035	0.0240644	0.0125516	43748.5
	43882.9	29.883	0.0241589	0.0126977	43875.5
	44133.2	205.457	0.0239176	0.0130072	43980.1
	44353.6	7.47	0.0231716	0.0125061	44353.6
	44372.3	7.47	0.0236282	0.0129878	44368.6
	44405.9	14.941	0.0230599	0.0128457	44391
	44435.8	7.47	0.0235282	0.0125107	44443.3
	44488.1	29.885	0.0235871	0.0123557	44458.2
	44544.1	11.205	0.0234086	0.0120258	44547.9
	44589	18.678	0.023384	0.0121019	44600.2
	44652.5	22.412	0.0239982	0.0126778	44674.9
	44734.7	44.826	0.0242392	0.0126691	44712.2
	44805.6	11.207	0.0243194	0.0131718	44816.8
	44880.3	33.619	0.0242823	0.0128491	44861.7
	44936.4	7.473	0.0248055	0.0133085	44936.4
	44981.2	22.414	0.0248912	0.0126603	44988.7
	45033.5	7.473	0.0240068	0.0128106	45041
	45059.7	7.47	0.0239807	0.0125881	45063.4
	45339.8	246.549	0.0252053	0.0131174	45212.8
	45605.1	7.47	0.0216642	0.0124192	45608.8
	45646.1	22.412	0.0224712	0.0127755	45653.6
	45705.9	7.47	0.0221405	0.012059	45698.4
	45720.9	7.47	0.0202266	0.0121881	45720.9
	45739.5	7.47	0.0200575	0.012155	45735.8
	45765.7	7.47	0.0202055	0.0120166	45758.2
	45788.1	7.47	0.0212636	0.0119343	45788.1
	45803	7.47	0.0208262	0.0119821	45795.6
	45825.4	7.47	0.0208131	0.0121287	45818
	45911.4	7.47	0.0226383	0.0125957	45915.1
	45986.1	7.47	0.0224117	0.0119734	45982.3
	46004.8	7.47	0.0233665	0.0117867	45997.3
	46019.7	7.47	0.0232835	0.0121753	46012.2
	46034.6	7.47	0.0228935	0.0126049	46042.1
	46075.7	11.207	0.0226423	0.0123272	46072
	46101.9	7.47	0.0230226	0.0121695	46094.4
	46131.8	7.47	0.0226064	0.0122791	46139.2
	46161.7	7.47	0.023065	0.0127371	46161.7
	46184.1	7.473	0.0240527	0.0122675	46191.5
	46225.2	7.47	0.0240318	0.012588	46221.4
	46247.6	7.47	0.0245126	0.0126686	46251.3
	46266.2	7.47	0.0242523	0.0123391	46266.2
	46292.4	11.207	0.0244107	0.0123254	46303.6
	46367.1	11.207	0.0248562	0.0125438	46355.9
	46400.7	7.47	0.0250349	0.0123319	46408.2
	46434.3	18.678	0.0247736	0.0126094	46445.6
	46490.4	22.414	0.0247967	0.0125862	46482.9
	46527.7	7.47	0.0246091	0.0124191	46520.3
	46598.7	56.033	0.0243765	0.0131383	46542.7
	46673.4	7.47	0.024105	0.012718	46669.7
	46722	29.885	0.0250403	0.012619	46714.5
	46781.8	14.943	0.0242268	0.0125992	46796.7
	46819.1	7.47	0.0240757	0.0126109	46819.1
	46953.6	112.068	0.0247953	0.0130358	46923.7
	47095.5	7.471	0.0236545	0.0127638	47103
	47125.4	7.471	0.0240132	0.0126984	47118
	47147.8	7.47	0.0238058	0.0123958	47155.3
	47177.7	7.473	0.0228948	0.0125277	47185.2
	47203.9	7.47	0.023192	0.0121605	47200.1
	47319.7	97.125	0.0239644	0.0126211	47282.3
	47431.8	7.47	0.0232168	0.0130498	47431.8
	47461.6	7.471	0.0231405	0.0123605	47454.2
	47499	7.47	0.0228303	0.0127288	47506.5
	47525.1	7.47	0.0228775	0.0126875	47528.9
	47543.8	7.47	0.0229349	0.0131305	47536.3
	47562.5	7.47	0.0228819	0.0126728	47558.8
	47633.5	7.471	0.0229636	0.0126241	47640.9
	47685.8	7.47	0.0222779	0.0128255	47685.8
	47730.6	7.47	0.0231704	0.0124461	47738.1
	47850.1	7.471	0.022828	0.0123405	47842.7
	47902.4	7.471	0.0225408	0.0123357	47909.9
	47924.8	7.47	0.023417	0.0127873	47924.8
	47947.3	7.471	0.0230166	0.0125945	47939.8
	47999.6	29.885	0.0238661	0.0129276	48022
	48051.9	7.47	0.022967	0.012588	48051.9
	48096.7	7.47	0.0225936	0.0125473	48096.7
	48141.5	7.47	0.0229574	0.0121859	48149
	48216.2	7.47	0.0231764	0.0123311	48223.7
	48246.1	7.47	0.0233935	0.0122689	48246.1
	48276	7.47	0.0223271	0.0122329	48276
	48309.6	7.47	0.0227487	0.0133548	48313.3
	48350.7	7.47	0.0229472	0.0126608	48358.2
	48432.9	44.826	0.0222368	0.0123841	48462.8
	48507.6	14.941	0.0227198	0.0122316	48507.6
	48589.8	37.357	0.0234004	0.0125004	48567.4
	48754.1	112.066	0.0235806	0.012296	48642.1
	48926	44.826	0.0232983	0.0126206	48963.3
	49000.7	7.47	0.0233868	0.0126491	49000.7
	49015.6	7.47	0.0241771	0.0125112	49023.1
	49082.9	7.47	0.0238353	0.0126669	49075.4
	49105.3	7.47	0.0231133	0.0127579	49097.8
	49161.3	26.148	0.0238419	0.0123862	49157.6
	49209.9	7.471	0.0230996	0.0125614	49217.4
	49239.8	7.47	0.024218	0.0124232	49232.3
	49254.7	7.47	0.0236921	0.0126548	49254.7
	49277.1	7.471	0.0240741	0.0120186	49269.7
	49359.3	59.77	0.0233659	0.0126307	49359.3
	49441.5	7.473	0.0229329	0.0125369	49449
	49475.1	11.207	0.0235747	0.0122242	49478.8
	49508.7	7.471	0.023174	0.0118578	49508.7
	49553.6	14.941	0.0238654	0.0125689	49538.6
	49628.3	44.826	0.0231851	0.012224	49673.1
	49688	7.47	0.0232072	0.0121071	49688
	49717.9	7.47	0.0233203	0.0118878	49717.9
	49740.3	7.47	0.0228246	0.0121469	49747.8
	49774	7.47	0.0227296	0.0122544	49770.2
	49803.8	7.47	0.0234433	0.0123302	49800.1
	49826.3	7.47	0.0227837	0.0123346	49830
	49848.7	7.47	0.023361	0.0124958	49852.4
	49893.5	7.47	0.0222803	0.0119206	49889.8
	49938.3	7.47	0.0223547	0.0126121	49942.1
	49975.7	11.207	0.0223402	0.0125652	49971.9
	50065.3	7.47	0.0239516	0.0121305	50069.1
	50117.6	18.678	0.0229008	0.0125113	50128.8
	50151.2	7.47	0.0228194	0.0123584	50151.2
	50196.1	14.941	0.0228206	0.0122155	50196.1
	50226	7.47	0.0221188	0.0123349	50226
	50259.6	7.47	0.0227642	0.0124027	50263.3
	50330.6	7.471	0.0231627	0.0123119	50330.6
	50356.7	7.47	0.0224646	0.0121805	50360.4
	50379.1	7.47	0.0221358	0.0125129	50382.9
	50420.2	22.414	0.0232385	0.0126179	50435.2
	50483.7	26.148	0.0228368	0.0120263	50465
	50524.8	7.47	0.0226625	0.0124528	50517.3
	50554.7	7.47	0.0222848	0.0122294	50554.7
	50577.1	7.471	0.0223483	0.012211	50577.1
	50655.6	18.678	0.0227283	0.0122676	50644.3
	50700.4	7.47	0.0223546	0.0122929	50696.6
	50752.7	33.621	0.0226551	0.0118115	50786.3
	50801.2	7.47	0.0222486	0.0118798	50801.2
	50831.1	7.471	0.0237181	0.012158	50823.7
	50883.4	22.414	0.0237703	0.0131405	50890.9
	50943.2	7.47	0.0229938	0.0125333	50943.2
	50969.3	7.47	0.023562	0.0123859	50965.6
	51014.2	7.47	0.0238037	0.0126747	51017.9
	51159.9	7.47	0.0247519	0.0126108	51159.9
	51189.7	7.471	0.0244805	0.0129756	51197.2
	51260.7	11.207	0.0255944	0.0128318	51249.5
	51309.3	14.941	0.0246285	0.0130289	51294.3
	51354.1	7.47	0.0236347	0.0127364	51354.1
	51387.7	7.47	0.0234263	0.0122818	51384
	51432.6	7.47	0.023054	0.0122302	51436.3
	51473.6	7.471	0.0236095	0.0123004	51466.2
	51641.7	130.744	0.0233834	0.0120706	51555.8
	51798.6	11.205	0.0216319	0.0119423	51794.9
	51854.7	29.885	0.0223575	0.0123439	51854.7
	51907	7.471	0.022258	0.011889	51907
	51933.1	7.47	0.0220704	0.011665	51929.4
	51974.2	22.414	0.0227965	0.0116491	51974.2
	52026.5	14.943	0.0221705	0.0119454	52034
	52112.4	56.033	0.0224539	0.0122093	52153.5
	52190.9	7.471	0.0229849	0.0123405	52183.4
	52239.4	11.207	0.0221681	0.0121639	52243.2
	52302.9	37.355	0.0226042	0.0120046	52340.3
	52381.4	7.47	0.0220441	0.0122165	52377.7
	52467.3	7.471	0.0218212	0.0121403	52474.8
	52504.7	7.47	0.0219568	0.0118763	52512.1
	52527.1	7.47	0.0226819	0.0120199	52534.6
	52586.8	14.943	0.0225847	0.0123092	52594.3
	52620.5	7.47	0.0225672	0.0119799	52616.7
	52646.6	7.471	0.0229849	0.0122871	52654.1
	52680.2	11.207	0.0232894	0.0121426	52676.5
	52736.3	14.941	0.0231593	0.0117783	52721.3
	52769.9	7.47	0.0227737	0.0121488	52773.6
	52803.5	7.471	0.0225978	0.012066	52796
	52829.7	7.47	0.0219003	0.0124584	52825.9
	52855.8	7.471	0.022687	0.0128289	52863.3
	52904.4	11.207	0.0230344	0.0124308	52915.6
	53023.9	78.447	0.0227162	0.0118901	53072.5
	53117.3	7.47	0.0220395	0.0119725	53109.8
	53147.2	7.471	0.0215583	0.0120155	53154.7
	53334	164.365	0.0231763	0.0124655	53468.4
	53520.7	7.471	0.0234752	0.0127542	53528.2
	53584.2	41.09	0.0232846	0.0119126	53588
	53644	7.47	0.0220315	0.0123191	53647.8
	53666.4	7.47	0.0232287	0.0120679	53662.7
	53688.8	7.47	0.0225391	0.0122986	53685.1
	53707.5	7.47	0.0212644	0.0120239	53707.5
	53744.9	22.414	0.0238981	0.0124799	53767.3
	53782.2	7.47	0.0243034	0.0121098	53782.2
	53808.4	7.47	0.0221487	0.0125072	53804.6
	53845.7	11.205	0.0226426	0.0121657	53849.5
	53886.8	14.941	0.0235981	0.012547	53886.8
	53931.7	7.47	0.0239262	0.0122282	53939.1
	53969	7.47	0.0244549	0.0128171	53976.5
	53998.9	7.47	0.0243226	0.0126105	53998.9
	54077.3	11.207	0.0234362	0.0123349	54073.6
	54111	7.471	0.0217236	0.0120688	54103.5
	54174.5	41.092	0.0227667	0.0126369	54200.6
	54252.9	22.414	0.0241143	0.0120308	54245.4
	54294	7.47	0.0230283	0.0119524	54290.3
	54350	37.355	0.023249	0.0118137	54365
	54447.2	44.828	0.0236317	0.0121648	54439.7
	54675	168.102	0.0232088	0.012067	54574.2
	54880.5	22.414	0.0228079	0.0122569	54888
	54947.7	22.412	0.0228738	0.0119305	54970.1
	55123.3	138.215	0.0233169	0.0121177	55261.5
	55310.1	18.678	0.0223652	0.0119142	55328.8
	55381.1	29.885	0.0231794	0.0121701	55396
	55496.9	70.977	0.023534	0.0121284	55470.7
	55590.3	7.471	0.0219957	0.0120928	55590.3
	55646.3	18.678	0.0225123	0.0121981	55665
	55683.6	7.47	0.0227188	0.0122381	55679.9
	55743.4	18.678	0.0222423	0.0117352	55747.1
	55792	7.47	0.0217983	0.0117375	55792
	55836.8	7.47	0.0221842	0.0119137	55836.8
	55851.7	7.47	0.0214706	0.0115921	55851.7
	55896.6	22.414	0.0217482	0.0118989	55874.2
	55941.4	7.471	0.0221503	0.0117467	55941.4
	55963.8	7.47	0.0217459	0.0115354	55956.3
	55982.5	7.47	0.0218258	0.0118107	55986.2
	56004.9	7.47	0.0219565	0.0112575	56001.2
	56027.3	7.47	0.0214596	0.0117632	56031.1
	56057.2	11.207	0.0218253	0.0121628	56068.4
	56098.3	14.943	0.0220758	0.011777	56113.2
	56139.4	11.207	0.0214437	0.0117822	56150.6
	56187.9	22.414	0.0218344	0.0116574	56210.4
	56382.2	156.895	0.0228731	0.0117661	56531.6
	56580.2	18.678	0.0222119	0.0124056	56583.9
	56640	11.207	0.0230652	0.0120986	56628.7
	56681	14.943	0.0227165	0.0121589	56688.5
	56718.4	7.471	0.0223092	0.0123192	56710.9
	56755.8	14.941	0.0225195	0.0126752	56770.7
	56804.3	7.47	0.0236204	0.0128219	56808.1
	56823	7.47	0.0239829	0.013203	56815.5
	56875.3	7.47	0.0246817	0.0127705	56875.3
	56912.7	7.47	0.02504	0.0131017	56920.1
	56950	7.47	0.0239486	0.0129977	56950
	56968.7	7.47	0.0243197	0.0127618	56972.4
	57021	26.15	0.0238942	0.0127273	57032.2
	57062.1	7.47	0.0224221	0.0125155	57062.1
	57084.5	7.471	0.0232389	0.0129751	57077
	57129.3	7.471	0.0230257	0.0123883	57121.8
	57162.9	11.207	0.0227201	0.0121869	57151.7
	57196.6	7.471	0.0220786	0.0122938	57189.1
	57226.4	7.47	0.0220071	0.0120377	57233.9
	57245.1	7.47	0.0224229	0.0120799	57241.4
	57334.8	63.506	0.0220295	0.0122246	57323.6
	57484.2	70.977	0.0217369	0.0113161	57517.8
	57600	22.412	0.0219653	0.012119	57622.4
	57637.4	7.47	0.0217875	0.0122218	57637.4
	57656	7.47	0.022005	0.011757	57652.3
	57689.7	7.471	0.0215218	0.0119101	57689.7
	57857.8	145.688	0.0229732	0.0120944	57883.9
	58052	26.148	0.0224686	0.0121168	58033.3
	58100.6	7.471	0.0214732	0.0114694	58093.1
	58194	70.975	0.023316	0.0120552	58227.6
	58279.9	7.47	0.0221417	0.0120441	58279.9
	58321	26.148	0.0224761	0.012417	58347.1
	58362.1	7.47	0.0216091	0.0123268	58354.6
	58380.7	7.47	0.0228348	0.0122761	58384.5
	58421.8	22.414	0.0230916	0.0123394	58436.8
	58470.4	11.207	0.0239217	0.0118201	58459.2
	58504	7.47	0.0220087	0.0119359	58504
	58541.4	14.941	0.0229826	0.0122968	58533.9
	58586.2	7.47	0.0229998	0.0124259	58593.7
	58616.1	7.47	0.0231321	0.0121023	58616.1
	58690.8	7.471	0.0236276	0.0119725	58683.3
	58776.7	7.47	0.0233085	0.0122539	58773
	58810.3	7.47	0.0225474	0.0120524	58810.3
	58825.3	7.47	0.0224844	0.0118039	58825.3
	58847.7	7.47	0.0235693	0.0125329	58840.2
	58877.6	7.473	0.0239048	0.0119856	58885
	58911.2	7.47	0.0233471	0.0124409	58907.4
	58971	26.15	0.0241748	0.0126491	58959.8
	59023.3	11.207	0.023911	0.012641	59012
	59056.9	7.47	0.0232468	0.0124588	59064.3
	59083	7.47	0.0230239	0.0120926	59086.8
	59101.7	7.47	0.0237625	0.0121177	59094.2
	59154	7.471	0.0229754	0.0119074	59154
	59187.6	11.205	0.023824	0.0119492	59183.9
	59221.2	7.471	0.0234699	0.0123816	59221.2
	59251.1	7.471	0.0239239	0.0129433	59251.1
	59277.3	7.47	0.0231815	0.0120102	59281
	59325.8	7.473	0.0241466	0.0127896	59318.4
	59370.7	14.943	0.0235117	0.0123347	59385.6
	59408	7.471	0.0218582	0.0119538	59400.5
	59789	358.615	0.0216278	0.0120118	59475.3
	60196.2	7.47	0.0207567	0.0120532	60192.5
	60263.5	33.619	0.0221727	0.0113289	60259.7
	60312	7.47	0.0216986	0.0116465	60312
	60341.9	7.47	0.0220173	0.0119832	60341.9
	60356.9	7.47	0.0220429	0.0117409	60356.9
	60397.9	26.15	0.0229884	0.0131738	60394.2
	60577.3	18.678	0.0222247	0.0117321	60595.9
	60618.3	7.47	0.0217483	0.0120638	60618.3
	60648.2	7.47	0.0221001	0.0119529	60648.2
	60715.5	7.47	0.0224225	0.0121011	60715.5
	60756.6	26.148	0.0226393	0.012133	60767.8
	60801.4	7.47	0.0225112	0.0122937	60805.1
	60838.7	7.47	0.0226254	0.0121126	60842.5
	60876.1	7.47	0.021943	0.0120191	60872.4
	60969.5	7.47	0.0220172	0.0119048	60969.5
	61096.5	7.47	0.0216785	0.0118937	61096.5
	61111.4	7.47	0.0217523	0.0115848	61104
	61156.3	22.414	0.0227685	0.0116834	61148.8
	61201.1	7.47	0.022191	0.0113798	61201.1
	61279.5	48.562	0.0229068	0.0116915	61231
	61380.4	37.357	0.0217928	0.0113263	61358
	61533.6	100.861	0.0228487	0.0131293	61634.4
	61660.6	7.47	0.0232207	0.0129808	61664.3
	61720.3	41.092	0.024405	0.0139559	61746.5

## Sheet: TBCS 3
	Centroid [m/z]	± [Da]	Maximum intensity in interval - Regions/Syn23 - No Normalization	Standard deviation at maximum - Regions/Syn23 - No Normalization	m/z at maximum - Regions/Syn23 - No Normalization
	1012.33	12.37	0.035977	0.0299789	1012.33
	1148.4	98.96	0.26696	0.30662	1234.99
	1284.47	12.37	0.172544	0.203906	1296.84
	1408.17	86.59	0.221796	0.278005	1457.65
	1692.68	173.179	0.254233	0.400758	1519.5
	1983.37	92.775	0.0667497	0.0671182	1964.82
	2100.89	12.368	0.0369355	0.0230195	2100.89
	2162.74	37.11	0.0449438	0.0267919	2137.99
	2274.07	49.48	0.0500162	0.0334276	2298.8
	2397.76	37.11	0.0522278	0.0256671	2360.66
	2465.8	12.368	0.0405912	0.0227957	2471.98
	2521.46	24.74	0.0544006	0.0394189	2509.09
	2577.13	12.368	0.0511598	0.0414393	2583.31
	2608.05	12.368	0.0348441	0.0211445	2608.05
	2645.16	12.368	0.0400551	0.0203642	2645.16
	2676.09	12.368	0.0385764	0.0214727	2669.9
	2707.01	12.368	0.0384599	0.0193611	2707.01
	2744.12	12.37	0.0423344	0.022605	2731.75
	2818.34	12.37	0.0417544	0.0204713	2805.97
	2867.82	12.368	0.0388526	0.0215285	2867.82
	2917.3	12.368	0.037073	0.0196371	2917.3
	2948.23	12.368	0.0435931	0.0271528	2942.04
	3065.74	37.11	0.0460818	0.0340419	3090.48
	3152.33	24.74	0.0369713	0.0219781	3127.59
	3220.37	12.368	0.0377155	0.0202271	3214.18
	3288.4	12.368	0.0376683	0.0197976	3288.4
	3313.14	12.368	0.0365638	0.0207294	3313.14
	3344.07	12.368	0.0359649	0.0196059	3350.25
	3461.58	12.368	0.0363679	0.0187257	3461.58
	3517.25	18.555	0.039084	0.0240226	3535.8
	3572.91	12.368	0.0355761	0.0197256	3572.91
	3628.57	18.555	0.0377576	0.0200067	3634.76
	3727.53	12.368	0.0387817	0.0183358	3733.72
	3832.68	12.368	0.0367999	0.0186283	3832.68
	3863.6	12.368	0.0366802	0.0183227	3869.79
	3944.01	12.368	0.0341422	0.0180553	3944.01
	3981.12	12.368	0.0347346	0.0179132	3981.12
	4042.97	12.368	0.0351975	0.0173719	4042.97
	4111	18.555	0.0368344	0.0188831	4104.82
	4172.85	12.368	0.0389783	0.0210056	4179.04
	4216.15	12.37	0.0331736	0.0183449	4203.78
	4259.44	12.368	0.036119	0.0188741	4253.26
	4383.14	12.368	0.033581	0.0166714	4389.33
	4451.18	12.37	0.0349211	0.0183892	4463.55
	4506.84	12.368	0.0314027	0.0165248	4513.03
	4599.62	12.368	0.0346214	0.0189914	4599.62
	4704.76	30.925	0.0341723	0.0179676	4735.69
	4803.72	12.368	0.0349734	0.0173124	4797.54
	4840.83	12.368	0.0339845	0.0165009	4834.65
	4958.35	12.368	0.0564429	0.0400603	4958.35
	5014.01	18.555	0.0343877	0.0171723	5020.19
	5279.96	49.48	0.0365224	0.0162579	5267.59
	5378.92	12.368	0.0129424	0.0151826	5378.92
	5422.22	12.368	0.0307508	0.0135653	5428.4
	5453.14	12.368	0.0346597	0.0197716	5453.14
	5502.62	12.368	0.0362909	0.014555	5502.62
	5725.28	12.368	0.0343841	0.0158328	5725.28
	5762.39	12.368	0.035181	0.0152993	5762.39
	5848.98	12.368	0.0356451	0.0154151	5848.98
	5873.72	12.368	0.0343985	0.0154233	5873.72
	6114.94	30.925	0.034075	0.0155013	6084.01
	6195.34	12.368	0.0345652	0.0152341	6195.34
	6244.82	12.368	0.0334687	0.0155545	6244.82
	6331.41	12.368	0.0340498	0.0160509	6331.41
	6356.15	12.368	0.034662	0.0170436	6356.15
	6467.48	12.368	0.0331361	0.0150882	6467.48
	6603.55	12.368	0.0267374	0.0155745	6603.55
	6881.87	12.368	0.031809	0.0144655	6875.69
	6912.8	12.368	0.0304349	0.0147366	6912.8
	7209.68	12.368	0.0316619	0.0145445	7209.68
	7345.75	12.368	0.0299982	0.0141385	7345.75
	7395.23	12.368	0.0298305	0.0143677	7395.23
	7531.3	12.368	0.0290057	0.0136436	7531.3
	7655	12.368	0.0286874	0.0140439	7655
	7685.92	12.368	0.0285459	0.0150006	7679.73
	7729.22	12.368	0.0282721	0.0144527	7729.22
	8001.35	12.368	0.0250468	0.0145311	8001.35
	8063.2	12.368	0.0281433	0.0135415	8063.2
	8087.94	12.368	0.0288883	0.0131673	8087.94
	8916.73	12.368	0.0283245	0.0131778	8916.73
	9096.09	12.368	0.0267695	0.0134726	9089.91
	9949.62	68.035	0.0277989	0.0128936	9968.18
	10326.9	12.368	0.028197	0.0132758	10326.9
	10438.2	12.368	0.0270667	0.0137535	10438.2
	10568.1	12.368	0.026882	0.0130315	10574.3
	10685.6	12.368	0.0278491	0.0129436	10685.6
	11069.1	12.368	0.0277152	0.0125646	11069.1
	11650.5	12.368	0.0296136	0.0146795	11650.5
	11737.1	12.368	0.0258899	0.0127057	11737.1
	12120.5	12.37	0.0209987	0.0115468	12132.9
	12157.7	12.368	0.0237987	0.011546	12157.7
	12578.2	24.74	0.0275861	0.0139296	12565.9
	12627.7	12.368	0.0260876	0.0123905	12627.7
	12658.6	12.368	0.0252432	0.0123787	12652.5
	12701.9	12.368	0.0255801	0.0128922	12701.9
	12800.9	12.368	0.0273793	0.012668	12800.9
	13481.2	12.368	0.0263252	0.012621	13481.2
	13536.9	12.368	0.0266292	0.0129416	13530.7
	13623.5	12.368	0.0242363	0.0129277	13617.3
	13852.3	12.37	0.0235993	0.0126135	13864.7
	13901.8	12.37	0.024192	0.0126142	13889.5
	14019.3	12.368	0.0245469	0.0129156	14025.5
	14050.3	12.368	0.0237626	0.0134839	14050.3
	14081.2	12.368	0.0262759	0.0129865	14075
	14186.3	12.368	0.0244007	0.0127425	14186.3
	14334.8	12.368	0.0237991	0.0136187	14334.8
	14421.4	61.85	0.0270324	0.0134044	14409
	14996.6	12.368	0.0305883	0.0122338	15002.7
	15138.8	12.368	0.0247323	0.0121328	15138.8
	15274.9	12.368	0.0259528	0.0135146	15274.9
	15299.6	12.368	0.0256501	0.0132534	15299.6
	15553.2	12.368	0.0249848	0.0135062	15547
	15608.9	12.368	0.0242657	0.0131404	15608.9
	16116	12.368	0.0251707	0.0126266	16116
	16573.7	12.368	0.0244801	0.0133658	16573.7
	16895.4	12.368	0.0242922	0.0125021	16895.4
	17983.9	12.368	0.0161145	0.0108327	17983.9
	18120	12.368	0.0151915	0.0101618	18120
	18961.1	12.368	0.0253106	0.0136217	18961.1
	19592	12.368	0.0267844	0.0138732	19592
	21311.4	12.368	0.0295691	0.0131975	21311.4
	21936.1	18.555	0.0271202	0.0131344	21917.6
	22696.9	12.368	0.0256479	0.0123593	22696.9
	22845.3	12.368	0.0259448	0.0126859	22845.3
	23142.2	12.368	0.0257137	0.0137906	23142.2
	23606.1	12.368	0.0240195	0.0118853	23612.2
	23680.3	43.295	0.0252607	0.0123966	23674.1
	24490.5	12.368	0.0239346	0.0125891	24490.5
	24700.8	12.368	0.0225	0.0126967	24700.8
	24768.8	12.368	0.0229671	0.0133244	24775
	26005.8	43.295	0.0256044	0.0129649	26024.4
	26086.2	12.368	0.0246809	0.0124598	26086.2
	26141.9	12.368	0.0235031	0.0124455	26148.1
	28448.9	12.368	0.0261678	0.0142146	28448.9
	28479.8	12.368	0.025313	0.013409	28486
	28510.7	12.368	0.0262358	0.0138345	28510.7
	28671.6	12.368	0.0240315	0.0126491	28671.6
	28708.7	12.368	0.0268628	0.0129627	28708.7
	28832.4	12.368	0.0270556	0.0133148	28832.4
	28881.8	12.368	0.0290705	0.014132	28881.8
	28906.6	12.368	0.0304253	0.0146576	28906.6
	29141.6	12.368	0.0131613	0.0119148	29141.6
	29376.6	12.368	0.0110291	0.00942626	29376.6
	29407.6	12.368	0.0133607	0.00956167	29401.4
	29438.5	12.368	0.0122179	0.0103335	29438.5
	29958	12.368	0.0258501	0.0136546	29958
	30038.4	12.368	0.0263768	0.0127198	30032.2
	31207.4	12.368	0.0256005	0.0128679	31207.4
	31232.1	12.368	0.0247052	0.0126977	31232.1
	31281.6	12.368	0.0248413	0.0126696	31281.6
	31838.3	12.368	0.0243761	0.0131664	31838.3
	32704.2	12.368	0.0239939	0.0135214	32704.2
	33007.2	18.555	0.0248629	0.0126847	33001
	33093.8	18.555	0.0253141	0.0128353	33112.4
	36742.9	18.555	0.0280638	0.0126055	36749.1
	38029.4	12.368	0.015142	0.0132437	38023.2
	38450	12.368	0.00760371	0.00734471	38443.8
	39111.8	12.368	0.0290056	0.0138824	39111.8
	39161.3	12.369	0.0307024	0.0142535	39161.3
	39724.1	12.368	0.0257426	0.0145137	39717.9
	39761.2	12.368	0.0267714	0.0138309	39755
	39847.8	12.368	0.0272034	0.0142042	39854
	41592	12.368	0.0268145	0.0143392	41598.2
	41635.3	12.369	0.0262346	0.0121711	41635.3
	42185.7	12.368	0.0233336	0.0122633	42179.5
	42309.4	12.368	0.0230667	0.0124956	42303.2
	42624.9	12.368	0.0204579	0.0119956	42624.9
	43373.2	12.368	0.0240163	0.0140818	43367.1
	43948.4	12.368	0.0225721	0.0130528	43948.4
	45210.2	12.369	0.0231286	0.0112035	45210.2
	45834.9	12.368	0.0245218	0.0122756	45841
	45902.9	12.368	0.0235675	0.0127638	45902.9
	48939.7	12.368	0.0206786	0.0115382	48933.5
	48995.4	12.368	0.0213481	0.0111455	48995.4
	49032.5	12.369	0.0235273	0.0109548	49044.9
	50356.1	12.368	0.0210325	0.0111574	50356.1
	50894.2	12.368	0.0227731	0.0121549	50888
	50943.7	18.555	0.0227772	0.0122535	50925.1
	50999.3	12.368	0.0192562	0.0110888	50999.3
	51073.5	12.368	0.0234527	0.0113991	51073.5
	51191.1	12.368	0.0240194	0.0120975	51184.9
	51271.5	24.74	0.023734	0.0131188	51271.5
	51395.2	61.85	0.0244737	0.0131558	51444.6
	51525	18.555	0.0240184	0.0129142	51531.2
	54388.7	12.368	0.0249144	0.0123413	54388.7
	54617.5	18.555	0.0244552	0.0116743	54599
	55192.7	12.368	0.0246359	0.0118876	55192.7
	55582.4	12.368	0.0223549	0.0123037	55588.6
	56046.3	12.368	0.0223345	0.0115921	56046.3
	57147.2	12.368	0.0240014	0.0127251	57147.2
	57592.5	12.369	0.0284493	0.0124252	57592.5
	57666.7	37.109	0.0287044	0.0117474	57679.1
	57740.9	12.368	0.0295091	0.0123029	57740.9
	57771.9	12.368	0.0284694	0.0124478	57765.7
	57809	12.368	0.0272703	0.012825	57815.2
	57839.9	12.368	0.0262964	0.0128351	57839.9
	57951.2	12.368	0.0272773	0.0135362	57951.2
	58211	12.368	0.0292551	0.0137117	58211
	59509.8	12.369	0.0107613	0.00781485	59509.8
	59676.8	12.368	0.0129123	0.00724128	59670.7
	60146.9	12.368	0.0186005	0.0148754	60153.1
	60864.4	12.368	0.0292441	0.0144008	60870.5
	61458.1	12.368	0.0257912	0.0139172	61451.9
	61507.6	12.368	0.0258759	0.0141232	61501.4
	61544.7	12.368	0.0253389	0.0143191	61550.9
	61575.6	12.368	0.0268793	0.0143229	61575.6
	61804.5	12.368	0.0269572	0.0136685	61798.3
	62701.3	12.369	0.0231698	0.0117352	62713.7
	62757	12.368	0.0236352	0.0119971	62750.8
	63814.6	24.738	0.0253109	0.0136416	63827
	64563	12.368	0.0229148	0.0115403	64569.2
	64618.6	12.368	0.0230809	0.0121338	64618.6
	64705.2	12.368	0.0217619	0.0108457	64705.2
	64791.8	12.368	0.0222871	0.0116203	64791.8
	66641.1	18.559	0.0251785	0.0131166	66634.9
	67933.8	49.477	0.0219713	0.0124842	67958.5
	68032.8	12.368	0.0215354	0.0118825	68032.8
	68082.2	12.368	0.021764	0.012227	68082.2
	68632.7	12.368	0.0214588	0.0113278	68626.5
	68731.7	12.368	0.0238296	0.0124461	68737.8
	71180.9	12.368	0.0220527	0.0124243	71187.1
	71354.1	12.368	0.0235027	0.0127901	71360.3
	72257.1	12.368	0.0294712	0.0139294	72263.3
	72343.7	18.555	0.0243364	0.0139219	72337.5
	72387	12.368	0.0200237	0.0129517	72399.3
	72442.6	12.368	0.0201617	0.0130228	72448.8
	72523	12.368	0.0221756	0.0133509	72523
	73382.8	12.368	0.0235739	0.0127528	73376.6
	73419.9	12.368	0.0241147	0.0128492	73426
	76147.4	12.368	0.0231818	0.0119419	76135.1
	76240.2	12.368	0.0217503	0.0115189	76234
	76339.2	12.368	0.0215303	0.01237	76345.4
	77044.3	12.368	0.0245284	0.0130392	77038.1
	77767.9	12.368	0.0220389	0.0133091	77780.3
	77805	12.368	0.0236529	0.0129113	77817.4
	78268.9	12.368	0.0225416	0.0131132	78275.1
	78336.9	12.368	0.0242119	0.013826	78336.9
	79351.3	12.368	0.0251318	0.0132849	79338.9
	80136.8	18.555	0.0232553	0.0108215	80130.6
	80464.6	12.368	0.0231342	0.0110229	80464.6
	80637.7	12.368	0.0221573	0.0114398	80625.4
	82047.9	12.368	0.024539	0.0138423	82035.5
	82629.3	12.368	0.0251314	0.0147904	82616.9
	82821	30.922	0.0249113	0.0127231	82802.5
	82963.3	12.367	0.0239997	0.0137745	82975.7
	82988	12.367	0.0238888	0.013697	82988
	83018.9	12.368	0.0249441	0.0135995	83012.8
	83179.8	12.368	0.0265889	0.013366	83185.9
	83829.2	12.368	0.027377	0.0126497	83816.8
	83922	12.368	0.0275785	0.0129787	83915.8
	84342.5	12.368	0.0280586	0.0123318	84336.4
	85078.5	12.368	0.028114	0.012812	85066.2
	86117.6	12.368	0.0122623	0.00877442	86105.3
	86191.8	12.368	0.0129178	0.00946035	86191.8
	86426.9	12.368	0.0296327	0.0153956	86426.9
	86519.6	30.922	0.0302473	0.0153855	86513.5
	86581.5	12.368	0.0277424	0.0148168	86575.3
	86668.1	18.555	0.0319084	0.0157495	86686.6
	86810.3	61.848	0.030547	0.0142953	86810.3
	87156.7	12.368	0.0298415	0.0132632	87169.1
	87206.2	12.368	0.0288302	0.0132675	87206.2
	87255.7	12.368	0.0288049	0.0138208	87255.7
	91585.1	12.368	0.0232127	0.0115716	91585.1
	92624.2	12.368	0.0238955	0.013292	92624.2
	93051	18.555	0.0285828	0.0141409	93057.2
	93106.6	12.368	0.0287483	0.0140292	93119
	93156.1	12.368	0.0273991	0.0135053	93143.8
	93224.2	12.368	0.0261924	0.0126915	93230.4
	93638.6	12.368	0.022574	0.0118586	93638.6
	93743.7	12.368	0.0232225	0.0128068	93749.9
	93873.6	12.368	0.0222198	0.011868	93873.6
	94894.1	12.368	0.0249104	0.0122847	94887.9
	94974.5	12.368	0.0250575	0.012335	94974.5
	95172.4	12.368	0.0245288	0.0133406	95172.4
	95221.9	12.368	0.0250604	0.013136	95221.9
	95456.9	12.371	0.0251778	0.0138792	95456.9
	95512.6	12.368	0.0249797	0.0131643	95518.8
	95778.6	12.368	0.0246894	0.013667	95790.9
	98605.1	30.922	0.0231146	0.0114623	98611.3
	98846.3	12.368	0.0201771	0.0105787	98846.3
	99341.1	12.367	0.0212364	0.0100248	99353.5
	99365.8	12.367	0.0199172	0.0102588	99365.8
	99403	12.368	0.019899	0.0108393	99390.6
