# Supplementary material for: Typical response of CD14++CD16– monocyte to knee synovial derived mediators as a key target to overcome the onset and progression of osteoarthritis
Source: Front Med (Lausanne). 2022 Aug 29;9:904721. doi: 10.3389/fmed.2022.904721 (PMC9464827; doi:10.3389/fmed.2022.904721)
Supplement: Supplementary file 1 [file Data_Sheet_1.ZIP › Supplimentary file/Suppl.4 CD14+, CD14-, CM, ITM and NCM%.xlsx]

## Sheet:  CD14+ & CD14- cells 
	CD14+ Cells (Monocytes)	CD14+ Cells (Monocytes)	CD14+ Cells (Monocytes)	CD14+ Cells (Monocytes)	CD14+ Cells (Monocytes)	CD14+ Cells (Monocytes)	CD14- Cells (Non-monocytes)	CD14- Cells (Non-monocytes)	CD14- Cells (Non-monocytes)	CD14- Cells (Non-monocytes)	CD14- Cells (Non-monocytes)	CD14- Cells (Non-monocytes)
SFM	76	93	40	33	97	67	24	7	60	67	3	33
MCP-1	96	99	98	97	94	95	4	1	2	3	6	5
OACM	98	98	93	92	98	93	2	2	7	8	2	7

## Sheet: Monocyte subtypes %
	PBMNCs	PBMNCs	PBMNCs	PBMNCs	PBMNCs	PBMNCs	SFM	SFM	SFM	SFM	SFM	SFM	MCP-1	MCP-1	MCP-1	MCP-1	MCP-1	MCP-1	OACM	OACM	OACM	OACM	OACM	OACM
CM (CD14++CD16-)	83.1462	78.3459	81.3485	91.133	89.4474	92.2177	78.6301	69.1605	39.1199	79.6295	89.853	99.2545	99.4114	88.4607	97.9948	98.4536	99.2793	99.9151	99.1349	98.1221	99.1752	99.4701	99.8787	99.4978
ITM (CD14++CD16+)	3.99968	2.99988	3.60042	1.88283	2.4893	1.81486	4.86576	22.3807	0	0	1.71364	0.652803	0.588623	9.19876	2.00521	0.138345	0.460018	0.049275	0.490117	1.42887	0.135179	0.108136	0.01098	0.297269
NCM (CD14+dimCD16++)	12.8541	18.6542	15.0511	6.98412	8.06331	5.96742	16.5041	8.45883	60.8801	20.3705	8.43332	0.092678	0	2.34053	0	1.40807	0.260651	0.035601	0.374995	0.449036	0.689643	0.421794	0.110316	0.204965
