# Supplementary material for: Typical response of CD14++CD16– monocyte to knee synovial derived mediators as a key target to overcome the onset and progression of osteoarthritis
Source: Front Med (Lausanne). 2022 Aug 29;9:904721. doi: 10.3389/fmed.2022.904721 (PMC9464827; doi:10.3389/fmed.2022.904721)
Supplement: Supplementary file 1 [file Data_Sheet_1.ZIP › Supplimentary file/Suppl.5 Expression of classical monocyte receptors.xlsx]

## Sheet: CCR2
SFM	MCP-1	OACM
590	1752	1875
699	1570	1627
708	1495	847
437	1069	834
777	1028	1131
717	946	1110

## Sheet: CXCR2
SFM	MCP-1	OACM
860	1752	1875
834	1570	1627
910	1495	847
742	1069	1131
901	1028	1110
933	1268	804

## Sheet: CX3CR1
SFM	MCP-1	OACM
5812	9095	3452
5580	6792	3231
3604	5336	3274
4394	4556	4024
3810	4177	3584
5579	2414	4932
