# Supplementary material for: Typical response of CD14++CD16– monocyte to knee synovial derived mediators as a key target to overcome the onset and progression of osteoarthritis
Source: Front Med (Lausanne). 2022 Aug 29;9:904721. doi: 10.3389/fmed.2022.904721 (PMC9464827; doi:10.3389/fmed.2022.904721)
Supplement: Supplementary file 1 [file Data_Sheet_1.ZIP › Supplimentary file/Suppl.6 The PCR array gene profile of migrated monocytes.xlsx]

## Sheet: Definitions
Comments:
A: This gene's average threshold cycle is relatively high (> 30) in either the control or the test sample, and is reasonably low in the other sample (< 30).
These data mean that the gene's expression is relatively low in one sample and reasonably detected in the other sample suggesting that the actual fold-change value is at least as large as the calculated and reported fold-change result.
This fold-change result may also have greater variations if p value > 0.05; therefore, it is important to have a sufficient number of biological replicates to validate the result for this gene.
B: This gene's average threshold cycle is relatively high (> 30), meaning that its relative expression level is low, in both control and test samples, and the p-value for the fold-change is either unavailable or relatively high (p > 0.05).
This fold-change result may also have greater variations; therefore, it is important to have a sufficient number of biological replicates to validate the result for this gene.
C: This gene's average threshold cycle is either not determined or greater than the defined cut-off (deault 35), in both samples meaning that its expression was undetected, making this fold-change result erroneous and un-interpretable.
Fold Change & Fold Regulation:
Fold-Change (2^(- Delta Delta CT)) is the normalized gene expression (2^(- Delta CT)) in the Test Sample divided the normalized gene expression (2^(- Delta CT)) in the Control Sample.
Fold-Regulation represents fold-change results in a biologically meaningful way. Fold-change values greater than one indicate a positive- or an up-regulation, and the fold-regulation is equal to the fold-change.
Fold-change values less than one indicate a negative or down-regulation, and the fold-regulation is the negative inverse of the fold-change.
Fold-change and fold-regulation values greater than 2 are indicated in red; fold-change values less than 0.5 and fold-regulation values less than -2 are indicated in blue.
p-value:
The p values are calculated based on a Student's t-test of the replicate 2^(- Delta CT) values for each gene in the control group and treatment groups, and p values less than 0.05 are indicated in red.

## Sheet: Gene Table
PCR Array Catalog #:	clah25489
Position	Unigene	Refseq	Symbol	Description	Gname	RT2 Catalog
A01	Hs.496646	NM_001560	IL13RA1	Interleukin 13 receptor, alpha 1	CD213A1/CT19/IL-13Ra/NR4	PPH01257C
A02	Hs.97199	NM_012072	HSPB1	CD93 molecule	C1QR1/C1qR(P)/C1qRP/CDw93/ECSM3/MXRA4/dJ737E23.1	PPH06332B
A03	Hs.520973	NM_001540	CSF1R	Heat shock 27kDa protein 1	CMT2F/HEL-S-102/HMN2B/HS.76067/HSP27/HSP28/Hsp25/SRP27	PPH00165F
A04	Hs.141125	NM_004346	ITGAL	Caspase 3, apoptosis-related cysteine peptidase	CPP32/CPP32B/SCA-1	PPH00107C
A05	Hs.719189	NM_005211	MAPK1	Colony stimulating factor 1 receptor	C-FMS/CD115/CSF-1R/CSFR/FIM2/FMS/HDLS/M-CSF-R	PPH00191F
A06	Hs.204044	NM_003839	GP1BA	Tumor necrosis factor receptor superfamily, member 11a, NFKB activator	CD265/FEO/LOH18CR1/ODFR/OFE/OPTB7/OSTS/PDB2/RANK/TRANCER	PPH01102C
A07	Hs.174103	NM_002209	HPRT1	Integrin, alpha L (antigen CD11A (p180), lymphocyte function-associated antigen 1; alpha polypeptide)	CD11A/LFA-1/LFA1A	PPH00641C
A08	Hs.416073	NM_002964	RTC	S100 calcium binding protein A8	60B8AG/CAGA/CFAG/CGLA/CP-10/L1Ag/MA387/MIF/MRP8/NIF/P8	PPH19755A
A09	Hs.431850	NM_002745	CD93	Mitogen-activated protein kinase 1	ERK/ERK-2/ERK2/ERT1/MAPK2/P42MAPK/PRKM1/PRKM2/p38/p40/p41/p41mapk/p42-MAPK	PPH00715B
A10	Hs.534074	NM_172390	CASP3	Nuclear factor of activated T-cells, cytoplasmic, calcineurin-dependent 1	NF-ATC/NF-ATc1.2/NFAT2/NFATc	PPH00277C
A11	Hs.1472	NM_000173	TNFRSF11A	Glycoprotein Ib (platelet), alpha polypeptide	BDPLT1/BDPLT3/BSS/CD42B/CD42b-alpha/DBPLT3/GP1B/GPIbA/VWDP	PPH05679A
A12	Hs.440475	NM_004168	S100A8	Succinate dehydrogenase complex, subunit A, flavoprotein (Fp)	CMD1GG/FP/PGL5/SDH1/SDH2/SDHF	PPH20936F
B01	Hs.412707	NM_000194	NFATC1	Hypoxanthine phosphoribosyltransferase 1	HGPRT/HPRT	PPH01018C
B02			SDHA			PPH65835A
B03	N/A	SA_00104	GDC	Reverse Transcription Control	RTC	PPX63340
B04			PPC			PPX63339

## Sheet: Average Ct
Position	Symbol	AVG Ct			Standard Deviation
		Control Group	Group 1	Group 2	Control Group	Group 1	Group 2
A01	IL13RA1	36.56	34.82	30.74	3.044409	2.923816	3.760408
A02	HSPB1	36.26	32.12	28.54	3.402997	1.941479	3.780908
A03	CSF1R	39.29	36.81	37.61	1.037747	1.380010	0.608210
A04	ITGAL	37.11	34.95	33.11	1.821600	1.620861	3.751719
A05	MAPK1	36.26	33.73	32.25	3.395171	2.901856	3.168828
A06	GP1BA	39.27	37.06	36.95	0.930576	2.010527	2.565833
A07	HPRT1	36.53	34.17	34.94	1.988882	2.259754	4.144328
A09	CD93	35.68	32.11	30.09	3.659603	2.260619	4.355157
A10	CASP3	37.38	36.28	33.80	1.793055	2.232318	3.641898
A11	TNFRSF11A	40.00	39.10	37.17	0.000000	1.290550	2.266603
A12	S100A8	36.33	34.10	32.18	1.710962	2.130332	4.315720
B01	NFATC1	38.26	36.79	33.74	1.641054	2.781851	3.727242
B02	SDHA	40.00	40.00	40.00	0.000000	0.000000	0.000000
B03	GDC	26.60	22.99	23.76	6.622411	0.486424	1.062758

## Sheet: Average Delta(Ct)
Position	Symbol	AVG Delta(Ct) (Ct(GOI) - Ave Ct(HKG))			Standard Deviation
		Control Group	Group 1	Group 2	Control Group	Group 1	Group 2
A01	IL13RA1	-1.70	-2.27	-6.73	2.474997	2.542331	2.113944
A02	HSPB1	-2.00	-4.97	-8.93	2.970086	1.950481	2.107826
A03	CSF1R	1.03	-0.28	0.14	1.269421	1.000810	1.84736
A04	ITGAL	-1.15	-2.14	-4.36	1.451678	0.571659	2.149719
A05	MAPK1	-2.00	-3.36	-5.22	2.768255	1.854526	1.200041
A06	GP1BA	1.01	-0.02	-0.52	1.282079	1.510766	0.524081
A07	HPRT1	-1.74	-2.92	-2.53	0.994441	1.129877	2.072164
A09	CD93	-2.59	-4.98	-7.38	3.016263	1.618409	2.732076
A10	CASP3	-0.89	-0.80	-3.67	1.284059	1.899485	1.901270
A11	TNFRSF11A	1.74	2.02	-0.30	0.994441	1.145314	0.691735
A12	S100A8	-1.93	-2.98	-5.29	1.231750	1.574563	2.632786
B01	NFATC1	-0.00	-0.30	-3.72	1.203938	1.917515	1.959715
B02	SDHA	1.74	2.92	2.53	0.994441	1.129877	2.072164
B03	GDC	-11.66	-14.10	-13.71	6.964474	1.242009	1.770714

## Sheet: 2^(-Avg.(Delta(Ct))
Position	Symbol	2^(-Avg.(Delta(Ct))
		Control Group	Group 1	Group 2
A01	IL13RA1	3.254403	4.810787	106.117460
A02	HSPB1	4.010612	31.308071	487.379107
A03	CSF1R	0.490174	1.211647	0.908766
A04	ITGAL	2.217798	4.394095	20.479532
A05	MAPK1	4.003854	10.257468	37.272936
A06	GP1BA	0.496449	1.014961	1.431167
A07	HPRT1	3.331062	7.545958	5.782833
A09	CD93	6.012582	31.530105	166.705384
A10	CASP3	1.849340	1.745961	12.715819
A11	TNFRSF11A	0.300205	0.246928	1.228512
A12	S100A8	3.810629	7.887991	39.209402
B01	NFATC1	1.002130	1.228304	13.207194
B02	SDHA	0.300205	0.132521	0.172926
B03	GDC	3235.345236	17542.824177	13363.321069

## Sheet: Fold Change
Position	Symbol	Fold Change (comparing to control group)
		Group 1		Group 2
		Fold Change	Comments	Fold Change	Comments
A01	IL13RA1	1.48	B	32.61
A02	HSPB1	7.81	B	121.52	A
A03	CSF1R	2.47	B	1.85	B
A04	ITGAL	1.98	B	9.23
A05	MAPK1	2.56	B	9.31	B
A06	GP1BA	2.04	B	2.88
A07	HPRT1	2.27	B	1.74	B
A09	CD93	5.24	B	27.73
A10	CASP3	0.94	B	6.88
A11	TNFRSF11A	0.82	B	4.09
A12	S100A8	2.07	B	10.29
B01	NFATC1	1.23	B	13.18
B02	SDHA	0.44	C	0.58	C
B03	GDC	5.42		4.13

## Sheet: p-value
Position	Symbol	p-value (comparing to control group)
		Group 1	Group 2
A01	IL13RA1	0.989643	0.003129
A02	HSPB1	0.153455	0.002537
A03	CSF1R	0.121657	0.251582
A04	ITGAL	0.188803	0.001898
A05	MAPK1	0.638044	0.040831
A06	GP1BA	0.131448	0.023706
A07	HPRT1	0.084835	0.162441
A09	CD93	0.260606	0.001803
A10	CASP3	0.685188	0.011715
A11	TNFRSF11A	0.713082	0.012079
A12	S100A8	0.148311	0.004496
B01	NFATC1	0.431482	0.015076
B02	SDHA	0.181904	0.960000
B03	GDC	0.925277	0.734417

## Sheet: Fold Regulation
Position	Symbol	Up-Down Regulation (comparing to control group)
		Group 1		Group 2
		Fold Regulation	Comments	Fold Regulation	Comments
A01	IL13RA1	1.48	B	32.61
A02	HSPB1	7.81	B	121.52	A
A03	CSF1R	2.47	B	1.85	B
A04	ITGAL	1.98	B	9.23
A05	MAPK1	2.56	B	9.31	B
A06	GP1BA	2.04	B	2.88
A07	HPRT1	2.27	B	1.74	B
A09	CD93	5.24	B	27.73
A10	CASP3	-1.06	B	6.88
A11	TNFRSF11A	-1.22	B	4.09
A12	S100A8	2.07	B	10.29
B01	NFATC1	1.23	B	13.18
B02	SDHA	-2.27	C	-1.74	C
B03	GDC	5.42		4.13
