# Supplementary material for: Typical response of CD14++CD16– monocyte to knee synovial derived mediators as a key target to overcome the onset and progression of osteoarthritis
Source: Front Med (Lausanne). 2022 Aug 29;9:904721. doi: 10.3389/fmed.2022.904721 (PMC9464827; doi:10.3389/fmed.2022.904721)
Supplement: Supplementary file 1 [file Data_Sheet_1.ZIP › Supplimentary file/Suppl.7 qPCR gene expression of inflammatory genes.xlsx]

## Sheet: IL-1B
	GAPDH	Ct	IL-1β	Ct	dCt	ddCt	2^-ddCt
	SFM	20.9019	SFM	34.3722	13.4703	1.254	0.419285
	SFM	21.7076	SFM	33.7481	12.0405	-0.175793	1.12959
	SFM	21.8176	SFM	32.9557	11.1381	-1.0782	2.1114
	MCP-1	19.6849	MCP-1	24.7236	5.03869	-7.17759	144.768
	MCP-1	21.0121	MCP-1	25.6557	4.64365	-7.57264	190.367
	MCP-1	21.3242	MCP-1	25.5787	4.25453	-7.96175	249.302
	OACM	22.1244	OACM	24.6206	2.49612	-9.72016	843.45
	OACM	21.3242	OACM	24.8677	3.54356	-8.67272	408.084
	OACM	20.6209	OACM	25.3347	4.7138	-7.50248	181.331
				avg dCt control	12.2163

## Sheet: TNFa
	GAPDH	Ct	TNF-α	Ct	dCt	ddCt	2^-ddCt
	SFM	20.9019	SFM	33.6537	12.7518	0.133586	0.911563
	SFM	21.7076	SFM	34.2187	12.5111	-0.107072	1.07704
	SFM	21.8176	SFM	34.4093	12.5917	-0.0265138	1.01855
	MCP-1	19.6849	MCP-1	28.2281	8.54318	-4.075	16.8538
	MCP-1	21.0121	MCP-1	29.0469	8.03483	-4.58335	23.9731
	MCP-1	21.3242	MCP-1	28.0285	6.70437	-5.91381	60.2887
	OACM	22.1244	OACM	29.724	7.59952	-5.01866	32.4165
	OACM	21.3242	OACM	29.526	8.20184	-4.41634	21.3527
	OACM	20.6209	OACM	28.9124	8.29148	-4.3267	20.0662
				avg dCt control	12.6182

## Sheet: MYD88
	GAPDH	Ct	MYD88	Ct	dCt	ddCt	2^-ddCt
	SFM	20.9019	SFM	29.9283	9.02638	-1.0035	2.00486
	SFM	21.7076	SFM	32.2897	10.5821	0.552175	0.681991
	SFM	21.8176	SFM	32.2988	10.4812	0.451327	0.73137
	MCP-1	19.6849	MCP-1	25.2756	5.5907	-4.43918	21.6933
	MCP-1	21.0121	MCP-1	25.0612	4.04917	-5.98071	63.15
	MCP-1	21.3242	MCP-1	25.3552	4.03106	-5.99882	63.9478
	OACM	22.1244	OACM	27.9617	5.83722	-4.19266	18.2859
	OACM	21.3242	OACM	26.7938	5.46967	-4.56021	23.5918
	OACM	20.6209	OACM	26.7026	6.08169	-3.94819	15.4356
				avg dCt control	10.0299
