# Supplementary material for: Typical response of CD14++CD16– monocyte to knee synovial derived mediators as a key target to overcome the onset and progression of osteoarthritis
Source: Front Med (Lausanne). 2022 Aug 29;9:904721. doi: 10.3389/fmed.2022.904721 (PMC9464827; doi:10.3389/fmed.2022.904721)
Supplement: Supplementary file 1 [file Data_Sheet_1.ZIP › Supplimentary file/Suppl.8 Phagocytosis analysis of migrated monocytes.xlsx]

## Sheet: Sheet1
Total latex beads
SFM	MCP-1	OACM
12.67	595	610
40	674.5	945
77	1244.5	630
14	1003.5	711.67
48	538.33	1053
66.67	736	771

## Sheet: Sheet2
Latex beads/cell
Biological Replicate	Technical Replicate	SFM	MCP-1	OACM
1	1	1	17.5	27
	2	2	9.5	16
	3	4	13	11.6667
2	1	1	10	10
	2	3.66667	13	14
	3	2.33333	14.3333	35
3	1	2	11	11.5
	2	4.33333	14.25	19.5
	3	2	23	10.3333
