# Supplementary material for: Typical response of CD14++CD16– monocyte to knee synovial derived mediators as a key target to overcome the onset and progression of osteoarthritis
Source: Front Med (Lausanne). 2022 Aug 29;9:904721. doi: 10.3389/fmed.2022.904721 (PMC9464827; doi:10.3389/fmed.2022.904721)
Supplement: Supplementary file 3 [file Data_Sheet_3.XLS]

## Sheet: OA1
Fraction	Source File	Feature	Peptide	Scan	Tag Length	ALC (%)	length	m/z	z	RT	Area	Mass	ppm	Accession	PTM	local confidence (%)	tag (>=0%)	mode
1	OA-1-aMSMS-40(63)-1uL.mzdata.xml	1145	VLFLR	3050	5	97	5	324.216	2	15.12	3560	646.417	0.3			97 98 97 99 98	VLFLR	CID
1	OA-1-aMSMS-40(63)-1uL.mzdata.xml	1145	VLFLR	3047	5	96	5	324.216	2	15.12	3560	646.417	0.3			96 98 93 97 98	VLFLR	CID
1	OA-1-aMSMS-40(63)-1uL.mzdata.xml	1153	LLLYK	2900	5	96	5	325.219	2	14.28	5570	648.421	3			90 99 98 97 97	LLLYK	CID
1	OA-1-aMSMS-40(63)-1uL.mzdata.xml	1223	LLLYR	2945	5	96	5	339.222	2	14.48	1780	676.427	2			90 99 97 96 98	LLLYR	CID
1	OA-1-aMSMS-40(63)-1uL.mzdata.xml	1875	WLLLEK	3621	6	95	6	401.249	2	18.31	1740	800.48	5	P01024|CO3_HUMAN:tr|V9HWA9|V9HWA9_HUMAN		85 98 97 98 98 99	WLLLEK	CID
1	OA-1-aMSMS-40(63)-1uL.mzdata.xml	1153	LLLYK	2896	5	95	5	325.219	2	14.28	5570	648.421	3			90 99 97 95 96	LLLYK	CID
1	OA-1-aMSMS-40(63)-1uL.mzdata.xml	1223	LLLYR	2940	5	95	5	339.222	2	14.48	1780	676.427	2			90 99 97 95 97	LLLYR	CID
1	OA-1-aMSMS-40(63)-1uL.mzdata.xml	2055	STELLLR	2991	7	95	7	416.25	2	14.73	2110	830.486	-1.2			87 90 96 97 99 100 99	STELLLR	CID
1	OA-1-aMSMS-40(63)-1uL.mzdata.xml	1875	WLLLEK	3626	6	95	6	401.249	2	18.31	1740	800.48	5	P01024|CO3_HUMAN:tr|V9HWA9|V9HWA9_HUMAN		81 95 96 99 99 99	WLLLEK	CID
1	OA-1-aMSMS-40(63)-1uL.mzdata.xml	1123	FLLDK	2765	5	94	5	318.2	2	13.51	2850	634.369	24.9			94 97 96 92 96	FLLDK	CID
1	OA-1-aMSMS-40(63)-1uL.mzdata.xml	1518	LVFTVR	3177	6	94	6	367.732	2	15.82	2530	733.449	0	tr|B7ZW00|B7ZW00_HUMAN:tr|D9ZGF2|D9ZGF2_HUMAN:P12111|CO6A3_HUMAN		98 97 95 92 92 94	LVFTVR	CID
1	OA-1-aMSMS-40(63)-1uL.mzdata.xml	-	FTLSR	2448	5	93	5	312.177	2	11.47		622.344	-5.8			95 96 97 93 88	FTLSR	CID
1	OA-1-aMSMS-40(63)-1uL.mzdata.xml	1265	AFSPLR	2737	6	93	6	345.7	2	13.39	1620	689.386	-0.7	tr|A6NLG9|A6NLG9_HUMAN:tr|B4DDQ2|B4DDQ2_HUMAN:tr|A8K7E0|A8K7E0_HUMAN:tr|Q53HU6|Q53HU6_HUMAN:tr|Q53FI4|Q53FI4_HUMAN:P21810|PGS1_HUMAN		95 95 92 88 96 96	AFSPLR	CID
1	OA-1-aMSMS-40(63)-1uL.mzdata.xml	1123	FLLDK	2762	5	93	5	318.2	2	13.51	2850	634.369	24.9			94 97 90 92 93	FLLDK	CID
1	OA-1-aMSMS-40(63)-1uL.mzdata.xml	1011	LSFVK	2741	5	92	5	297.187	2	13.42	1420	592.358	1			96 95 92 92 90	LSFVK	CID
1	OA-1-aMSMS-40(63)-1uL.mzdata.xml	1011	LSFVK	2736	5	92	5	297.187	2	13.42	1420	592.358	1			95 93 86 94 91	LSFVK	CID
1	OA-1-aMSMS-40(63)-1uL.mzdata.xml	2168	NWLQYK	2926	6	92	6	426.226	2	14.45	3610	850.434	4.8	tr|A0A140VJJ6|A0A140VJJ6_HUMAN:P02679|FIBG_HUMAN		89 92 94 87 91 99	NWLQYK	CID
1	OA-1-aMSMS-40(63)-1uL.mzdata.xml	780	LQVR	242	4	91	4	258.157	2	1.16	128	514.323	-46.4			95 90 90 90	LQVR	CID
1	OA-1-aMSMS-40(63)-1uL.mzdata.xml	780	LQVR	240	4	90	4	258.157	2	1.16	128	514.323	-46.4			93 89 91 88	LQVR	CID
1	OA-1-aMSMS-40(63)-1uL.mzdata.xml	1265	AFSPLR	2721	6	90	6	345.7	2	13.39	1620	689.386	-0.7	tr|A6NLG9|A6NLG9_HUMAN:tr|B4DDQ2|B4DDQ2_HUMAN:tr|A8K7E0|A8K7E0_HUMAN:tr|Q53HU6|Q53HU6_HUMAN:tr|Q53FI4|Q53FI4_HUMAN:P21810|PGS1_HUMAN		89 89 85 88 95 93	AFSPLR	CID
1	OA-1-aMSMS-40(63)-1uL.mzdata.xml	2107	APTVSLPR	2869	8	88	8	420.769	2	14.1	1370	839.486	44.8			84 82 93 89 90 93 85 93	APTVSLPR	CID
1	OA-1-aMSMS-40(63)-1uL.mzdata.xml	2212	LATVLDPK	2874	8	88	8	428.768	2	14.3	51500	855.506	17.9			98 97 97 88 85 84 71 88	LATVLDPK	CID
1	OA-1-aMSMS-40(63)-1uL.mzdata.xml	1634	VFAVRR	2887	6	88	6	374.23	2	14.2	3490	746.455	-13			95 96 93 85 74 86	VFAVRR	CID
1	OA-1-aMSMS-40(63)-1uL.mzdata.xml	2671	RFVLTLR	2767	7	86	7	452.782	2	13.45	1090	903.565	-17.8			82 90 88 84 78 90 88	RFVLTLR	CID
1	OA-1-aMSMS-40(63)-1uL.mzdata.xml	2168	NWLQYK	2930	6	85	6	426.226	2	14.45	3610	850.434	4.8	tr|A0A140VJJ6|A0A140VJJ6_HUMAN:P02679|FIBG_HUMAN		81 85 79 81 91 96	NWLQYK	CID
1	OA-1-aMSMS-40(63)-1uL.mzdata.xml	6284	TPLQGSQELPR	3249	11	85	11	613.321	2	16.28	4060	1224.65	-16	tr|Q96K68|Q96K68_HUMAN:tr|Q6MZV6|Q6MZV6_HUMAN:tr|Q6P089|Q6P089_HUMAN		59 54 92 90 85 89 85 92 96 96 97	TPLQGSQELPR	CID
1	OA-1-aMSMS-40(63)-1uL.mzdata.xml	780	LQVR	229	4	84	4	258.157	2	1.16	128	514.323	-46.4			93 85 86 74	LQVR	CID
1	OA-1-aMSMS-40(63)-1uL.mzdata.xml	1519	RFSAVR	3029	6	84	6	368.212	2	14.99	3250	734.419	-13.7			90 96 90 62 72 94	RFSAVR	CID
1	OA-1-aMSMS-40(63)-1uL.mzdata.xml	1138	AVLTLK	3102	6	84	6	322.72	2	15.3	1180	643.427	-1.8			57 66 92 94 98 97	AVLTLK	CID
1	OA-1-aMSMS-40(63)-1uL.mzdata.xml	1679	LLPC(+57.02)TR	2952	6	84	6	380.23	2	14.59	3510	758.411	46.7		Carbamidomethylation	84 97 83 63 85 90	LLPC(+57.02)TR	CID
1	OA-1-aMSMS-40(63)-1uL.mzdata.xml	1699	WAFTLK	2812	6	82	6	383.211	2	13.81	2370	764.422	-18.6			85 92 68 60 94 95	WAFTLK	CID
1	OA-1-aMSMS-40(63)-1uL.mzdata.xml	2118	VATVSLPR	2834	8	82	8	421.759	2	14.12	185000	841.502	1.3			93 92 86 73 81 85 69 81	VATVSLPR	CID
1	OA-1-aMSMS-40(63)-1uL.mzdata.xml	2118	VATVMPPK	2839	8	80	8	421.759	2	14.12	185000	841.473	35.8			94 96 97 91 73 65 60 68	VATVMPPK	CID
1	OA-1-aMSMS-40(63)-1uL.mzdata.xml	-	LDHPLAFTQK	3867	10	80	10	585.29	2	19.63		1168.62	-49.5	tr|Q96K68|Q96K68_HUMAN:tr|Q6MZV6|Q6MZV6_HUMAN:tr|Q6P089|Q6P089_HUMAN		67 81 55 79 89 89 89 82 81 92	LDHPLAFTQK	CID
1	OA-1-aMSMS-40(63)-1uL.mzdata.xml	357	R	5243	1	79	1	175.112	1	27.8	2880	174.112	-40.6			79	R	CID
1	OA-1-aMSMS-40(63)-1uL.mzdata.xml	1519	RFSAVR	3027	6	79	6	368.212	2	14.99	3250	734.419	-13.7			91 98 88 55 55 90	RFSAVR	CID
1	OA-1-aMSMS-40(63)-1uL.mzdata.xml	5217	TNVESLSVAAR	3151	11	78	11	573.81	2	15.57	1590	1145.6	0.9			89 88 55 57 83 85 85 83 79 68 92	TNVESLSVAAR	CID
1	OA-1-aMSMS-40(63)-1uL.mzdata.xml	6284	TPLQGSQETHK	3254	11	78	11	613.321	2	16.28	4060	1224.61	13.7	tr|Q96K68|Q96K68_HUMAN:tr|Q6MZV6|Q6MZV6_HUMAN:tr|Q6P089|Q6P089_HUMAN		66 60 93 94 89 87 79 78 48 81 86	TPLQGSQETHK	CID
1	OA-1-aMSMS-40(63)-1uL.mzdata.xml	156	N	6923	1	78	1	133.101	1	36.05	1290	132.054	301.6			78	N	CID
1	OA-1-aMSMS-40(63)-1uL.mzdata.xml	2079	SELMLDK	2764	7	77	7	418.223	2	13.45	18800	834.416	17.8			67 65 93 89 86 79 61	SELMLDK	CID
1	OA-1-aMSMS-40(63)-1uL.mzdata.xml	1966	AVVWSVR	3231	7	77	7	408.741	2	16.14	1500	815.465	2.2			61 66 90 80 79 77 85	AVVWSVR	CID
1	OA-1-aMSMS-40(63)-1uL.mzdata.xml	2118	VATVLPSR	2929	8	77	8	421.759	2	14.12	185000	841.502	1.3			94 92 87 78 73 60 50 81	VATVLPSR	CID
1	OA-1-aMSMS-40(63)-1uL.mzdata.xml	3440	LLLYAGTDK	3069	9	76	9	497.291	2	15.17	4280	992.554	12.5			90 99 99 95 77 43 74 69 43	LLLYAGTDK	CID
1	OA-1-aMSMS-40(63)-1uL.mzdata.xml	-	LEVVSAVEK	2955	9	76	9	487.27	2	14.55		972.549	-24.5			91 92 89 90 75 62 60 63 63	LEVVSAVEK	CID
1	OA-1-aMSMS-40(63)-1uL.mzdata.xml	3799	QLGAVSSLVR	3607	10	76	10	515.297	2	18.26	3100	1028.6	-18.8			86 94 65 82 89 90 70 83 41 59	QLGAVSSLVR	CID
1	OA-1-aMSMS-40(63)-1uL.mzdata.xml	2107	APTVVTPR	2877	8	73	8	420.769	2	14.1	1370	839.486	44.8			93 91 95 88 77 65 26 50	APTVVTPR	CID
1	OA-1-aMSMS-40(63)-1uL.mzdata.xml	2212	LATVLSPR	2879	8	73	8	428.768	2	14.3	51500	855.518	4.8			98 97 97 92 83 38 24 54	LATVLSPR	CID
1	OA-1-aMSMS-40(63)-1uL.mzdata.xml	-	TPHLVQSGAEVK	3226	12	72	12	633.305	2	16.06		1264.68	-64.6	tr|Q6N030|Q6N030_HUMAN:tr|Q5EBM2|Q5EBM2_HUMAN:tr|S6BAN1|S6BAN1_HUMAN:tr|Q6P089|Q6P089_HUMAN:tr|S6BGF5|S6BGF5_HUMAN:tr|A0A0X9T0H6|A0A0X9T0H6_HUMAN:A0A0G2JMI3|HV692_HUMAN:A0A0J9YXX1|HV5X1_HUMAN:A0A0C4DH38|HV551_HUMAN:tr|A0A068LKQ0|A0A068LKQ0_HUMAN:tr|A0A0X9V9C4|A0A0X9V9C4_HUMAN:tr|A0A0X9UWK7|A0A0X9UWK7_HUMAN:tr|Q9UL89|Q9UL89_HUMAN		44 37 30 89 93 89 88 59 73 84 89 94	TPHLVQSGAEVK	CID
1	OA-1-aMSMS-40(63)-1uL.mzdata.xml	4633	GPLGLAQLAVR	2779	11	70	11	547.802	2	13.67	7010	1093.66	-65.3			76 94 94 86 97 92 79 73 23 22 35	GPLGLAQLAVR	CID
1	OA-1-aMSMS-40(63)-1uL.mzdata.xml	2167	DTLFDLK	2482	7	70	7	426.217	2	11.62	2640	850.444	-28.8			89 92 95 70 70 37 38	DTLFDLK	CID
1	OA-1-aMSMS-40(63)-1uL.mzdata.xml	9762	ADHDYK	3810	6	69	6	748.359	1	19.32	38.2	747.319	44.7			69 84 55 75 51 82	ADHDYK	CID
1	OA-1-aMSMS-40(63)-1uL.mzdata.xml	2073	LPYTALR	2876	7	69	7	417.25	2	14.18	4470	832.481	6.7			97 94 94 71 35 44 51	LPYTALR	CID
1	OA-1-aMSMS-40(63)-1uL.mzdata.xml	4088	KEYDVVHR	3376	8	69	8	523.285	2	16.97	5760	1044.54	20.3			54 50 57 76 86 81 65 81	KEYDVVHR	CID
1	OA-1-aMSMS-40(63)-1uL.mzdata.xml	2009	VGPVSLPR	2861	8	69	8	412.753	2	14.12	5830	823.492	-0.8			82 29 35 73 72 81 85 94	VGPVSLPR	CID
1	OA-1-aMSMS-40(63)-1uL.mzdata.xml	7200	TSSNTAALLGHPK	3416	13	69	13	648.837	2	16.71	1550	1295.68	-19			77 78 79 85 89 89 85 93 72 15 33 43 57	TSSNTAALLGHPK	CID
1	OA-1-aMSMS-40(63)-1uL.mzdata.xml	1473	KSLVFK	2807	6	68	6	361.21	2	13.76	274	720.453	-65.8			71 61 74 70 69 66	KSLVFK	CID
1	OA-1-aMSMS-40(63)-1uL.mzdata.xml	1518	LVFAER	3179	6	68	6	367.732	2	15.82	2530	733.412	49.6			96 95 79 29 34 78	LVFAER	CID
1	OA-1-aMSMS-40(63)-1uL.mzdata.xml	1764	FLDNLR	2820	6	68	6	389.218	2	13.81	3140	776.418	3.3	tr|A0A087X0S5|A0A087X0S5_HUMAN:P12109|CO6A1_HUMAN		95 97 85 28 35 71	FLDNLR	CID
1	OA-1-aMSMS-40(63)-1uL.mzdata.xml	-	SHAPNK	2744	6	68	6	327.184	2	13.4		652.329	37.9			55 61 79 79 74 60	SHAPNK	CID
1	OA-1-aMSMS-40(63)-1uL.mzdata.xml	2061	EASLDAAR	2881	8	68	8	416.748	2	14.17	5600	831.409	86.7			90 93 93 92 73 38 26 39	EASLDAAR	CID
1	OA-1-aMSMS-40(63)-1uL.mzdata.xml	2190	LNNVAPAR	2995	8	68	8	427.733	2	14.76	95.2	853.477	-31.1			71 76 59 63 73 69 63 66	LNNVAPAR	CID
1	OA-1-aMSMS-40(63)-1uL.mzdata.xml	1177	TADLLK	2830	6	68	6	330.683	2	13.99	5580	659.385	-51			61 57 76 79 69 62	TADLLK	CID
1	OA-1-aMSMS-40(63)-1uL.mzdata.xml	2061	SLSLAVSR	2876	8	68	8	416.748	2	14.17	5600	831.481	-0.8			63 76 87 91 83 70 30 40	SLSLAVSR	CID
1	OA-1-aMSMS-40(63)-1uL.mzdata.xml	-	TSLLFHEDYPKPPK	4259	14	67	14	836.398	2	21.94		1670.87	-51.5			61 68 74 82 74 57 34 62 71 70 72 60 72 85	TSLLFHEDYPKPPK	CID
1	OA-1-aMSMS-40(63)-1uL.mzdata.xml	10113	SPLC(+57.02)RSRHNTLDNDLMLLK	3979	19	67	19	761.732	3	20.29	5620	2282.16	5.3		Carbamidomethylation	41 32 43 27 30 40 48 66 86 93 96 90 74 79 80 79 86 90 96	SPLC(+57.02)RSRHNTLDNDLMLLK	CID
1	OA-1-aMSMS-40(63)-1uL.mzdata.xml	-	LVMSLGTSMPK	3527	11	67	11	582.32	2	17.78		1162.61	14.4			90 89 89 90 93 16 56 66 40 41 63	LVMSLGTSMPK	CID
1	OA-1-aMSMS-40(63)-1uL.mzdata.xml	1032	RFVLNKK	2751	7	67	7	302.193	3	13.42	1050	903.565	-9	P01024|CO3_HUMAN:tr|V9HWA9|V9HWA9_HUMAN		72 76 78 80 66 40 56	RFVLNKK	CID
1	OA-1-aMSMS-40(63)-1uL.mzdata.xml	5107	NQVSMMSLVK	3750	10	67	10	568.804	2	19.04	3440	1135.57	17.9			54 67 93 90 57 29 29 77 84 88	NQVSMMSLVK	CID
1	OA-1-aMSMS-40(63)-1uL.mzdata.xml	-	KQTHDNDLLVDAGMHPR	4154	17	66	17	649.684	3	21.32		1945.94	44.7			76 81 55 49 61 67 81 86 82 78 80 63 29 48 50 59 82	KQTHDNDLLVDAGMHPR	CID
1	OA-1-aMSMS-40(63)-1uL.mzdata.xml	2742	NAPR	2780	4	66	4	457.211	1	13.56	401	456.244	-88.6			79 74 51 62	NAPR	CID
1	OA-1-aMSMS-40(63)-1uL.mzdata.xml	4079	ETPMAALSPK	3374	10	66	10	522.783	2	16.96	2350	1043.53	18.8			63 62 68 65 28 30 82 81 89 97	ETPMAALSPK	CID
1	OA-1-aMSMS-40(63)-1uL.mzdata.xml	781	LQVR	339	4	66	4	258.17	2	1.68	25.4	514.323	5.8			91 82 45 48	LQVR	CID
1	OA-1-aMSMS-40(63)-1uL.mzdata.xml	2073	LPYVWR	2881	6	66	6	417.25	2	14.18	4470	832.46	32.1			97 91 85 59 22 43	LPYVWR	CID
1	OA-1-aMSMS-40(63)-1uL.mzdata.xml	2742	YFK	2776	3	65	3	457.211	1	13.56	401	456.237	-72.8			73 66 57	YFK	CID
1	OA-1-aMSMS-40(63)-1uL.mzdata.xml	2127	SLLSSLPK	3155	8	65	8	422.748	2	15.75	5820	843.506	-28.5			75 89 88 43 38 76 60 52	SLLSSLPK	CID
1	OA-1-aMSMS-40(63)-1uL.mzdata.xml	4293	MAC(+57.02)VVVSAVK	2925	10	65	10	532.277	2	14.41	3350	1062.56	-16.5		Carbamidomethylation	69 78 75 88 61 82 43 29 56 66	MAC(+57.02)VVVSAVK	CID
1	OA-1-aMSMS-40(63)-1uL.mzdata.xml	1679	LLPFNR	2937	6	64	6	380.23	2	14.59	3510	758.444	3.2	tr|A0A140VJJ6|A0A140VJJ6_HUMAN:P02679|FIBG_HUMAN		62 92 85 70 33 44	LLPFNR	CID
1	OA-1-aMSMS-40(63)-1uL.mzdata.xml	8415	TTREQAQLAELK	4332	12	64	12	694.368	2	22.37	142	1386.75	-18.4	tr|A0A024R1N1|A0A024R1N1_HUMAN:P35579|MYH9_HUMAN:tr|A0A024QZJ6|A0A024QZJ6_HUMAN:tr|A0A024QZJ4|A0A024QZJ4_HUMAN:P35749|MYH11_HUMAN:tr|B1PS43|B1PS43_HUMAN:P35580|MYH10_HUMAN		49 49 50 49 76 79 76 85 79 77 49 51	TTREQAQLAELK	CID
1	OA-1-aMSMS-40(63)-1uL.mzdata.xml	5110	YERETALVGAEDPVR	2980	15	64	15	568.947	3	14.73	6140	1703.85	-17			81 84 67 65 68 79 84 72 43 74 74 68 18 18 61	YERETALVGAEDPVR	CID
1	OA-1-aMSMS-40(63)-1uL.mzdata.xml	6941	EAAPYFLPQLK	3892	11	63	11	638.87	2	19.81	2080	1275.69	30			78 48 38 40 95 94 93 33 18 67 91	EAAPYFLPQLK	CID
1	OA-1-aMSMS-40(63)-1uL.mzdata.xml	2228	SPGVENQK	2706	8	63	8	429.752	2	13.36	5770	857.424	75.7			71 38 18 78 86 73 52 88	SPGVENQK	CID
1	OA-1-aMSMS-40(63)-1uL.mzdata.xml	6578	DPAAVYTLKVDQPHYR	3435	16	62	16	624.995	3	15.66	136000	1871.95	5.9	tr|Q6MZM7|Q6MZM7_HUMAN:tr|B7ZLE5|B7ZLE5_HUMAN:tr|A0A024R462|A0A024R462_HUMAN		70 56 44 56 65 82 82 79 65 56 74 69 52 51 37 51	DPAAVYTLKVDQPHYR	CID
1	OA-1-aMSMS-40(63)-1uL.mzdata.xml	5107	NQVSLGSGSC(+57.02)K	3746	11	62	11	568.804	2	19.04	3440	1135.53	56.6		Carbamidomethylation	54 61 76 86 86 14 29 46 52 85 92	NQVSLGSGSC(+57.02)K	CID
1	OA-1-aMSMS-40(63)-1uL.mzdata.xml	-	FTEVK	2381	5	62	5	312.184	2	11.07		622.333	33.9			92 92 54 34 38	FTEVK	CID
1	OA-1-aMSMS-40(63)-1uL.mzdata.xml	2079	TDLMSLR	2686	7	61	7	418.223	2	13.45	18800	834.427	4.4			65 74 89 78 27 33 63	TDLMSLR	CID
1	OA-1-aMSMS-40(63)-1uL.mzdata.xml	2326	VVEASLPR	3000	8	61	8	435.776	2	14.51	98200	869.497	46.7			85 73 56 43 56 78 37 60	VVEASLPR	CID
1	OA-1-aMSMS-40(63)-1uL.mzdata.xml	1725	FGMAHEPPLR	2990	10	61	10	385.532	3	14.79	2770	1153.57	2.8			83 67 90 84 39 26 37 27 73 85	FGMAHEPPLR	CID
1	OA-1-aMSMS-40(63)-1uL.mzdata.xml	911	LLTSK	4374	5	61	5	281.192	2	22.77	2520	560.353	27.8			63 63 37 71 69	LLTSK	CID
1	OA-1-aMSMS-40(63)-1uL.mzdata.xml	-	SGPLTEGSWTQKDQK	4499	15	61	15	831.435	2	23.45		1660.81	29.8			57 33 69 74 62 73 59 65 71 74 55 59 46 37 76	SGPLTEGSWTQKDQK	CID
1	OA-1-aMSMS-40(63)-1uL.mzdata.xml	2009	VPGVSLPR	2866	8	61	8	412.753	2	14.12	5830	823.492	-0.8			82 44 22 77 77 82 40 62	VPGVSLPR	CID
1	OA-1-aMSMS-40(63)-1uL.mzdata.xml	1163	APQPNK	2740	6	61	6	327.695	2	13.53	12900	653.35	40.8			76 63 65 24 46 89	APQPNK	CID
1	OA-1-aMSMS-40(63)-1uL.mzdata.xml	-	HQEFLFVGSFAPK	4046	13	60	13	753.869	2	20.68		1505.77	-28.8			65 38 27 73 90 89 78 21 44 50 57 60 92	HQEFLFVGSFAPK	CID
1	OA-1-aMSMS-40(63)-1uL.mzdata.xml	7835	FMLLEAASAFSR	3691	12	60	12	671.871	2	18.62	1200	1341.67	38.8	Q15582|BGH3_HUMAN:tr|Q53GU8|Q53GU8_HUMAN:tr|A0A0S2Z4Q2|A0A0S2Z4Q2_HUMAN		45 50 89 88 82 32 32 67 61 61 52 62	FMLLEAASAFSR	CID
1	OA-1-aMSMS-40(63)-1uL.mzdata.xml	3821	VLEDLTLTK	3297	9	60	9	516.303	2	16.48	1130	1030.59	0.8			91 91 45 43 76 67 34 22 72	VLEDLTLTK	CID
1	OA-1-aMSMS-40(63)-1uL.mzdata.xml	5376	EEVQLSDLAR	3540	10	60	10	580.318	2	17.68	951	1158.59	28.4			88 85 70 62 56 45 34 67 39 51	EEVQLSDLAR	CID
1	OA-1-aMSMS-40(63)-1uL.mzdata.xml	9520	KFNTTSRQAGELSQFLNAAK	3664	20	60	20	737.71	3	18.59	36900	2210.14	-15.9			52 41 35 33 40 30 54 73 70 49 83 71 48 72 82 86 48 61 80 81	KFNTTSRQAGELSQFLNAAK	CID
1	OA-1-aMSMS-40(63)-1uL.mzdata.xml	1764	FLDSPAK	2825	7	59	7	389.218	2	13.81	3140	776.407	17.7			91 95 91 41 21 24 56	FLDSPAK	CID
1	OA-1-aMSMS-40(63)-1uL.mzdata.xml	2326	VVTVLPSR	2910	8	59	8	435.776	2	14.51	98200	869.533	4.7			92 92 82 32 40 39 27 71	VVTVLPSR	CID
1	OA-1-aMSMS-40(63)-1uL.mzdata.xml	4803	LLLAHWMAR	4350	9	59	9	555.837	2	22.58	813	1109.62	39.4			60 91 96 34 18 15 50 78 90	LLLAHWMAR	CID
1	OA-1-aMSMS-40(63)-1uL.mzdata.xml	1662	MVVTKNQALK	3284	10	59	10	377.893	3	16.48	2690	1130.65	8.6			41 41 34 40 41 62 66 78 91 95	MVVTKNQALK	CID
1	OA-1-aMSMS-40(63)-1uL.mzdata.xml	10979	TYEDDR	4129	6	59	6	798.399	1	21.16	344	797.319	90.4			60 62 69 43 43 76	TYEDDR	CID
1	OA-1-aMSMS-40(63)-1uL.mzdata.xml	2127	SLLEARR	3159	7	58	7	422.748	2	15.75	5820	843.493	-12			45 62 92 86 31 26 66	SLLEARR	CID
1	OA-1-aMSMS-40(63)-1uL.mzdata.xml	-	NADALVAAGALGFQLR	2884	16	58	16	793.887	2	14.16		1585.86	-62			54 27 28 63 80 39 51 89 70 85 82 50 74 39 41 52	NADALVAAGALGFQLR	CID
1	OA-1-aMSMS-40(63)-1uL.mzdata.xml	5974	WLGNLGFVPAK	2796	11	57	11	601.295	2	13.71	2540	1200.67	-75.3			61 80 40 72 88 69 79 27 14 30 72	WLGNLGFVPAK	CID
1	OA-1-aMSMS-40(63)-1uL.mzdata.xml	2075	ALSSTNNK	3172	8	57	8	417.741	2	15.9	8930	833.424	51.4			76 90 50 35 51 43 30 82	ALSSTNNK	CID
1	OA-1-aMSMS-40(63)-1uL.mzdata.xml	2671	MAVVLSER	2771	8	57	8	452.782	2	13.45	1090	903.485	71.4			68 67 60 52 67 60 37 44	MAVVLSER	CID
1	OA-1-aMSMS-40(63)-1uL.mzdata.xml	9520	VDKTALYSLEGNKEFLNAAK	3669	20	57	20	737.71	3	18.59	36900	2210.16	-22.2			38 38 26 21 21 40 26 66 89 86 52 62 41 59 77 85 67 71 82 93	VDKTALYSLEGNKEFLNAAK	CID
1	OA-1-aMSMS-40(63)-1uL.mzdata.xml	10113	EYWPGVNPMTFDNDLMLLK	3976	19	57	19	761.732	3	20.29	5620	2282.07	43.6			37 34 52 21 10 48 50 38 61 79 76 73 50 56 62 65 81 93 95	EYWPGVNPMTFDNDLMLLK	CID
1	OA-1-aMSMS-40(63)-1uL.mzdata.xml	1721	LPR	2990	3	56	3	385.207	1	14.68	559	384.248	-125.9			76 48 45	LPR	CID
1	OA-1-aMSMS-40(63)-1uL.mzdata.xml	-	LLNR	436	4	56	4	258.168	2	2.17		514.323	-3.8			90 49 23 63	LLNR	CID
1	OA-1-aMSMS-40(63)-1uL.mzdata.xml	-	HPQSR	2400	5	56	5	312.68	2	11.18		623.314	51.9			72 40 23 72 72	HPQSR	CID
1	OA-1-aMSMS-40(63)-1uL.mzdata.xml	10586	QAGLLGVAGANGPQGPR	3152	17	56	17	781.916	2	15.6	3210	1561.83	-10.1	tr|D3DTX7|D3DTX7_HUMAN		48 45 54 94 92 82 90 89 55 72 24 7 43 44 29 26 52	QAGLLGVAGANGPQGPR	CID
1	OA-1-aMSMS-40(63)-1uL.mzdata.xml	12799	ARC(+57.02)PC(+57.02)FLLSGWGNTK	3682	15	56	15	883.896	2	18.59	2740	1765.84	-34.9		Carbamidomethylation	34 37 21 16 21 62 92 92 89 56 67 54 72 51 71	ARC(+57.02)PC(+57.02)FLLSGWGNTK	CID
1	OA-1-aMSMS-40(63)-1uL.mzdata.xml	1790	SEVGGLSLLFR	2871	11	56	11	393.221	3	14.07	2010	1176.65	-7.1			51 45 54 21 48 81 71 75 60 45 62	SEVGGLSLLFR	CID
1	OA-1-aMSMS-40(63)-1uL.mzdata.xml	-	LLNR	457	4	55	4	258.17	2	2.27		514.323	3.5			90 49 23 60	LLNR	CID
1	OA-1-aMSMS-40(63)-1uL.mzdata.xml	4601	LTPDKFASFGPAMVR	3962	15	55	15	546.281	3	20.22	1490	1635.84	-14.8			43 38 20 35 24 74 79 60 55 33 72 74 68 73 78	LTPDKFASFGPAMVR	CID
1	OA-1-aMSMS-40(63)-1uL.mzdata.xml	4361	NKVSLDLGPK	3502	10	55	10	535.813	2	17.62	842	1069.61	-1.3			38 45 81 83 77 30 57 32 35 66	NKVSLDLGPK	CID
1	OA-1-aMSMS-40(63)-1uL.mzdata.xml	6756	GPWFPVPGYSR	3579	11	54	11	631.817	2	18.15	14400	1261.62	-4.7			21 37 60 78 75 30 21 39 77 79 83	GPWFPVPGYSR	CID
1	OA-1-aMSMS-40(63)-1uL.mzdata.xml	1084	FTDLK	2274	5	54	5	312.178	2	10.58	79.4	622.333	14.9			90 90 31 33 28	FTDLK	CID
1	OA-1-aMSMS-40(63)-1uL.mzdata.xml	-	HASLTQPPWC(+57.02)LHSR	3245	14	54	14	845.386	2	16.18		1688.82	-36.9		Carbamidomethylation	33 39 25 84 82 82 79 74 65 44 55 18 17 62	HASLTQPPWC(+57.02)LHSR	CID
1	OA-1-aMSMS-40(63)-1uL.mzdata.xml	1177	ATLSLR	2836	6	54	6	330.683	2	13.99	5580	659.397	-68.1			45 52 72 66 44 45	ATLSLR	CID
1	OA-1-aMSMS-40(63)-1uL.mzdata.xml	9631	FLVVHK	4195	6	54	6	742.449	1	21.72	199	741.454	-16.1			76 85 57 50 24 31	FLVVHK	CID
1	OA-1-aMSMS-40(63)-1uL.mzdata.xml	1754	GFPSLVR	3265	7	53	7	388.229	2	16.37	3070	774.439	6.3			31 61 82 77 40 34 46	GFPSLVR	CID
1	OA-1-aMSMS-40(63)-1uL.mzdata.xml	5110	VEYWLSVGVGAANPSR	2984	16	53	16	568.947	3	14.73	6140	1703.86	-25.9			88 89 60 43 59 50 67 31 59 39 55 49 21 15 52 68	VEYWLSVGVGAANPSR	CID
1	OA-1-aMSMS-40(63)-1uL.mzdata.xml	8622	TGYFPTQNLGPLGLAGLTQR	3587	20	53	20	702.033	3	18.09	4080	2103.11	-16.8			35 16 23 25 15 19 22 28 78 52 66 84 62 88 82 54 84 75 68 79	TGYFPTQNLGPLGLAGLTQR	CID
1	OA-1-aMSMS-40(63)-1uL.mzdata.xml	11794	ASTQDANK	3207	8	53	8	834.472	1	15.87	1010	833.388	92.4			73 77 74 56 57 41 12 31	ASTQDANK	CID
1	OA-1-aMSMS-40(63)-1uL.mzdata.xml	8626	WNLNR	3385	5	53	5	702.335	1	17.08	118	701.361	-48			68 61 29 51 52	WNLNR	CID
1	OA-1-aMSMS-40(63)-1uL.mzdata.xml	10979	SVGSAHLK	4126	8	52	8	798.399	1	21.16	344	797.439	-60.6			79 88 50 55 48 28 32 38	SVGSAHLK	CID
1	OA-1-aMSMS-40(63)-1uL.mzdata.xml	-	NVYTPSGNAQYR	3375	12	52	12	685.341	2	16.93		1368.64	18.2			38 48 85 94 79 25 8 35 49 44 50 73	NVYTPSGNAQYR	CID
1	OA-1-aMSMS-40(63)-1uL.mzdata.xml	7603	GHDLTPGVWTDK	3360	12	52	12	663.34	2	17.02	288	1324.64	17.9			26 54 80 81 66 44 38 70 51 48 29 40	GHDLTPGVWTDK	CID
1	OA-1-aMSMS-40(63)-1uL.mzdata.xml	4785	YVLPDTATTK	3717	10	52	10	554.804	2	18.75	1330	1107.58	11.9			67 77 87 63 21 37 55 35 31 46	YVLPDTATTK	CID
1	OA-1-aMSMS-40(63)-1uL.mzdata.xml	-	FTLDK	2363	5	52	5	312.176	2	10.98		622.333	6.5			88 86 33 29 23	FTLDK	CID
1	OA-1-aMSMS-40(63)-1uL.mzdata.xml	3644	DLAAGGHVFK	3267	10	52	10	507.746	2	16.37	3250	1013.53	-50.6			82 87 41 38 22 40 55 38 33 79	DLAAGGHVFK	CID
1	OA-1-aMSMS-40(63)-1uL.mzdata.xml	1520	LQPYVAGGGNK	2815	11	52	11	368.555	3	13.81	4770	1102.58	60.1			48 40 38 57 83 65 32 38 40 44 84	LQPYVAGGGNK	CID
1	OA-1-aMSMS-40(63)-1uL.mzdata.xml	11277	ALGVFTSVFSVAAHSK	3452	16	51	16	810.913	2	17.46	7560	1619.87	-34.3			30 40 10 31 44 35 77 76 86 62 48 33 44 57 70 82	ALGVFTSVFSVAAHSK	CID
1	OA-1-aMSMS-40(63)-1uL.mzdata.xml	13958	TPPVELAPGRETTAGMFK	4062	18	51	18	951.468	2	20.78	7080	1900.97	-26.1			52 48 76 72 68 70 65 62 8 14 44 49 32 38 19 44 74 88	TPPVELAPGRETTAGMFK	CID
1	OA-1-aMSMS-40(63)-1uL.mzdata.xml	10982	KGNTVFSSSAYAAHR	4111	15	51	15	798.429	2	21.05	981	1594.79	36.8			70 59 69 82 78 71 44 26 26 39 48 54 49 17 35	KGNTVFSSSAYAAHR	CID
1	OA-1-aMSMS-40(63)-1uL.mzdata.xml	3008	ALNR	2927	4	51	4	473.228	1	14.41	32.1	472.276	-116.4			44 46 50 63	ALNR	CID
1	OA-1-aMSMS-40(63)-1uL.mzdata.xml	9627	NMPAHDVGAQVGGGEQFLNAGR	3689	22	51	22	742.38	3	18.69	24600	2224.04	32.9			63 35 16 25 29 31 29 8 23 31 66 61 79 76 90 81 82 86 69 65 17 55	NMPAHDVGAQVGGGEQFLNAGR	CID
1	OA-1-aMSMS-40(63)-1uL.mzdata.xml	10586	LQQLGVAQLPGSVPR	3156	15	51	15	781.916	2	15.6	3210	1561.89	-49.5			68 31 29 80 56 83 86 68 75 48 7 19 31 29 52	LQQLGVAQLPGSVPR	CID
1	OA-1-aMSMS-40(63)-1uL.mzdata.xml	-	DHC(+57.02)K	1069	4	50	4	280.168	2	5.15		558.222	176.2		Carbamidomethylation	79 38 23 62	DHC(+57.02)K	CID
1	OA-1-aMSMS-40(63)-1uL.mzdata.xml	8736	ALGQNLC(+57.02)KGEHGK	3422	13	50	13	706.4	2	17.17	1110	1410.7	57.9		Carbamidomethylation	69 48 10 69 84 91 39 49 39 46 44 16 49	ALGQNLC(+57.02)KGEHGK	CID

## Sheet: OA2
Protein Group	Protein ID	Accession	-10lgP	Coverage (%)	Coverage (%) OA-2	Area OA-2	#Peptides	#Unique	#Spec OA-2	PTM	Avg. Mass	Description
1	5896	P02787|TRFE_HUMAN	244.48	63	63	392	49	1	140	Carbamidomethylation; Deamidation (NQ); Oxidation (M); Dihydroxy; Nethylmaleimidehydrolysis; Mutation	77064	Serotransferrin OS=Homo sapiens OX=9606 GN=TF PE=1 SV=3
2	5900	tr|B4E1B2|B4E1B2_HUMAN	242.5	62	62	4780	48	1	138	Carbamidomethylation; Deamidation (NQ); Oxidation (M); Dihydroxy; Nethylmaleimidehydrolysis; Mutation	74832	cDNA FLJ53691 highly similar to Serotransferrin OS=Homo sapiens OX=9606 PE=2 SV=1
3	45	P02768|ALBU_HUMAN	239.37	65	65	565000	38	38	118	Carbamidomethylation; Deamidation (NQ); Sodium adduct; Oxidation (M); Methylation(others); 5 more	69367	Serum albumin OS=Homo sapiens OX=9606 GN=ALB PE=1 SV=2
7	4	tr|A8KAL5|A8KAL5_HUMAN	217.28	39	39	115000	25	25	48	Carbamidomethylation; Oxidation (M); 2-amino-3-oxo-butanoic_acid	122174	cDNA FLJ77224 highly similar to Homo sapiens collagen type XIV alpha 1 (undulin) (COL14A1) mRNA (Fragment) OS=Homo sapiens OX=9606 PE=2 SV=1
7	1	Q05707|COEA1_HUMAN	217.28	24	24	115000	25	25	48	Carbamidomethylation; Oxidation (M); 2-amino-3-oxo-butanoic_acid	193513	Collagen alpha-1(XIV) chain OS=Homo sapiens OX=9606 GN=COL14A1 PE=1 SV=3
4	82	tr|V9HWE1|V9HWE1_HUMAN	209.59	58	58	333000	31	31	77	Carbamidomethylation; Deamidation (NQ); Oxidation (M); 2-amino-3-oxo-butanoic_acid; Methylation(KR)	53652	Epididymis luminal protein 113 OS=Homo sapiens OX=9606 GN=HEL113 PE=2 SV=1
4	81	P08670|VIME_HUMAN	209.59	58	58	333000	31	31	77	Carbamidomethylation; Deamidation (NQ); Oxidation (M); 2-amino-3-oxo-butanoic_acid; Methylation(KR)	53652	Vimentin OS=Homo sapiens OX=9606 GN=VIM PE=1 SV=4
4	80	tr|B0YJC4|B0YJC4_HUMAN	209.59	63	63	333000	31	31	77	Carbamidomethylation; Deamidation (NQ); Oxidation (M); 2-amino-3-oxo-butanoic_acid; Methylation(KR)	49653	Vimentin variant 3 OS=Homo sapiens OX=9606 GN=VIM PE=1 SV=1
6	580	tr|Q6FH10|Q6FH10_HUMAN	181.21	42	42	186000	18	18	48	Carbamidomethylation; Deamidation (NQ); Pyro-glu from E; Oxidation (M); Mutation	39747	Decorin OS=Homo sapiens OX=9606 GN=DCN PE=2 SV=1
6	579	P07585|PGS2_HUMAN	181.21	42	42	186000	18	18	48	Carbamidomethylation; Deamidation (NQ); Pyro-glu from E; Oxidation (M); Mutation	39747	Decorin OS=Homo sapiens OX=9606 GN=DCN PE=1 SV=1
12	271	tr|H6VRG1|H6VRG1_HUMAN	173.55	26	26	11400	17	2	30		66126	Keratin 1 OS=Homo sapiens OX=9606 GN=KRT1 PE=3 SV=1
12	270	tr|H6VRG3|H6VRG3_HUMAN	173.55	26	26	11400	17	2	30		66111	Keratin 1 OS=Homo sapiens OX=9606 GN=KRT1 PE=3 SV=1
12	269	tr|H6VRF8|H6VRF8_HUMAN	173.55	26	26	11400	17	2	30		66053	Keratin 1 OS=Homo sapiens OX=9606 GN=KRT1 PE=3 SV=1
12	268	P04264|K2C1_HUMAN	173.55	26	26	11400	17	2	30		66039	Keratin type II cytoskeletal 1 OS=Homo sapiens OX=9606 GN=KRT1 PE=1 SV=6
12	267	tr|H6VRG0|H6VRG0_HUMAN	173.55	26	26	11400	17	2	30		65970	Keratin 1 OS=Homo sapiens OX=9606 GN=KRT1 PE=3 SV=1
12	266	tr|H6VRF9|H6VRF9_HUMAN	173.55	26	26	11400	17	2	30		66069	Keratin 1 OS=Homo sapiens OX=9606 GN=KRT1 PE=3 SV=1
10	31	tr|A0A0A0MS08|A0A0A0MS08_HUMAN	172.93	47	47	62000	15	6	32	Carbamidomethylation; Deamidation (NQ)	43912	Immunoglobulin heavy constant gamma 1 (Fragment) OS=Homo sapiens OX=9606 GN=IGHG1 PE=1 SV=1
10	27	P01857|IGHG1_HUMAN	172.93	57	57	62000	15	6	32	Carbamidomethylation; Deamidation (NQ)	36106	Immunoglobulin heavy constant gamma 1 OS=Homo sapiens OX=9606 GN=IGHG1 PE=1 SV=1
10	35	tr|Q7Z351|Q7Z351_HUMAN	172.93	39	39	62000	15	6	32	Carbamidomethylation; Deamidation (NQ)	52852	Uncharacterized protein DKFZp686N02209 OS=Homo sapiens OX=9606 GN=DKFZp686N02209 PE=2 SV=1
10	34	tr|Q6N097|Q6N097_HUMAN	172.93	39	39	62000	15	6	32	Carbamidomethylation; Deamidation (NQ)	52759	Uncharacterized protein DKFZp686H20196 OS=Homo sapiens OX=9606 GN=DKFZp686H20196 PE=2 SV=1
10	33	tr|Q6N094|Q6N094_HUMAN	172.93	39	39	62000	15	6	32	Carbamidomethylation; Deamidation (NQ)	52613	Uncharacterized protein DKFZp686O01196 OS=Homo sapiens OX=9606 GN=DKFZp686O01196 PE=2 SV=1
10	32	tr|Q6N096|Q6N096_HUMAN	172.93	40	40	62000	15	6	32	Carbamidomethylation; Deamidation (NQ)	50927	Uncharacterized protein DKFZp686I15196 OS=Homo sapiens OX=9606 GN=DKFZp686I15196 PE=2 SV=1
10	30	tr|Q5EFE5|Q5EFE5_HUMAN	172.93	40	40	62000	15	6	32	Carbamidomethylation; Deamidation (NQ)	52363	Anti-RhD monoclonal T125 gamma1 heavy chain OS=Homo sapiens OX=9606 PE=2 SV=1
10	29	P0DOX5|IGG1_HUMAN	172.93	42	42	62000	15	6	32	Carbamidomethylation; Deamidation (NQ)	49329	Immunoglobulin gamma-1 heavy chain OS=Homo sapiens OX=9606 PE=1 SV=2
10	21	tr|S6B291|S6B291_HUMAN	172.93	40	40	62000	15	6	32	Carbamidomethylation; Deamidation (NQ)	50871	IgG H chain OS=Homo sapiens OX=9606 PE=1 SV=1
10	20	tr|Q6MZQ6|Q6MZQ6_HUMAN	172.93	40	40	62000	15	6	32	Carbamidomethylation; Deamidation (NQ)	52043	Uncharacterized protein DKFZp686G11190 OS=Homo sapiens OX=9606 GN=DKFZp686G11190 PE=2 SV=1
10	18	tr|A8K008|A8K008_HUMAN	172.93	40	40	62000	15	6	32	Carbamidomethylation; Deamidation (NQ)	51597	Uncharacterized protein OS=Homo sapiens OX=9606 PE=1 SV=1
10	17	tr|Q6GMX6|Q6GMX6_HUMAN	172.93	40	40	62000	15	6	32	Carbamidomethylation; Deamidation (NQ)	51083	IGH@ protein OS=Homo sapiens OX=9606 GN=IGH@ PE=1 SV=1
10	16	tr|Q6N089|Q6N089_HUMAN	172.93	40	40	62000	15	6	32	Carbamidomethylation; Deamidation (NQ)	51725	Uncharacterized protein OS=Homo sapiens OX=9606 GN=DKFZp686P15220 PE=1 SV=1
10	15	tr|V9HW68|V9HW68_HUMAN	172.93	40	40	62000	15	6	32	Carbamidomethylation; Deamidation (NQ)	51716	Epididymis luminal protein 214 OS=Homo sapiens OX=9606 GN=HEL-214 PE=2 SV=1
13	400	tr|H6VRG2|H6VRG2_HUMAN	170.2	24	24		16	0	29		66066	Keratin 1 OS=Homo sapiens OX=9606 GN=KRT1 PE=3 SV=1
24	578	P13645|K1C10_HUMAN	164.34	30	30	34500	12	10	20		58827	Keratin type I cytoskeletal 10 OS=Homo sapiens OX=9606 GN=KRT10 PE=1 SV=6
5	5905	P51884|LUM_HUMAN	163.52	40	40	383000	16	16	53	Carbamidomethylation; Deamidation (NQ); Oxidation (M); 2-amino-3-oxo-butanoic_acid	38429	Lumican OS=Homo sapiens OX=9606 GN=LUM PE=1 SV=2
27	798	P35527|K1C9_HUMAN	162.61	30	30	34900	11	11	19		62064	Keratin type I cytoskeletal 9 OS=Homo sapiens OX=9606 GN=KRT9 PE=1 SV=3
11	5941	tr|A0PJA6|A0PJA6_HUMAN	161.06	62	62	1400	12	1	31	Carbamidomethylation; Deamidation (NQ); Oxidation (M); Dihydroxy; Phosphorylation (STY); 2 more	19908	TF protein (Fragment) OS=Homo sapiens OX=9606 GN=TF PE=2 SV=1
9	163	tr|B4DW52|B4DW52_HUMAN	158.18	44	44	72800	10	5	33	Carbamidomethylation; Oxidation (M)	38633	cDNA FLJ55253 highly similar to Actin cytoplasmic 1 OS=Homo sapiens OX=9606 PE=2 SV=1
9	172	P63261|ACTG_HUMAN	158.18	41	41	72800	10	5	33	Carbamidomethylation; Oxidation (M)	41793	Actin cytoplasmic 2 OS=Homo sapiens OX=9606 GN=ACTG1 PE=1 SV=1
9	171	tr|Q53G99|Q53G99_HUMAN	158.18	41	41	72800	10	5	33	Carbamidomethylation; Oxidation (M)	41765	Beta actin variant (Fragment) OS=Homo sapiens OX=9606 PE=2 SV=1
9	170	tr|Q1KLZ0|Q1KLZ0_HUMAN	158.18	41	41	72800	10	5	33	Carbamidomethylation; Oxidation (M)	41737	HCG15971 isoform CRA_a OS=Homo sapiens OX=9606 GN=PS1TP5BP1 PE=1 SV=1
9	169	tr|Q53G76|Q53G76_HUMAN	158.18	41	41	72800	10	5	33	Carbamidomethylation; Oxidation (M)	41721	Beta actin variant (Fragment) OS=Homo sapiens OX=9606 PE=2 SV=1
9	168	tr|Q53GK6|Q53GK6_HUMAN	158.18	41	41	72800	10	5	33	Carbamidomethylation; Oxidation (M)	41723	Beta actin variant (Fragment) OS=Homo sapiens OX=9606 PE=2 SV=1
9	167	P60709|ACTB_HUMAN	158.18	41	41	72800	10	5	33	Carbamidomethylation; Oxidation (M)	41737	Actin cytoplasmic 1 OS=Homo sapiens OX=9606 GN=ACTB PE=1 SV=1
9	166	tr|Q8WVW5|Q8WVW5_HUMAN	158.18	42	42	72800	10	5	33	Carbamidomethylation; Oxidation (M)	40503	Uncharacterized protein (Fragment) OS=Homo sapiens OX=9606 PE=2 SV=1
9	165	tr|B4E3A4|B4E3A4_HUMAN	158.18	43	43	72800	10	5	33	Carbamidomethylation; Oxidation (M)	39800	cDNA FLJ57283 highly similar to Actin cytoplasmic 2 OS=Homo sapiens OX=9606 PE=2 SV=1
14	108	tr|Q6MZM7|Q6MZM7_HUMAN	155.53	11	11	48500	16	16	28		240640	Uncharacterized protein DKFZp686O12165 (Fragment) OS=Homo sapiens OX=9606 GN=DKFZp686O12165 PE=2 SV=1
14	110	tr|A0A024R462|A0A024R462_HUMAN	155.53	11	11	48500	16	16	28		259208	Fibronectin 1 isoform CRA_n OS=Homo sapiens OX=9606 GN=FN1 PE=4 SV=1
14	109	tr|B7ZLE5|B7ZLE5_HUMAN	155.53	11	11	48500	16	16	28		246696	FN1 protein OS=Homo sapiens OX=9606 GN=FN1 PE=2 SV=1
8	5903	P51888|PRELP_HUMAN	154.8	43	43	145000	13	13	42	Carbamidomethylation; Deamidation (NQ); Oxidation (M); Sulphone	43810	Prolargin OS=Homo sapiens OX=9606 GN=PRELP PE=1 SV=1
8	5902	tr|Q6FHG6|Q6FHG6_HUMAN	154.8	43	43	145000	13	13	42	Carbamidomethylation; Deamidation (NQ); Oxidation (M); Sulphone	43783	PRELP protein (Fragment) OS=Homo sapiens OX=9606 GN=PRELP PE=2 SV=1
15	5904	P14618|KPYM_HUMAN	152.35	41	41	39000	14	14	27	Carbamidomethylation; Deamidation (NQ); Oxidation (M)	57937	Pyruvate kinase PKM OS=Homo sapiens OX=9606 GN=PKM PE=1 SV=4
15	451	tr|V9HWB8|V9HWB8_HUMAN	152.35	41	41	39000	14	14	27	Carbamidomethylation; Deamidation (NQ); Oxidation (M)	57937	Pyruvate kinase OS=Homo sapiens OX=9606 GN=HEL-S-30 PE=1 SV=1
21	95	P01861|IGHG4_HUMAN	152.17	43	43	0	11	1	20	Carbamidomethylation; Deamidation (NQ); Malonylation	35941	Immunoglobulin heavy constant gamma 4 OS=Homo sapiens OX=9606 GN=IGHG4 PE=1 SV=1
21	96	tr|A0A286YFJ8|A0A286YFJ8_HUMAN	152.17	36	36	0	11	1	20	Carbamidomethylation; Deamidation (NQ); Malonylation	43832	Immunoglobulin heavy constant gamma 4 (Fragment) OS=Homo sapiens OX=9606 GN=IGHG4 PE=1 SV=1
22	86	P01876|IGHA1_HUMAN	148.67	35	35	58600	8	8	20	Carbamidomethylation; Oxidation (M)	37655	Immunoglobulin heavy constant alpha 1 OS=Homo sapiens OX=9606 GN=IGHA1 PE=1 SV=2
22	87	tr|Q9UP60|Q9UP60_HUMAN	148.67	32	32	58600	8	8	20	Carbamidomethylation; Oxidation (M)	40947	SNC73 protein OS=Homo sapiens OX=9606 GN=SNC73 PE=2 SV=1
22	88	tr|A0A286YEY1|A0A286YEY1_HUMAN	148.67	31	31	58600	8	8	20	Carbamidomethylation; Oxidation (M)	42849	Immunoglobulin heavy constant alpha 1 (Fragment) OS=Homo sapiens OX=9606 GN=IGHA1 PE=1 SV=1
22	91	tr|Q96DK0|Q96DK0_HUMAN	148.67	25	25	58600	8	8	20	Carbamidomethylation; Oxidation (M)	53533	cDNA FLJ25298 fis clone STM07683 highly similar to Protein Tro alpha1 H myeloma OS=Homo sapiens OX=9606 PE=2 SV=1
22	90	tr|Q6ZW64|Q6ZW64_HUMAN	148.67	25	25	58600	8	8	20	Carbamidomethylation; Oxidation (M)	53321	cDNA FLJ41552 fis clone COLON2004478 highly similar to Protein Tro alpha1 H myeloma OS=Homo sapiens OX=9606 PE=2 SV=1
22	89	tr|Q8NCL6|Q8NCL6_HUMAN	148.67	25	25	58600	8	8	20	Carbamidomethylation; Oxidation (M)	53224	cDNA FLJ90170 fis clone MAMMA1000370 highly similar to Ig alpha-1 chain C region OS=Homo sapiens OX=9606 PE=2 SV=1
22	60	tr|Q96K68|Q96K68_HUMAN	148.67	25	25	58600	8	8	20	Carbamidomethylation; Oxidation (M)	53088	cDNA FLJ14473 fis clone MAMMA1001080 highly similar to Homo sapiens SNC73 protein (SNC73) mRNA OS=Homo sapiens OX=9606 PE=2 SV=1
22	103	tr|Q6N090|Q6N090_HUMAN	148.67	24	24	58600	8	8	20	Carbamidomethylation; Oxidation (M)	54389	Uncharacterized protein DKFZp686G21220 (Fragment) OS=Homo sapiens OX=9606 GN=DKFZp686G21220 PE=2 SV=1
22	92	tr|Q6MZW0|Q6MZW0_HUMAN	148.67	24	24	58600	8	8	20	Carbamidomethylation; Oxidation (M)	54460	Uncharacterized protein DKFZp686J11235 (Fragment) OS=Homo sapiens OX=9606 GN=DKFZp686J11235 PE=1 SV=1
22	93	tr|Q6N092|Q6N092_HUMAN	148.67	24	24	58600	8	8	20	Carbamidomethylation; Oxidation (M)	56424	Uncharacterized protein DKFZp686K18196 (Fragment) OS=Homo sapiens OX=9606 GN=DKFZp686K18196 PE=2 SV=1
16	142	P68871|HBB_HUMAN	147.17	90	90	147000	11	11	27	Carbamidomethylation; Oxidation (M)	15998	Hemoglobin subunit beta OS=Homo sapiens OX=9606 GN=HBB PE=1 SV=2
16	141	tr|D9YZU5|D9YZU5_HUMAN	147.17	90	90	147000	11	11	27	Carbamidomethylation; Oxidation (M)	15998	Beta-globin OS=Homo sapiens OX=9606 GN=HBB PE=3 SV=1
26	5911	tr|A8K5A4|A8K5A4_HUMAN	143.86	15	15	30000	10	10	19	Carbamidomethylation	122172	cDNA FLJ76826 highly similar to Homo sapiens ceruloplasmin (ferroxidase) (CP) mRNA OS=Homo sapiens OX=9606 PE=2 SV=1
26	5910	tr|A5PL27|A5PL27_HUMAN	143.86	15	15	30000	10	10	19	Carbamidomethylation	122205	CP protein OS=Homo sapiens OX=9606 GN=CP PE=2 SV=1
26	5909	P00450|CERU_HUMAN	143.86	15	15	30000	10	10	19	Carbamidomethylation	122205	Ceruloplasmin OS=Homo sapiens OX=9606 GN=CP PE=1 SV=1
26	5912	tr|Q1L857|Q1L857_HUMAN	143.86	16	16	30000	10	10	19	Carbamidomethylation	115472	Ceruloplasmin (Fragment) OS=Homo sapiens OX=9606 PE=4 SV=1
26	958	tr|B7Z5Q2|B7Z5Q2_HUMAN	143.86	17	17	30000	10	10	19	Carbamidomethylation	108822	cDNA FLJ58075 highly similar to Ceruloplasmin OS=Homo sapiens OX=9606 PE=2 SV=1
30	5915	P02790|HEMO_HUMAN	142.2	29	29	102000	10	10	17	Carbamidomethylation; Oxidation (M)	51676	Hemopexin OS=Homo sapiens OX=9606 GN=HPX PE=1 SV=2
23	184	tr|Q7Z3Y4|Q7Z3Y4_HUMAN	141.37	37	37	59400	6	6	20	Carbamidomethylation; 2-amino-3-oxo-butanoic_acid; Mutation	25702	Uncharacterized protein OS=Homo sapiens OX=9606 PE=1 SV=1
23	183	tr|Q5EFE6|Q5EFE6_HUMAN	141.37	37	37	59400	6	6	20	Carbamidomethylation; 2-amino-3-oxo-butanoic_acid; Mutation	25698	Anti-RhD monoclonal T125 kappa light chain OS=Homo sapiens OX=9606 PE=2 SV=1
23	182	P0DOX7|IGK_HUMAN	141.37	41	41	59400	6	6	20	Carbamidomethylation; 2-amino-3-oxo-butanoic_acid; Mutation	23379	Immunoglobulin kappa light chain OS=Homo sapiens OX=9606 PE=1 SV=1
23	181	P01834|IGKC_HUMAN	141.37	81	81	59400	6	6	20	Carbamidomethylation; 2-amino-3-oxo-butanoic_acid; Mutation	11765	Immunoglobulin kappa constant OS=Homo sapiens OX=9606 GN=IGKC PE=1 SV=2
23	162	tr|Q6P5S8|Q6P5S8_HUMAN	141.37	37	37	59400	6	6	20	Carbamidomethylation; 2-amino-3-oxo-butanoic_acid; Mutation	25773	IGK@ protein OS=Homo sapiens OX=9606 GN=IGK@ PE=1 SV=1
23	154	tr|Q8TCD0|Q8TCD0_HUMAN	141.37	36	36	59400	6	6	20	Carbamidomethylation; 2-amino-3-oxo-butanoic_acid; Mutation	26235	Uncharacterized protein OS=Homo sapiens OX=9606 PE=1 SV=1
23	153	tr|Q0KKI6|Q0KKI6_HUMAN	141.37	40	40	59400	6	6	20	Carbamidomethylation; 2-amino-3-oxo-butanoic_acid; Mutation	24030	Immunoblobulin light chain (Fragment) OS=Homo sapiens OX=9606 PE=1 SV=1
23	152	tr|Q6GMX0|Q6GMX0_HUMAN	141.37	37	37	59400	6	6	20	Carbamidomethylation; 2-amino-3-oxo-butanoic_acid; Mutation	25807	Uncharacterized protein OS=Homo sapiens OX=9606 PE=1 SV=1
23	151	tr|Q6PIL8|Q6PIL8_HUMAN	141.37	37	37	59400	6	6	20	Carbamidomethylation; 2-amino-3-oxo-butanoic_acid; Mutation	25834	IGK@ protein OS=Homo sapiens OX=9606 GN=IGK@ PE=1 SV=1
23	132	tr|Q6PJF2|Q6PJF2_HUMAN	141.37	37	37	59400	6	6	20	Carbamidomethylation; 2-amino-3-oxo-butanoic_acid; Mutation	25521	IGK@ protein OS=Homo sapiens OX=9606 GN=IGK@ PE=1 SV=1
23	130	tr|V9HW34|V9HW34_HUMAN	141.37	37	37	59400	6	6	20	Carbamidomethylation; 2-amino-3-oxo-butanoic_acid; Mutation	25646	Epididymis luminal protein 213 OS=Homo sapiens OX=9606 GN=HEL-213 PE=2 SV=1
25	5907	tr|V9HWD8|V9HWD8_HUMAN	139.42	32	32	35600	12	12	19	Carbamidomethylation	54254	Epididymis secretory sperm binding protein Li 163pA OS=Homo sapiens OX=9606 GN=HEL-S-163pA PE=2 SV=1
25	5906	P04217|A1BG_HUMAN	139.42	32	32	35600	12	12	19	Carbamidomethylation	54254	Alpha-1B-glycoprotein OS=Homo sapiens OX=9606 GN=A1BG PE=1 SV=4
34	107	tr|Q6MZX7|Q6MZX7_HUMAN	139.04	25	25		8	0	15	Carbamidomethylation	52421	Uncharacterized protein DKFZp686M24218 OS=Homo sapiens OX=9606 GN=DKFZp686M24218 PE=2 SV=1
28	323	P68363|TBA1B_HUMAN	138.9	26	26	4610	8	2	18	Carbamidomethylation	50152	Tubulin alpha-1B chain OS=Homo sapiens OX=9606 GN=TUBA1B PE=1 SV=1
28	319	tr|B3KPS3|B3KPS3_HUMAN	138.9	28	28	4610	8	2	18	Carbamidomethylation	46241	Tubulin alpha chain OS=Homo sapiens OX=9606 PE=2 SV=1
28	318	tr|B3KT06|B3KT06_HUMAN	138.9	28	28	4610	8	2	18	Carbamidomethylation	46341	Tubulin alpha chain OS=Homo sapiens OX=9606 PE=2 SV=1
31	74	P01860|IGHG3_HUMAN	135.26	28	28		9	0	17	Carbamidomethylation; Deamidation (NQ); Oxidation (M)	41287	Immunoglobulin heavy constant gamma 3 OS=Homo sapiens OX=9606 GN=IGHG3 PE=1 SV=2
31	78	tr|A0A286YES1|A0A286YES1_HUMAN	135.26	24	24		9	0	17	Carbamidomethylation; Deamidation (NQ); Oxidation (M)	49141	Immunoglobulin heavy constant gamma 3 (Fragment) OS=Homo sapiens OX=9606 GN=IGHG3 PE=1 SV=1
31	79	tr|Q8NF17|Q8NF17_HUMAN	135.26	21	21		9	0	17	Carbamidomethylation; Deamidation (NQ); Oxidation (M)	56111	FLJ00385 protein (Fragment) OS=Homo sapiens OX=9606 GN=FLJ00385 PE=1 SV=1
31	76	tr|Q5EBM2|Q5EBM2_HUMAN	135.26	21	21		9	0	17	Carbamidomethylation; Deamidation (NQ); Oxidation (M)	56813	Uncharacterized protein OS=Homo sapiens OX=9606 PE=1 SV=1
31	75	tr|Q6N030|Q6N030_HUMAN	135.26	21	21		9	0	17	Carbamidomethylation; Deamidation (NQ); Oxidation (M)	57020	Uncharacterized protein OS=Homo sapiens OX=9606 GN=DKFZp686I15212 PE=1 SV=1
18	5908	P02545|LMNA_HUMAN	133.86	18	18	41600	10	10	23		74140	Prelamin-A/C OS=Homo sapiens OX=9606 GN=LMNA PE=1 SV=1
43	5944	P27824|CALX_HUMAN	131.68	12	12	15100	5	5	10	2-amino-3-oxo-butanoic_acid	67568	Calnexin OS=Homo sapiens OX=9606 GN=CANX PE=1 SV=2
37	395	Q71U36|TBA1A_HUMAN	131.15	23	23	623	7	1	14		50136	Tubulin alpha-1A chain OS=Homo sapiens OX=9606 GN=TUBA1A PE=1 SV=1
20	11	tr|E7ENL6|E7ENL6_HUMAN	131.14	6	6	18100	10	10	20	Oxidation (M)	278115	Collagen alpha-3(VI) chain OS=Homo sapiens OX=9606 GN=COL6A3 PE=1 SV=2
20	10	tr|B7ZW00|B7ZW00_HUMAN	131.14	6	6	18100	10	10	20	Oxidation (M)	278209	COL6A3 protein OS=Homo sapiens OX=9606 GN=COL6A3 PE=2 SV=1
20	13	P12111|CO6A3_HUMAN	131.14	5	5	18100	10	10	20	Oxidation (M)	343668	Collagen alpha-3(VI) chain OS=Homo sapiens OX=9606 GN=COL6A3 PE=1 SV=5
20	12	tr|D9ZGF2|D9ZGF2_HUMAN	131.14	5	5	18100	10	10	20	Oxidation (M)	343668	Collagen type VI alpha 3 OS=Homo sapiens OX=9606 GN=COL6A3 PE=4 SV=1
19	5947	P68133|ACTS_HUMAN	129.7	19	19	2080	6	1	21	Oxidation (M)	42051	Actin alpha skeletal muscle OS=Homo sapiens OX=9606 GN=ACTA1 PE=1 SV=1
19	5946	P68032|ACTC_HUMAN	129.7	19	19	2080	6	1	21	Oxidation (M)	42019	Actin alpha cardiac muscle 1 OS=Homo sapiens OX=9606 GN=ACTC1 PE=1 SV=1
19	5945	P63267|ACTH_HUMAN	129.7	19	19	2080	6	1	21	Oxidation (M)	41877	Actin gamma-enteric smooth muscle OS=Homo sapiens OX=9606 GN=ACTG2 PE=1 SV=1
19	307	tr|A8K3K1|A8K3K1_HUMAN	129.7	19	19	2080	6	1	21	Oxidation (M)	42047	cDNA FLJ78096 highly similar to Homo sapiens actin alpha cardiac muscle (ACTC) mRNA OS=Homo sapiens OX=9606 PE=2 SV=1
19	306	tr|D2JYH4|D2JYH4_HUMAN	129.7	19	19	2080	6	1	21	Oxidation (M)	42009	Actin alpha 2 smooth muscle aorta isoform CRA_a OS=Homo sapiens OX=9606 GN=ACTA2 PE=3 SV=1
19	305	P62736|ACTA_HUMAN	129.7	19	19	2080	6	1	21	Oxidation (M)	42009	Actin aortic smooth muscle OS=Homo sapiens OX=9606 GN=ACTA2 PE=1 SV=1
19	302	tr|Q13707|Q13707_HUMAN	129.7	21	21	2080	6	1	21	Oxidation (M)	36807	ACTA2 protein (Fragment) OS=Homo sapiens OX=9606 GN=ACTA2 PE=3 SV=1
29	61	tr|Q6N093|Q6N093_HUMAN	126.38	27	27		8	0	17	Carbamidomethylation; Deamidation (NQ); Oxidation (M)	46061	Uncharacterized protein DKFZp686I04196 (Fragment) OS=Homo sapiens OX=9606 GN=DKFZp686I04196 PE=2 SV=1
44	54	P21333|FLNA_HUMAN	125.56	5	5	13100	6	6	10		280737	Filamin-A OS=Homo sapiens OX=9606 GN=FLNA PE=1 SV=4
44	53	tr|Q60FE5|Q60FE5_HUMAN	125.56	5	5	13100	6	6	10		278224	Filamin-A OS=Homo sapiens OX=9606 GN=FLNA PE=1 SV=1
44	52	tr|Q60FE6|Q60FE6_HUMAN	125.56	5	5	13100	6	6	10		277503	Filamin A OS=Homo sapiens OX=9606 GN=FLNA PE=2 SV=1
33	5928	tr|V9HWK2|V9HWK2_HUMAN	122.28	8	8	16900	7	7	16		123799	Epididymis luminal protein 114 OS=Homo sapiens OX=9606 GN=HEL114 PE=2 SV=1
33	5927	P18206|VINC_HUMAN	122.28	8	8	16900	7	7	16		123799	Vinculin OS=Homo sapiens OX=9606 GN=VCL PE=1 SV=4
33	5926	tr|A0A024QZN4|A0A024QZN4_HUMAN	122.28	9	9	16900	7	7	16		116722	Vinculin isoform CRA_c OS=Homo sapiens OX=9606 GN=VCL PE=4 SV=1
17	199	tr|E9M4D4|E9M4D4_HUMAN	120.55	78	78	131000	6	6	24	Oxidation (M)	10783	Hemoglobin alpha-1 globin chain (Fragment) OS=Homo sapiens OX=9606 GN=HBA1 PE=3 SV=1
17	198	tr|U6A216|U6A216_HUMAN	120.55	78	78	131000	6	6	24	Oxidation (M)	10753	Mutant hemoglobin alpha 1 globin chain (Fragment) OS=Homo sapiens OX=9606 GN=HBA1 PE=3 SV=1
17	200	tr|A0A2R8Y7C0|A0A2R8Y7C0_HUMAN	120.55	58	58	131000	6	6	24	Oxidation (M)	13962	Hemoglobin subunit alpha (Fragment) OS=Homo sapiens OX=9606 GN=HBA2 PE=1 SV=1
17	203	P69905|HBA_HUMAN	120.55	55	55	131000	6	6	24	Oxidation (M)	15258	Hemoglobin subunit alpha OS=Homo sapiens OX=9606 GN=HBA1 PE=1 SV=2
17	202	tr|A0A0K2BMD8|A0A0K2BMD8_HUMAN	120.55	55	55	131000	6	6	24	Oxidation (M)	15258	Mutant hemoglobin alpha 2 globin chain OS=Homo sapiens OX=9606 GN=HBA2 PE=3 SV=1
17	201	tr|D1MGQ2|D1MGQ2_HUMAN	120.55	55	55	131000	6	6	24	Oxidation (M)	15258	Alpha-2 globin chain OS=Homo sapiens OX=9606 GN=HBA2 PE=3 SV=1
17	204	tr|A0A1K0GXZ1|A0A1K0GXZ1_HUMAN	120.55	44	44	131000	6	6	24	Oxidation (M)	19232	Globin C1 OS=Homo sapiens OX=9606 GN=GLNC1 PE=3 SV=1
17	205	tr|A0A1S5UZ39|A0A1S5UZ39_HUMAN	120.55	42	42	131000	6	6	24	Oxidation (M)	20146	Hemoglobin subunit alpha OS=Homo sapiens OX=9606 GN=HBA2 PE=2 SV=1
32	820	tr|A0A0S2Z3G9|A0A0S2Z3G9_HUMAN	117.56	15	15	8880	10	4	17	Carbamidomethylation; Oxidation (M)	104854	Actinin alpha 4 isoform 1 (Fragment) OS=Homo sapiens OX=9606 GN=ACTN4 PE=2 SV=1
32	819	O43707|ACTN4_HUMAN	117.56	15	15	8880	10	4	17	Carbamidomethylation; Oxidation (M)	104854	Alpha-actinin-4 OS=Homo sapiens OX=9606 GN=ACTN4 PE=1 SV=2
35	5935	tr|A0A0G2JRN3|A0A0G2JRN3_HUMAN	117.51	28	28	21100	7	7	15	Deamidation (NQ)	40235	Alpha-1-antitrypsin OS=Homo sapiens OX=9606 GN=SERPINA1 PE=1 SV=1
35	5938	P01009|A1AT_HUMAN	117.51	24	24	21100	7	7	15	Deamidation (NQ)	46737	Alpha-1-antitrypsin OS=Homo sapiens OX=9606 GN=SERPINA1 PE=1 SV=3
35	5937	tr|A0A024R6I7|A0A024R6I7_HUMAN	117.51	24	24	21100	7	7	15	Deamidation (NQ)	46709	Alpha-1-antitrypsin OS=Homo sapiens OX=9606 GN=SERPINA1 PE=1 SV=1
35	5936	tr|E9KL23|E9KL23_HUMAN	117.51	24	24	21100	7	7	15	Deamidation (NQ)	46737	Epididymis secretory sperm binding protein Li 44a OS=Homo sapiens OX=9606 GN=SERPINA1 PE=2 SV=1
41	5950	tr|Q6PJT4|Q6PJT4_HUMAN	116.84	24	24	12000	7	7	11	Carbamidomethylation	38827	MSN protein (Fragment) OS=Homo sapiens OX=9606 GN=MSN PE=2 SV=1
41	5952	P26038|MOES_HUMAN	116.84	14	14	12000	7	7	11	Carbamidomethylation	67820	Moesin OS=Homo sapiens OX=9606 GN=MSN PE=1 SV=3
41	5951	tr|V9HWC0|V9HWC0_HUMAN	116.84	14	14	12000	7	7	11	Carbamidomethylation	67820	Epididymis luminal protein 70 OS=Homo sapiens OX=9606 GN=HEL70 PE=2 SV=1
36	816	tr|H9KV75|H9KV75_HUMAN	114.98	11	11	1970	9	3	15	Carbamidomethylation	94826	Alpha-actinin-1 OS=Homo sapiens OX=9606 GN=ACTN1 PE=1 SV=1
36	815	tr|B7Z565|B7Z565_HUMAN	114.98	11	11	1970	9	3	15	Carbamidomethylation	94784	cDNA FLJ54739 highly similar to Alpha-actinin-1 OS=Homo sapiens OX=9606 PE=2 SV=1
36	818	P12814|ACTN1_HUMAN	114.98	10	10	1970	9	3	15	Carbamidomethylation	103058	Alpha-actinin-1 OS=Homo sapiens OX=9606 GN=ACTN1 PE=1 SV=2
36	817	tr|A0A024R694|A0A024R694_HUMAN	114.98	10	10	1970	9	3	15	Carbamidomethylation	103058	Actinin alpha 1 isoform CRA_a OS=Homo sapiens OX=9606 GN=ACTN1 PE=4 SV=1
38	658	P35908|K22E_HUMAN	111.34	13	13	6590	7	3	13		65433	Keratin type II cytoskeletal 2 epidermal OS=Homo sapiens OX=9606 GN=KRT2 PE=1 SV=2
39	294	tr|Q5ST81|Q5ST81_HUMAN	108.47	26	26	16600	6	6	13	Carbamidomethylation; Oxidation (M)	41742	Tubulin beta chain OS=Homo sapiens OX=9606 GN=TUBB PE=1 SV=1
39	298	tr|Q5SU16|Q5SU16_HUMAN	108.47	22	22	16600	6	6	13	Carbamidomethylation; Oxidation (M)	49671	Tubulin beta chain OS=Homo sapiens OX=9606 GN=TUBB PE=1 SV=1
39	297	P07437|TBB5_HUMAN	108.47	22	22	16600	6	6	13	Carbamidomethylation; Oxidation (M)	49671	Tubulin beta chain OS=Homo sapiens OX=9606 GN=TUBB PE=1 SV=2
39	296	tr|Q5JP53|Q5JP53_HUMAN	108.47	23	23	16600	6	6	13	Carbamidomethylation; Oxidation (M)	47767	Tubulin beta chain OS=Homo sapiens OX=9606 GN=TUBB PE=1 SV=1
39	295	tr|B7ZAF0|B7ZAF0_HUMAN	108.47	23	23	16600	6	6	13	Carbamidomethylation; Oxidation (M)	46566	Tubulin beta chain OS=Homo sapiens OX=9606 PE=2 SV=1
49	6008	tr|Q2TSD0|Q2TSD0_HUMAN	106.74	17	17	14600	4	4	6	Mutation	36049	Glyceraldehyde-3-phosphate dehydrogenase OS=Homo sapiens OX=9606 PE=2 SV=1
49	6007	tr|V9HVZ4|V9HVZ4_HUMAN	106.74	17	17	14600	4	4	6	Mutation	36053	Glyceraldehyde-3-phosphate dehydrogenase OS=Homo sapiens OX=9606 GN=HEL-S-162eP PE=2 SV=1
49	6006	P04406|G3P_HUMAN	106.74	17	17	14600	4	4	6	Mutation	36053	Glyceraldehyde-3-phosphate dehydrogenase OS=Homo sapiens OX=9606 GN=GAPDH PE=1 SV=3
49	6005	tr|Q0QET7|Q0QET7_HUMAN	106.74	25	25	14600	4	4	6	Mutation	24620	Glyceraldehyde-3-phosphate dehydrogenase (Fragment) OS=Homo sapiens OX=9606 GN=GAPDH PE=2 SV=1
42	5991	tr|A0A0J9YXZ5|A0A0J9YXZ5_HUMAN	105.46	6	6	9330	4	4	10		136004	Ras GTPase-activating-like protein IQGAP1 OS=Homo sapiens OX=9606 GN=IQGAP1 PE=1 SV=1
42	5994	tr|A0A024RC65|A0A024RC65_HUMAN	105.46	4	4	9330	4	4	10		189251	HCG1991735 isoform CRA_a OS=Homo sapiens OX=9606 GN=hCG_1991735 PE=4 SV=1
42	5993	P46940|IQGA1_HUMAN	105.46	4	4	9330	4	4	10		189251	Ras GTPase-activating-like protein IQGAP1 OS=Homo sapiens OX=9606 GN=IQGAP1 PE=1 SV=1
42	5992	tr|A4QPB0|A4QPB0_HUMAN	105.46	4	4	9330	4	4	10		189279	IQ motif containing GTPase activating protein 1 OS=Homo sapiens OX=9606 GN=IQGAP1 PE=1 SV=1
42	5995	tr|Q6P1N4|Q6P1N4_HUMAN	105.46	8	8	9330	4	4	10		107539	IQGAP1 protein (Fragment) OS=Homo sapiens OX=9606 GN=IQGAP1 PE=2 SV=1
45	156	tr|A6NLG9|A6NLG9_HUMAN	101.6	27	27	23600	6	6	9	Carbamidomethylation	34876	Biglycan OS=Homo sapiens OX=9606 PE=2 SV=1
45	157	tr|B4DDQ2|B4DDQ2_HUMAN	101.6	25	25	23600	6	6	9	Carbamidomethylation	37618	Biglycan OS=Homo sapiens OX=9606 PE=2 SV=1
45	161	P21810|PGS1_HUMAN	101.6	23	23	23600	6	6	9	Carbamidomethylation	41654	Biglycan OS=Homo sapiens OX=9606 GN=BGN PE=1 SV=2
45	160	tr|Q53FI4|Q53FI4_HUMAN	101.6	23	23	23600	6	6	9	Carbamidomethylation	41605	Biglycan (Fragment) OS=Homo sapiens OX=9606 PE=2 SV=1
45	159	tr|Q53HU6|Q53HU6_HUMAN	101.6	23	23	23600	6	6	9	Carbamidomethylation	41655	Biglycan (Fragment) OS=Homo sapiens OX=9606 PE=2 SV=1
45	158	tr|A8K7E0|A8K7E0_HUMAN	101.6	23	23	23600	6	6	9	Carbamidomethylation	41669	Biglycan OS=Homo sapiens OX=9606 PE=2 SV=1
40	440	tr|A0A0S2Z4Q2|A0A0S2Z4Q2_HUMAN	100.57	13	13	6230	5	5	11	Oxidation (M)	74681	Transforming growth factor beta-induced 68kDa isoform 1 (Fragment) OS=Homo sapiens OX=9606 GN=TGFBI PE=2 SV=1
40	439	tr|Q53GU8|Q53GU8_HUMAN	100.57	13	13	6230	5	5	11	Oxidation (M)	74651	Transforming growth factor beta-induced 68kDa variant (Fragment) OS=Homo sapiens OX=9606 PE=2 SV=1
40	438	Q15582|BGH3_HUMAN	100.57	13	13	6230	5	5	11	Oxidation (M)	74681	Transforming growth factor-beta-induced protein ig-h3 OS=Homo sapiens OX=9606 GN=TGFBI PE=1 SV=1
52	5957	tr|B4DRE8|B4DRE8_HUMAN	99.08	13	13	3080	4	4	5	Carbamidomethylation	55670	cDNA FLJ58164 highly similar to Elongation factor 2 OS=Homo sapiens OX=9606 PE=2 SV=1
52	5958	tr|Q6PK56|Q6PK56_HUMAN	99.08	11	11	3080	4	4	5	Carbamidomethylation	64781	EEF2 protein (Fragment) OS=Homo sapiens OX=9606 GN=EEF2 PE=2 SV=1
52	5959	P13639|EF2_HUMAN	99.08	8	8	3080	4	4	5	Carbamidomethylation	95338	Elongation factor 2 OS=Homo sapiens OX=9606 GN=EEF2 PE=1 SV=4
46	5972	tr|A0A024R889|A0A024R889_HUMAN	91.46	4	4	2350	5	5	7	Deamidation (NQ)	282248	Spectrin alpha non-erythrocytic 1 (Alpha-fodrin) isoform CRA_g OS=Homo sapiens OX=9606 GN=SPTAN1 PE=4 SV=1
59	5999	tr|Q96IS6|Q96IS6_HUMAN	90.11	7	7	9870	3	3	4		64673	HSPA8 protein (Fragment) OS=Homo sapiens OX=9606 GN=HSPA8 PE=1 SV=2
59	6003	tr|V9HW22|V9HW22_HUMAN	90.11	6	6	9870	3	3	4		70898	Epididymis luminal protein 33 OS=Homo sapiens OX=9606 GN=HEL-S-72p PE=2 SV=1
59	6002	P11142|HSP7C_HUMAN	90.11	6	6	9870	3	3	4		70898	Heat shock cognate 71 kDa protein OS=Homo sapiens OX=9606 GN=HSPA8 PE=1 SV=1
59	6001	tr|E9PKE3|E9PKE3_HUMAN	90.11	6	6	9870	3	3	4		68806	Heat shock cognate 71 kDa protein OS=Homo sapiens OX=9606 GN=HSPA8 PE=1 SV=1
59	6000	tr|B3KTV0|B3KTV0_HUMAN	90.11	6	6	9870	3	3	4		67980	cDNA FLJ38781 fis clone LIVER2000216 highly similar to HEAT SHOCK COGNATE 71 kDa PROTEIN OS=Homo sapiens OX=9606 PE=2 SV=1
59	6010	tr|E9PN89|E9PN89_HUMAN	90.11	13	13	9870	3	3	4		34819	Heat shock cognate 71 kDa protein (Fragment) OS=Homo sapiens OX=9606 GN=HSPA8 PE=1 SV=1
59	6011	tr|Q53HF2|Q53HF2_HUMAN	90.11	8	8	9870	3	3	4		53500	Heat shock 70kDa protein 8 isoform 2 variant (Fragment) OS=Homo sapiens OX=9606 PE=1 SV=1
54	44	tr|A0A0G2JPR0|A0A0G2JPR0_HUMAN	88.19	3	3	2270	3	3	5		192874	Complement C4-A OS=Homo sapiens OX=9606 GN=C4A PE=1 SV=1
54	43	tr|A0A140TA49|A0A140TA49_HUMAN	88.19	4	4	2270	3	3	5		187793	Complement C4-A OS=Homo sapiens OX=9606 GN=C4A PE=1 SV=1
54	42	P0C0L5|CO4B_HUMAN	88.19	3	3	2270	3	3	5		192750	Complement C4-B OS=Homo sapiens OX=9606 GN=C4B PE=1 SV=2
54	41	tr|A0A0G2JL54|A0A0G2JL54_HUMAN	88.19	4	4	2270	3	3	5		187715	Complement C4-B OS=Homo sapiens OX=9606 GN=C4B_2 PE=1 SV=1
54	40	tr|A0A140TA29|A0A140TA29_HUMAN	88.19	4	4	2270	3	3	5		187665	Complement C4-B OS=Homo sapiens OX=9606 GN=C4B PE=1 SV=1
54	39	tr|F5GXS0|F5GXS0_HUMAN	88.19	4	4	2270	3	3	5		187668	Complement C4-B OS=Homo sapiens OX=9606 GN=C4B PE=1 SV=1
54	38	P0C0L4|CO4A_HUMAN	88.19	3	3	2270	3	3	5		192784	Complement C4-A OS=Homo sapiens OX=9606 GN=C4A PE=1 SV=2
54	37	tr|A0A140TA44|A0A140TA44_HUMAN	88.19	4	4	2270	3	3	5		187659	Complement C4-A OS=Homo sapiens OX=9606 GN=C4A PE=1 SV=1
54	36	tr|A0A140TA32|A0A140TA32_HUMAN	88.19	4	4	2270	3	3	5		187763	Complement C4-A OS=Homo sapiens OX=9606 GN=C4A PE=1 SV=1
55	5996	tr|Q5IST7|Q5IST7_MACFA	87.7	8	8	10900	3	3	5		66914	Heat-shock 70-kDa protein 5 (Fragment) OS=Macaca fascicularis OX=9541 PE=2 SV=1
55	5998	tr|V9HWB4|V9HWB4_HUMAN	87.7	7	7	10900	3	3	5		72333	Epididymis secretory sperm binding protein Li 89n OS=Homo sapiens OX=9606 GN=HEL-S-89n PE=2 SV=1
55	5997	P11021|BIP_HUMAN	87.7	7	7	10900	3	3	5		72333	Endoplasmic reticulum chaperone BiP OS=Homo sapiens OX=9606 GN=HSPA5 PE=1 SV=2
64	5978	tr|A0A024R984|A0A024R984_HUMAN	84.42	4	4	8580	4	4	4	Carbamidomethylation	132087	HCG40889 isoform CRA_a OS=Homo sapiens OX=9606 GN=hCG_40889 PE=4 SV=1
64	5981	P08603|CFAH_HUMAN	84.42	4	4	8580	4	4	4	Carbamidomethylation	139096	Complement factor H OS=Homo sapiens OX=9606 GN=CFH PE=1 SV=4
64	5980	tr|A8K5T0|A8K5T0_HUMAN	84.42	4	4	8580	4	4	4	Carbamidomethylation	138950	cDNA FLJ75416 highly similar to Homo sapiens complement factor H (CFH) mRNA OS=Homo sapiens OX=9606 PE=2 SV=1
64	5979	tr|A0A024R962|A0A024R962_HUMAN	84.42	4	4	8580	4	4	4	Carbamidomethylation	139070	HCG40889 isoform CRA_b OS=Homo sapiens OX=9606 GN=hCG_40889 PE=4 SV=1
71	6071	tr|G3V3A0|G3V3A0_HUMAN	82.27	14	14	4090	2	2	3		23406	Alpha-1-antichymotrypsin OS=Homo sapiens OX=9606 GN=SERPINA3 PE=1 SV=1
71	6073	tr|A0A024R6P0|A0A024R6P0_HUMAN	82.27	7	7	4090	2	2	3		47651	Serpin peptidase inhibitor clade A (Alpha-1 antiproteinase antitrypsin) member 3 isoform CRA_c OS=Homo sapiens OX=9606 GN=SERPINA3 PE=3 SV=1
71	6072	P01011|AACT_HUMAN	82.27	7	7	4090	2	2	3		47651	Alpha-1-antichymotrypsin OS=Homo sapiens OX=9606 GN=SERPINA3 PE=1 SV=2
71	6074	tr|B3KS79|B3KS79_HUMAN	82.27	6	6	4090	2	2	3		50628	cDNA FLJ35730 fis clone TESTI2003131 highly similar to ALPHA-1-ANTICHYMOTRYPSIN OS=Homo sapiens OX=9606 PE=2 SV=1
73	348	tr|A0M8Q9|A0M8Q9_HUMAN	80.26	33	33	4490	2	2	3	Carbamidomethylation	11291	C1 segment protein (Fragment) OS=Homo sapiens OX=9606 GN=C1 segment PE=4 SV=1
73	345	tr|Q6PJR7|Q6PJR7_HUMAN	80.26	25	25	4490	2	2	3	Carbamidomethylation	14678	IGL@ protein OS=Homo sapiens OX=9606 GN=IGL@ PE=1 SV=1
73	344	tr|Q8TCJ5|Q8TCJ5_HUMAN	80.26	33	33	4490	2	2	3	Carbamidomethylation	11266	Uncharacterized protein DKFZp667J0810 (Fragment) OS=Homo sapiens OX=9606 GN=DKFZp667J0810 PE=2 SV=1
73	350	tr|Q6P2J1|Q6P2J1_HUMAN	80.26	15	15	4490	2	2	3	Carbamidomethylation	24970	Uncharacterized protein OS=Homo sapiens OX=9606 PE=2 SV=1
73	347	tr|Q7Z2U7|Q7Z2U7_HUMAN	80.26	15	15	4490	2	2	3	Carbamidomethylation	25015	Uncharacterized protein OS=Homo sapiens OX=9606 PE=2 SV=1
73	346	tr|S6BAR0|S6BAR0_HUMAN	80.26	16	16	4490	2	2	3	Carbamidomethylation	23122	IgG L chain OS=Homo sapiens OX=9606 PE=2 SV=1
73	340	tr|Q96E61|Q96E61_HUMAN	80.26	15	15	4490	2	2	3	Carbamidomethylation	24713	Uncharacterized protein OS=Homo sapiens OX=9606 PE=2 SV=1
73	339	tr|Q6P5S3|Q6P5S3_HUMAN	80.26	15	15	4490	2	2	3	Carbamidomethylation	24928	Uncharacterized protein OS=Homo sapiens OX=9606 PE=2 SV=1
73	338	tr|Q6GMV7|Q6GMV7_HUMAN	80.26	15	15	4490	2	2	3	Carbamidomethylation	24950	Uncharacterized protein OS=Homo sapiens OX=9606 PE=2 SV=1
73	337	tr|Q6PIK1|Q6PIK1_HUMAN	80.26	15	15	4490	2	2	3	Carbamidomethylation	24858	IGL@ protein OS=Homo sapiens OX=9606 GN=IGL@ PE=1 SV=1
73	336	tr|Q6GMW6|Q6GMW6_HUMAN	80.26	15	15	4490	2	2	3	Carbamidomethylation	24804	Uncharacterized protein OS=Homo sapiens OX=9606 PE=2 SV=1
73	335	tr|Q6NS95|Q6NS95_HUMAN	80.26	15	15	4490	2	2	3	Carbamidomethylation	25148	IGL@ protein OS=Homo sapiens OX=9606 GN=IGL@ PE=2 SV=1
73	333	tr|Q6GMW4|Q6GMW4_HUMAN	80.26	15	15	4490	2	2	3	Carbamidomethylation	24855	IGL@ protein OS=Homo sapiens OX=9606 GN=IGL@ PE=2 SV=1
73	332	tr|A0A0B4J231|A0A0B4J231_HUMAN	80.26	16	16	4490	2	2	3	Carbamidomethylation	23150	Immunoglobulin lambda-like polypeptide 5 OS=Homo sapiens OX=9606 GN=IGLL5 PE=1 SV=1
73	329	tr|S6BAP8|S6BAP8_HUMAN	80.26	16	16	4490	2	2	3	Carbamidomethylation	22852	IgG L chain OS=Homo sapiens OX=9606 PE=2 SV=1
73	328	P0DOX8|IGL1_HUMAN	80.26	16	16	4490	2	2	3	Carbamidomethylation	22830	Immunoglobulin lambda-1 light chain OS=Homo sapiens OX=9606 PE=1 SV=1
73	265	tr|Q6GMX3|Q6GMX3_HUMAN	80.26	15	15	4490	2	2	3	Carbamidomethylation	24700	IGL@ protein OS=Homo sapiens OX=9606 GN=IGL@ PE=2 SV=1
73	263	tr|Q567P1|Q567P1_HUMAN	80.26	15	15	4490	2	2	3	Carbamidomethylation	24800	IGL@ protein OS=Homo sapiens OX=9606 GN=IGL@ PE=2 SV=1
73	262	tr|Q6GMV8|Q6GMV8_HUMAN	80.26	15	15	4490	2	2	3	Carbamidomethylation	24910	Uncharacterized protein OS=Homo sapiens OX=9606 PE=2 SV=1
73	261	tr|S6AWE6|S6AWE6_HUMAN	80.26	16	16	4490	2	2	3	Carbamidomethylation	22906	IgG L chain OS=Homo sapiens OX=9606 PE=2 SV=1
73	260	tr|S6B286|S6B286_HUMAN	80.26	16	16	4490	2	2	3	Carbamidomethylation	22872	IgG L chain OS=Homo sapiens OX=9606 PE=2 SV=1
73	259	tr|S6BGF9|S6BGF9_HUMAN	80.26	16	16	4490	2	2	3	Carbamidomethylation	22743	IgG L chain OS=Homo sapiens OX=9606 PE=2 SV=1
73	258	tr|S6C4R7|S6C4R7_HUMAN	80.26	17	17	4490	2	2	3	Carbamidomethylation	22513	IgG L chain OS=Homo sapiens OX=9606 PE=2 SV=1
73	251	tr|Q6IPQ0|Q6IPQ0_HUMAN	80.26	15	15	4490	2	2	3	Carbamidomethylation	24824	IGL@ protein OS=Homo sapiens OX=9606 GN=IGL@ PE=2 SV=1
73	250	tr|Q6PIQ7|Q6PIQ7_HUMAN	80.26	15	15	4490	2	2	3	Carbamidomethylation	25021	IGL@ protein OS=Homo sapiens OX=9606 GN=IGL@ PE=1 SV=1
73	247	tr|A2NUT2|A2NUT2_HUMAN	80.26	15	15	4490	2	2	3	Carbamidomethylation	24655	Lambda-chain (AA -20 to 215) OS=Homo sapiens OX=9606 PE=1 SV=1
73	245	tr|Q8N355|Q8N355_HUMAN	80.26	15	15	4490	2	2	3	Carbamidomethylation	24793	IGL@ protein OS=Homo sapiens OX=9606 GN=IGL@ PE=1 SV=1
73	243	tr|S6C4S2|S6C4S2_HUMAN	80.26	16	16	4490	2	2	3	Carbamidomethylation	22861	IgG L chain OS=Homo sapiens OX=9606 PE=2 SV=1
73	196	tr|S6BGD6|S6BGD6_HUMAN	80.26	15	15	4490	2	2	3	Carbamidomethylation	24824	IgG L chain OS=Homo sapiens OX=9606 PE=1 SV=1
73	195	tr|S6B2B0|S6B2B0_HUMAN	80.26	16	16	4490	2	2	3	Carbamidomethylation	23117	IgG L chain OS=Homo sapiens OX=9606 PE=2 SV=1
73	194	tr|S6BAN6|S6BAN6_HUMAN	80.26	16	16	4490	2	2	3	Carbamidomethylation	22920	IgG L chain OS=Homo sapiens OX=9606 PE=2 SV=1
47	5966	tr|B3KSI4|B3KSI4_HUMAN	80.02	10	10	4410	4	4	6	Carbamidomethylation	58982	cDNA FLJ36348 fis clone THYMU2007025 highly similar to TRANSKETOLASE OS=Homo sapiens OX=9606 PE=2 SV=1
47	5965	tr|A0A0B4J1R6|A0A0B4J1R6_HUMAN	80.02	12	12	4410	4	4	6	Carbamidomethylation	49910	Transketolase OS=Homo sapiens OX=9606 GN=TKT PE=1 SV=1
47	5970	tr|V9HWD9|V9HWD9_HUMAN	80.02	9	9	4410	4	4	6	Carbamidomethylation	67878	Epididymis luminal protein 107 OS=Homo sapiens OX=9606 GN=HEL107 PE=2 SV=1
47	5969	P29401|TKT_HUMAN	80.02	9	9	4410	4	4	6	Carbamidomethylation	67878	Transketolase OS=Homo sapiens OX=9606 GN=TKT PE=1 SV=3
47	5968	tr|Q53EM5|Q53EM5_HUMAN	80.02	9	9	4410	4	4	6	Carbamidomethylation	67906	Transketolase variant (Fragment) OS=Homo sapiens OX=9606 PE=2 SV=1
47	5967	tr|B4E022|B4E022_HUMAN	80.02	10	10	4410	4	4	6	Carbamidomethylation	62879	cDNA FLJ56274 highly similar to Transketolase OS=Homo sapiens OX=9606 PE=2 SV=1
67	6123	Q58FF7|H90B3_HUMAN	78.05	5	5	3370	2	1	4		68325	Putative heat shock protein HSP 90-beta-3 OS=Homo sapiens OX=9606 GN=HSP90AB3P PE=5 SV=1
67	6127	P08238|HS90B_HUMAN	78.05	4	4	3370	2	1	4		83264	Heat shock protein HSP 90-beta OS=Homo sapiens OX=9606 GN=HSP90AB1 PE=1 SV=4
67	6126	tr|A0A024RD80|A0A024RD80_HUMAN	78.05	4	4	3370	2	1	4		83264	Heat shock protein 90kDa alpha (Cytosolic) class B member 1 isoform CRA_a OS=Homo sapiens OX=9606 GN=HSP90AB1 PE=3 SV=1
67	6125	tr|B4DGL0|B4DGL0_HUMAN	78.05	4	4	3370	2	1	4		82170	cDNA FLJ53619 highly similar to Heat shock protein HSP 90-beta OS=Homo sapiens OX=9606 PE=2 SV=1
67	6124	tr|B4DMA2|B4DMA2_HUMAN	78.05	4	4	3370	2	1	4		79195	cDNA FLJ54023 highly similar to Heat shock protein HSP 90-beta OS=Homo sapiens OX=9606 PE=2 SV=1
58	6026	P08311|CATG_HUMAN	77.12	14	14	7070	3	3	5	Carbamidomethylation	28837	Cathepsin G OS=Homo sapiens OX=9606 GN=CTSG PE=1 SV=2
56	5988	Q16555|DPYL2_HUMAN	76.35	11	11	8910	4	4	5		62294	Dihydropyrimidinase-related protein 2 OS=Homo sapiens OX=9606 GN=DPYSL2 PE=1 SV=1
56	5987	tr|Q53ET2|Q53ET2_HUMAN	76.35	11	11	8910	4	4	5		62271	Dihydropyrimidinase-like 2 variant (Fragment) OS=Homo sapiens OX=9606 PE=2 SV=1
56	5989	tr|Q59GB4|Q59GB4_HUMAN	76.35	10	10	8910	4	4	5		68184	Dihydropyrimidinase-like 2 variant (Fragment) OS=Homo sapiens OX=9606 PE=2 SV=1
56	5990	tr|A0A1C7CYX9|A0A1C7CYX9_HUMAN	76.35	10	10	8910	4	4	5		73503	Dihydropyrimidinase-related protein 2 OS=Homo sapiens OX=9606 GN=DPYSL2 PE=1 SV=1
80	584	tr|D3DTX7|D3DTX7_HUMAN	74.5	6	6	19100	2	2	3	Dihydroxy	84740	Collagen type I alpha 1 isoform CRA_a OS=Homo sapiens OX=9606 GN=COL1A1 PE=4 SV=1
57	120	tr|Q6PEJ8|Q6PEJ8_HUMAN	74.41	20	20	7590	3	3	5	Carbamidomethylation	25458	HP protein OS=Homo sapiens OX=9606 GN=HP PE=2 SV=1
57	113	tr|Q6NSB4|Q6NSB4_HUMAN	74.41	16	16	7590	3	3	5	Carbamidomethylation	31382	HP protein OS=Homo sapiens OX=9606 GN=HP PE=2 SV=1
57	112	tr|A0A087WU08|A0A087WU08_HUMAN	74.41	16	16	7590	3	3	5	Carbamidomethylation	31408	Haptoglobin OS=Homo sapiens OX=9606 GN=HP PE=1 SV=1
57	70	tr|A0A0C4DGL8|A0A0C4DGL8_HUMAN	74.41	13	13	7590	3	3	5	Carbamidomethylation	38452	Haptoglobin OS=Homo sapiens OX=9606 GN=HP PE=1 SV=1
57	84	tr|J3QLC9|J3QLC9_HUMAN	74.41	13	13	7590	3	3	5	Carbamidomethylation	40788	Haptoglobin (Fragment) OS=Homo sapiens OX=9606 GN=HP PE=1 SV=1
57	68	tr|J3QR68|J3QR68_HUMAN	74.41	11	11	7590	3	3	5	Carbamidomethylation	45049	Haptoglobin (Fragment) OS=Homo sapiens OX=9606 GN=HP PE=1 SV=1
57	66	P00738|HPT_HUMAN	74.41	11	11	7590	3	3	5	Carbamidomethylation	45205	Haptoglobin OS=Homo sapiens OX=9606 GN=HP PE=1 SV=1
57	69	tr|H0Y300|H0Y300_HUMAN	74.41	10	10	7590	3	3	5	Carbamidomethylation	49106	Haptoglobin OS=Homo sapiens OX=9606 GN=HP PE=1 SV=4
50	6015	tr|A0A0A0MSI0|A0A0A0MSI0_HUMAN	73.72	19	19	4700	3	2	6		18976	Peroxiredoxin-1 (Fragment) OS=Homo sapiens OX=9606 GN=PRDX1 PE=1 SV=1
50	6016	tr|Q5IST6|Q5IST6_MACFA	73.72	18	18	4700	3	2	6		20866	Peroxiredoxin 1 (Fragment) OS=Macaca fascicularis OX=9541 PE=2 SV=1
50	6018	tr|B2R4P2|B2R4P2_HUMAN	73.72	17	17	4700	3	2	6		22201	cDNA FLJ92164 highly similar to Homo sapiens peroxiredoxin 1 (PRDX1) mRNA OS=Homo sapiens OX=9606 PE=2 SV=1
50	6017	Q06830|PRDX1_HUMAN	73.72	17	17	4700	3	2	6		22110	Peroxiredoxin-1 OS=Homo sapiens OX=9606 GN=PRDX1 PE=1 SV=1
66	100	tr|B4E3S1|B4E3S1_HUMAN	72.4	3	3	2220	2	2	4		110911	cDNA FLJ57040 highly similar to Myosin-9 OS=Homo sapiens OX=9606 PE=2 SV=1
66	14	tr|Q86XU5|Q86XU5_HUMAN	72.4	2	2	2220	2	2	4		158752	MYH9 protein (Fragment) OS=Homo sapiens OX=9606 GN=MYH9 PE=2 SV=1
66	6	P35579|MYH9_HUMAN	72.4	2	2	2220	2	2	4		226530	Myosin-9 OS=Homo sapiens OX=9606 GN=MYH9 PE=1 SV=4
66	5	tr|A0A024R1N1|A0A024R1N1_HUMAN	72.4	2	2	2220	2	2	4		226530	Myosin heavy polypeptide 9 non-muscle isoform CRA_a OS=Homo sapiens OX=9606 GN=MYH9 PE=3 SV=1
77	6098	tr|B4DHR1|B4DHR1_HUMAN	70.75	14	14	1270	2	2	3		24287	cDNA FLJ53009 highly similar to Calreticulin OS=Homo sapiens OX=9606 PE=2 SV=1
77	6101	P27797|CALR_HUMAN	70.75	7	7	1270	2	2	3		48142	Calreticulin OS=Homo sapiens OX=9606 GN=CALR PE=1 SV=1
77	6100	tr|V9HW88|V9HW88_HUMAN	70.75	7	7	1270	2	2	3		48142	Calreticulin isoform CRA_b OS=Homo sapiens OX=9606 GN=HEL-S-99n PE=2 SV=1
77	6099	tr|Q53G71|Q53G71_HUMAN	70.75	7	7	1270	2	2	3		46919	Calreticulin variant (Fragment) OS=Homo sapiens OX=9606 PE=2 SV=1
72	6075	tr|H0YNP5|H0YNP5_HUMAN	70.2	18	18	2060	2	2	3	Carbamidomethylation	19727	Annexin (Fragment) OS=Homo sapiens OX=9606 GN=ANXA2 PE=1 SV=1
72	6076	tr|H0YMD0|H0YMD0_HUMAN	70.2	14	14	2060	2	2	3	Carbamidomethylation	25342	Annexin (Fragment) OS=Homo sapiens OX=9606 GN=ANXA2 PE=1 SV=1
72	6077	tr|H0YMU9|H0YMU9_HUMAN	70.2	14	14	2060	2	2	3	Carbamidomethylation	25569	Annexin OS=Homo sapiens OX=9606 GN=ANXA2 PE=1 SV=1
72	6078	tr|H0YM50|H0YM50_HUMAN	70.2	13	13	2060	2	2	3	Carbamidomethylation	28379	Annexin (Fragment) OS=Homo sapiens OX=9606 GN=ANXA2 PE=1 SV=1
72	6079	tr|H0YN42|H0YN42_HUMAN	70.2	12	12	2060	2	2	3	Carbamidomethylation	28825	Annexin (Fragment) OS=Homo sapiens OX=9606 GN=ANXA2 PE=1 SV=1
72	6083	tr|V9HW65|V9HW65_HUMAN	70.2	9	9	2060	2	2	3	Carbamidomethylation	38576	Annexin OS=Homo sapiens OX=9606 GN=HEL-S-270 PE=2 SV=1
72	6082	P07355|ANXA2_HUMAN	70.2	9	9	2060	2	2	3	Carbamidomethylation	38604	Annexin A2 OS=Homo sapiens OX=9606 GN=ANXA2 PE=1 SV=2
72	6081	A6NMY6|AXA2L_HUMAN	70.2	9	9	2060	2	2	3	Carbamidomethylation	38659	Putative annexin A2-like protein OS=Homo sapiens OX=9606 GN=ANXA2P2 PE=5 SV=2
72	6080	tr|A0A024R5Z7|A0A024R5Z7_HUMAN	70.2	9	9	2060	2	2	3	Carbamidomethylation	38604	Annexin OS=Homo sapiens OX=9606 GN=ANXA2 PE=3 SV=1
72	6118	tr|B4DNH8|B4DNH8_HUMAN	70.2	16	16	2060	2	2	3	Carbamidomethylation	21670	Annexin OS=Homo sapiens OX=9606 PE=2 SV=1
72	6117	tr|H0YKS4|H0YKS4_HUMAN	70.2	18	18	2060	2	2	3	Carbamidomethylation	19530	Annexin (Fragment) OS=Homo sapiens OX=9606 GN=ANXA2 PE=1 SV=1
72	6116	tr|H0YMM1|H0YMM1_HUMAN	70.2	21	21	2060	2	2	3	Carbamidomethylation	16459	Annexin (Fragment) OS=Homo sapiens OX=9606 GN=ANXA2 PE=1 SV=1
61	6105	tr|B7Z4U6|B7Z4U6_HUMAN	69.51	3	3	4370	2	2	4		75752	cDNA FLJ55803 highly similar to Gelsolin OS=Homo sapiens OX=9606 PE=2 SV=1
61	6106	tr|B7Z2X4|B7Z2X4_HUMAN	69.51	3	3	4370	2	2	4		77789	cDNA FLJ53327 highly similar to Gelsolin OS=Homo sapiens OX=9606 PE=2 SV=1
61	6107	tr|B7Z992|B7Z992_HUMAN	69.51	3	3	4370	2	2	4		78832	cDNA FLJ53698 highly similar to Gelsolin OS=Homo sapiens OX=9606 PE=2 SV=1
61	6108	tr|A0A0A0MS51|A0A0A0MS51_HUMAN	69.51	3	3	4370	2	2	4		82526	Gelsolin OS=Homo sapiens OX=9606 GN=GSN PE=1 SV=1
61	6109	tr|B7Z9A0|B7Z9A0_HUMAN	69.51	3	3	4370	2	2	4		83103	cDNA FLJ56212 highly similar to Gelsolin OS=Homo sapiens OX=9606 PE=2 SV=1
61	6111	tr|A0A0A0MT01|A0A0A0MT01_HUMAN	69.51	3	3	4370	2	2	4		84745	Gelsolin OS=Homo sapiens OX=9606 GN=GSN PE=1 SV=1
61	6110	tr|B7Z6N2|B7Z6N2_HUMAN	69.51	3	3	4370	2	2	4		84766	cDNA FLJ56154 highly similar to Gelsolin OS=Homo sapiens OX=9606 PE=2 SV=1
61	6112	P06396|GELS_HUMAN	69.51	3	3	4370	2	2	4		85697	Gelsolin OS=Homo sapiens OX=9606 GN=GSN PE=1 SV=1
48	5984	tr|V9HWP2|V9HWP2_HUMAN	69.05	6	6	5980	4	3	6		92469	Epididymis luminal protein 35 OS=Homo sapiens OX=9606 GN=HEL-S-125m PE=2 SV=1
48	5983	P14625|ENPL_HUMAN	69.05	6	6	5980	4	3	6		92469	Endoplasmin OS=Homo sapiens OX=9606 GN=HSP90B1 PE=1 SV=1
48	5982	tr|Q5CAQ5|Q5CAQ5_HUMAN	69.05	6	6	5980	4	3	6		92340	Tumor rejection antigen (Gp96) 1 OS=Homo sapiens OX=9606 GN=TRA1 PE=2 SV=1
48	5985	tr|Q59FC6|Q59FC6_HUMAN	69.05	9	9	5980	4	3	6		65953	Tumor rejection antigen (Gp96) 1 variant (Fragment) OS=Homo sapiens OX=9606 PE=2 SV=1
65	6043	tr|B4DP01|B4DP01_HUMAN	66.21	11	11	4900	3	3	4		61410	cDNA FLJ56120 highly similar to Aminopeptidase N OS=Homo sapiens OX=9606 PE=2 SV=1
65	6042	tr|B4DPH5|B4DPH5_HUMAN	66.21	11	11	4900	3	3	4		61414	cDNA FLJ55496 highly similar to Aminopeptidase N OS=Homo sapiens OX=9606 PE=2 SV=1
65	6044	tr|B4DV63|B4DV63_HUMAN	66.21	9	9	4900	3	3	4		70860	cDNA FLJ56158 highly similar to Aminopeptidase N OS=Homo sapiens OX=9606 PE=2 SV=1
65	6046	P15144|AMPN_HUMAN	66.21	6	6	4900	3	3	4		109539	Aminopeptidase N OS=Homo sapiens OX=9606 GN=ANPEP PE=1 SV=4
65	6045	tr|A0A024RC61|A0A024RC61_HUMAN	66.21	6	6	4900	3	3	4		109539	Aminopeptidase OS=Homo sapiens OX=9606 GN=ANPEP PE=3 SV=1
65	6047	tr|Q59E93|Q59E93_HUMAN	66.21	6	6	4900	3	3	4		110593	Aminopeptidase (Fragment) OS=Homo sapiens OX=9606 PE=2 SV=1
78	6137	tr|A8K3Q7|A8K3Q7_HUMAN	64.11	5	5	2200	2	2	3		75845	Annexin OS=Homo sapiens OX=9606 PE=2 SV=1
78	6136	P08133|ANXA6_HUMAN	64.11	5	5	2200	2	2	3		75873	Annexin A6 OS=Homo sapiens OX=9606 GN=ANXA6 PE=1 SV=3
78	6135	tr|A0A0S2Z2Z6|A0A0S2Z2Z6_HUMAN	64.11	5	5	2200	2	2	3		75873	Annexin (Fragment) OS=Homo sapiens OX=9606 GN=ANXA6 PE=2 SV=1
78	6134	tr|A0A0S2Z377|A0A0S2Z377_HUMAN	64.11	5	5	2200	2	2	3		75277	Annexin (Fragment) OS=Homo sapiens OX=9606 GN=ANXA6 PE=2 SV=1
78	6133	tr|B7Z582|B7Z582_HUMAN	64.11	6	6	2200	2	2	3		61852	Annexin OS=Homo sapiens OX=9606 PE=2 SV=1
78	6132	tr|E5RK69|E5RK69_HUMAN	64.11	7	7	2200	2	2	3		51777	Annexin OS=Homo sapiens OX=9606 GN=ANXA6 PE=1 SV=1
74	6138	Q9UBG0|MRC2_HUMAN	63.29	3	3	2280	2	2	3	Carbamidomethylation	166674	C-type mannose receptor 2 OS=Homo sapiens OX=9606 GN=MRC2 PE=1 SV=2
53	883	Q00610|CLH1_HUMAN	61.59	2	2	3990	3	3	5		191613	Clathrin heavy chain 1 OS=Homo sapiens OX=9606 GN=CLTC PE=1 SV=5
53	884	tr|A0A087WVQ6|A0A087WVQ6_HUMAN	61.59	2	2	3990	3	3	5		192057	Clathrin heavy chain OS=Homo sapiens OX=9606 GN=CLTC PE=1 SV=1
68	6140	tr|Q14222|Q14222_HUMAN	60.84	15	15	6450	2	2	4		24196	EEF1A protein (Fragment) OS=Homo sapiens OX=9606 GN=EEF1A PE=2 SV=1
68	6143	tr|Q6P082|Q6P082_HUMAN	60.84	14	14	6450	2	2	4		26617	EEF1A1 protein (Fragment) OS=Homo sapiens OX=9606 GN=EEF1A1 PE=2 SV=1
68	6142	tr|Q8TBL1|Q8TBL1_HUMAN	60.84	14	14	6450	2	2	4		26488	Uncharacterized protein (Fragment) OS=Homo sapiens OX=9606 PE=2 SV=1
68	6141	tr|Q96C29|Q96C29_HUMAN	60.84	14	14	6450	2	2	4		26316	Uncharacterized protein (Fragment) OS=Homo sapiens OX=9606 PE=2 SV=1
68	6144	tr|Q96CD8|Q96CD8_HUMAN	60.84	12	12	6450	2	2	4		30700	Uncharacterized protein (Fragment) OS=Homo sapiens OX=9606 PE=2 SV=1
68	6145	tr|Q6P4C9|Q6P4C9_HUMAN	60.84	12	12	6450	2	2	4		31060	EEF1A1 protein (Fragment) OS=Homo sapiens OX=9606 GN=EEF1A1 PE=2 SV=1
68	6147	tr|B4E2C5|B4E2C5_HUMAN	60.84	11	11	6450	2	2	4		33189	cDNA FLJ54032 highly similar to Elongation factor 1-alpha 1 OS=Homo sapiens OX=9606 PE=2 SV=1
68	6146	tr|Q504Z0|Q504Z0_HUMAN	60.84	11	11	6450	2	2	4		33242	EEF1A1 protein OS=Homo sapiens OX=9606 GN=EEF1A1 PE=2 SV=1
68	6148	tr|Q8IUB0|Q8IUB0_HUMAN	60.84	10	10	6450	2	2	4		38669	CTCL tumor antigen HD-CL-08 OS=Homo sapiens OX=9606 PE=2 SV=1
68	6150	tr|Q96RE1|Q96RE1_HUMAN	60.84	9	9	6450	2	2	4		43025	Translation elongation factor 1 alpha 1-like 14 OS=Homo sapiens OX=9606 GN=EEF1A1L14 PE=2 SV=1
68	6149	tr|B4DNE0|B4DNE0_HUMAN	60.84	9	9	6450	2	2	4		42596	cDNA FLJ52573 highly similar to Elongation factor 1-alpha 1 OS=Homo sapiens OX=9606 PE=2 SV=1
68	6151	tr|Q5ISU0|Q5ISU0_MACFA	60.84	8	8	6450	2	2	4		46075	Elongation factor 1-alpha (Fragment) OS=Macaca fascicularis OX=9541 PE=2 SV=1
68	6152	tr|Q9NZS6|Q9NZS6_HUMAN	60.84	8	8	6450	2	2	4		46269	Elongation factor 1-alpha (Fragment) OS=Homo sapiens OX=9606 PE=2 SV=1
68	6153	tr|Q53G89|Q53G89_HUMAN	60.84	8	8	6450	2	2	4		46894	Elongation factor 1-alpha (Fragment) OS=Homo sapiens OX=9606 PE=2 SV=1
68	6154	tr|A0A087WVQ9|A0A087WVQ9_HUMAN	60.84	8	8	6450	2	2	4		47883	Elongation factor 1-alpha 1 OS=Homo sapiens OX=9606 GN=EEF1A1 PE=1 SV=1
68	6163	tr|Q53HQ7|Q53HQ7_HUMAN	60.84	8	8	6450	2	2	4		50199	Elongation factor 1-alpha (Fragment) OS=Homo sapiens OX=9606 PE=2 SV=1
68	6162	tr|Q53HR5|Q53HR5_HUMAN	60.84	8	8	6450	2	2	4		50125	Elongation factor 1-alpha (Fragment) OS=Homo sapiens OX=9606 PE=2 SV=1
68	6161	tr|Q6IPS9|Q6IPS9_HUMAN	60.84	8	8	6450	2	2	4		50141	Elongation factor 1-alpha OS=Homo sapiens OX=9606 GN=EEF1A1 PE=2 SV=1
68	6160	tr|Q53GE9|Q53GE9_HUMAN	60.84	8	8	6450	2	2	4		50111	Elongation factor 1-alpha (Fragment) OS=Homo sapiens OX=9606 PE=2 SV=1
68	6159	tr|A8K9C4|A8K9C4_HUMAN	60.84	8	8	6450	2	2	4		50201	Elongation factor 1-alpha OS=Homo sapiens OX=9606 PE=2 SV=1
68	6158	tr|Q6IPT9|Q6IPT9_HUMAN	60.84	8	8	6450	2	2	4		50185	Elongation factor 1-alpha OS=Homo sapiens OX=9606 GN=EEF1A1 PE=2 SV=1
68	6157	tr|Q53HM9|Q53HM9_HUMAN	60.84	8	8	6450	2	2	4		50142	Elongation factor 1-alpha (Fragment) OS=Homo sapiens OX=9606 PE=2 SV=1
68	6156	tr|Q6IPN6|Q6IPN6_HUMAN	60.84	8	8	6450	2	2	4		50123	Elongation factor 1-alpha OS=Homo sapiens OX=9606 GN=EEF1A1 PE=2 SV=1
68	6155	tr|Q53G85|Q53G85_HUMAN	60.84	8	8	6450	2	2	4		50113	Elongation factor 1-alpha (Fragment) OS=Homo sapiens OX=9606 PE=2 SV=1
62	6177	P02533|K1C14_HUMAN	60.12	6	6	2050	3	1	4		51562	Keratin type I cytoskeletal 14 OS=Homo sapiens OX=9606 GN=KRT14 PE=1 SV=4
62	6178	P08779|K1C16_HUMAN	60.12	6	6	2050	3	1	4		51268	Keratin type I cytoskeletal 16 OS=Homo sapiens OX=9606 GN=KRT16 PE=1 SV=4
94	6276	tr|L8B4M0|L8B4M0_HUMAN	56.19	2	2	2430	1	1	1		77055	Ubiquitin C OS=Homo sapiens OX=9606 GN=UbC PE=4 SV=1
94	6275	tr|L8B4J3|L8B4J3_HUMAN	56.19	2	2	2430	1	1	1		77002	Ubiquitin C OS=Homo sapiens OX=9606 GN=UbC PE=4 SV=1
94	6274	tr|F5GXK7|F5GXK7_HUMAN	56.19	9	9	2430	1	1	1		19016	Polyubiquitin-C (Fragment) OS=Homo sapiens OX=9606 GN=UBC PE=1 SV=2
94	6273	tr|Q5RKT7|Q5RKT7_HUMAN	56.19	10	10	2430	1	1	1		17905	Ribosomal protein S27a OS=Homo sapiens OX=9606 GN=RPS27A PE=1 SV=1
94	6272	tr|Q5UGI3|Q5UGI3_HUMAN	56.19	10	10	2430	1	1	1		17153	Ubiquitin C splice variant OS=Homo sapiens OX=9606 GN=UBC PE=2 SV=1
94	6271	tr|F5GYU3|F5GYU3_HUMAN	56.19	12	12	2430	1	1	1		15032	Polyubiquitin-C (Fragment) OS=Homo sapiens OX=9606 GN=UBC PE=1 SV=1
94	6270	tr|F5H6Q2|F5H6Q2_HUMAN	56.19	13	13	2430	1	1	1		13732	Polyubiquitin-C (Fragment) OS=Homo sapiens OX=9606 GN=UBC PE=1 SV=8
94	6269	tr|Q49A90|Q49A90_HUMAN	56.19	17	17	2430	1	1	1		10782	RPS27A protein OS=Homo sapiens OX=9606 GN=RPS27A PE=2 SV=1
94	6268	tr|J3QS39|J3QS39_HUMAN	56.19	17	17	2430	1	1	1		10469	Polyubiquitin-B (Fragment) OS=Homo sapiens OX=9606 GN=UBB PE=1 SV=1
94	6267	tr|M0R1V7|M0R1V7_HUMAN	56.19	25	25	2430	1	1	1		7132	Ubiquitin-60S ribosomal protein L40 (Fragment) OS=Homo sapiens OX=9606 GN=UBA52 PE=1 SV=1
94	6266	tr|F5GZ39|F5GZ39_HUMAN	56.19	26	26	2430	1	1	1		6876	Polyubiquitin-C (Fragment) OS=Homo sapiens OX=9606 GN=UBC PE=1 SV=1
94	6265	tr|J3QSA3|J3QSA3_HUMAN	56.19	37	37	2430	1	1	1		4854	Polyubiquitin-B (Fragment) OS=Homo sapiens OX=9606 GN=UBB PE=1 SV=1
76	6221	tr|Q05CF8|Q05CF8_HUMAN	55.88	10	10	2160	2	2	3		33055	KNG1 protein OS=Homo sapiens OX=9606 GN=KNG1 PE=2 SV=1
76	6222	tr|B4DPP8|B4DPP8_HUMAN	55.88	7	7	2160	2	2	3		46496	cDNA FLJ53075 highly similar to Kininogen-1 OS=Homo sapiens OX=9606 PE=2 SV=1
76	6223	tr|D3DNU8|D3DNU8_HUMAN	55.88	7	7	2160	2	2	3		47853	Kininogen 1 isoform CRA_a OS=Homo sapiens OX=9606 GN=KNG1 PE=4 SV=1
76	6225	tr|B4E1C2|B4E1C2_HUMAN	55.88	4	4	2160	2	2	3		71915	Kininogen 1 isoform CRA_b OS=Homo sapiens OX=9606 GN=KNG1 PE=2 SV=1
76	6224	P01042|KNG1_HUMAN	55.88	4	4	2160	2	2	3		71957	Kininogen-1 OS=Homo sapiens OX=9606 GN=KNG1 PE=1 SV=2
79	6170	P04196|HRG_HUMAN	55.18	4	4	623	2	2	3		59578	Histidine-rich glycoprotein OS=Homo sapiens OX=9606 GN=HRG PE=1 SV=1
79	6169	tr|B2R8I2|B2R8I2_HUMAN	55.18	4	4	623	2	2	3		59512	cDNA FLJ93914 highly similar to Homo sapiens histidine-rich glycoprotein (HRG) mRNA OS=Homo sapiens OX=9606 PE=2 SV=1
81	6181	tr|B4DF70|B4DF70_HUMAN	53.34	16	16	534	2	1	3		20107	cDNA FLJ60461 highly similar to Peroxiredoxin-2 OS=Homo sapiens OX=9606 PE=2 SV=1
81	6183	P32119|PRDX2_HUMAN	53.34	15	15	534	2	1	3		21892	Peroxiredoxin-2 OS=Homo sapiens OX=9606 GN=PRDX2 PE=1 SV=5
81	6182	tr|V9HW12|V9HW12_HUMAN	53.34	15	15	534	2	1	3		21892	Epididymis secretory sperm binding protein Li 2a OS=Homo sapiens OX=9606 GN=HEL-S-2a PE=2 SV=1
60	3	tr|V9HWA9|V9HWA9_HUMAN	52.93	2	2	1190	2	2	4		187147	Epididymis secretory sperm binding protein Li 62p OS=Homo sapiens OX=9606 GN=HEL-S-62p PE=2 SV=1
75	6220	P23946|CMA1_HUMAN	52.7	15	15	4720	2	2	3		27325	Chymase OS=Homo sapiens OX=9606 GN=CMA1 PE=1 SV=1
63	6493	P62807|H2B1C_HUMAN	50.52	19	19	7430	3	3	4	Mutation	13906	Histone H2B type 1-C/E/F/G/I OS=Homo sapiens OX=9606 GN=HIST1H2BC PE=1 SV=4
63	6492	P57053|H2BFS_HUMAN	50.52	19	19	7430	3	3	4	Mutation	13944	Histone H2B type F-S OS=Homo sapiens OX=9606 GN=H2BFS PE=1 SV=2
63	6491	Q99877|H2B1N_HUMAN	50.52	19	19	7430	3	3	4	Mutation	13922	Histone H2B type 1-N OS=Homo sapiens OX=9606 GN=HIST1H2BN PE=1 SV=3
63	6490	Q5QNW6|H2B2F_HUMAN	50.52	19	19	7430	3	3	4	Mutation	13920	Histone H2B type 2-F OS=Homo sapiens OX=9606 GN=HIST2H2BF PE=1 SV=3
63	6489	P33778|H2B1B_HUMAN	50.52	19	19	7430	3	3	4	Mutation	13950	Histone H2B type 1-B OS=Homo sapiens OX=9606 GN=HIST1H2BB PE=1 SV=2
63	6488	P23527|H2B1O_HUMAN	50.52	19	19	7430	3	3	4	Mutation	13906	Histone H2B type 1-O OS=Homo sapiens OX=9606 GN=HIST1H2BO PE=1 SV=3
63	6487	Q93079|H2B1H_HUMAN	50.52	19	19	7430	3	3	4	Mutation	13892	Histone H2B type 1-H OS=Homo sapiens OX=9606 GN=HIST1H2BH PE=1 SV=3
63	6485	P58876|H2B1D_HUMAN	50.52	19	19	7430	3	3	4	Mutation	13936	Histone H2B type 1-D OS=Homo sapiens OX=9606 GN=HIST1H2BD PE=1 SV=2
63	6484	Q99879|H2B1M_HUMAN	50.52	19	19	7430	3	3	4	Mutation	13989	Histone H2B type 1-M OS=Homo sapiens OX=9606 GN=HIST1H2BM PE=1 SV=3
63	6483	tr|A0A024RCL8|A0A024RCL8_HUMAN	50.52	19	19	7430	3	3	4	Mutation	13890	Histone H2B OS=Homo sapiens OX=9606 GN=HIST1H2BK PE=3 SV=1
63	6482	Q16778|H2B2E_HUMAN	50.52	19	19	7430	3	3	4	Mutation	13920	Histone H2B type 2-E OS=Homo sapiens OX=9606 GN=HIST2H2BE PE=1 SV=3
63	6481	Q8N257|H2B3B_HUMAN	50.52	19	19	7430	3	3	4	Mutation	13908	Histone H2B type 3-B OS=Homo sapiens OX=9606 GN=HIST3H2BB PE=1 SV=3
63	6480	O60814|H2B1K_HUMAN	50.52	19	19	7430	3	3	4	Mutation	13890	Histone H2B type 1-K OS=Homo sapiens OX=9606 GN=HIST1H2BK PE=1 SV=3
63	6478	Q99880|H2B1L_HUMAN	50.52	19	19	7430	3	3	4	Mutation	13952	Histone H2B type 1-L OS=Homo sapiens OX=9606 GN=HIST1H2BL PE=1 SV=3
63	6476	tr|A0A024RCJ9|A0A024RCJ9_HUMAN	50.52	19	19	7430	3	3	4	Mutation	13922	Histone H2B OS=Homo sapiens OX=9606 GN=HIST1H2BN PE=3 SV=1
63	6475	P06899|H2B1J_HUMAN	50.52	19	19	7430	3	3	4	Mutation	13904	Histone H2B type 1-J OS=Homo sapiens OX=9606 GN=HIST1H2BJ PE=1 SV=3
63	6495	tr|I6L9F7|I6L9F7_HUMAN	50.52	17	17	7430	3	3	4	Mutation	15157	Histone H2B (Fragment) OS=Homo sapiens OX=9606 GN=HIST1H2BM PE=2 SV=1
63	6497	tr|B4DR52|B4DR52_HUMAN	50.52	14	14	7430	3	3	4	Mutation	18041	Histone H2B OS=Homo sapiens OX=9606 PE=2 SV=1
63	6496	tr|U3KQK0|U3KQK0_HUMAN	50.52	14	14	7430	3	3	4	Mutation	18804	Histone H2B OS=Homo sapiens OX=9606 GN=HIST1H2BN PE=1 SV=1
82	6070	Q15149|PLEC_HUMAN	48.33	0	0	2940	2	2	2		531796	Plectin OS=Homo sapiens OX=9606 GN=PLEC PE=1 SV=3
86	6232	tr|A0A1Z1VXF2|A0A1Z1VXF2_HUMAN	47.36	6	6	1880	1	1	1		21862	CD44 protein (Fragment) OS=Homo sapiens OX=9606 GN=CD44 PE=4 SV=1
86	6233	tr|H0YD13|H0YD13_HUMAN	47.36	6	6	1880	1	1	1		22683	CD44 antigen OS=Homo sapiens OX=9606 GN=CD44 PE=1 SV=2
86	6234	tr|H0YDW7|H0YDW7_HUMAN	47.36	5	5	1880	1	1	1		26025	CD44 antigen (Fragment) OS=Homo sapiens OX=9606 GN=CD44 PE=1 SV=2
86	6235	tr|H0YCV9|H0YCV9_HUMAN	47.36	4	4	1880	1	1	1		30625	CD44 antigen (Fragment) OS=Homo sapiens OX=9606 GN=CD44 PE=1 SV=2
86	6236	tr|H0Y5E4|H0Y5E4_HUMAN	47.36	4	4	1880	1	1	1		32062	CD44 antigen (Fragment) OS=Homo sapiens OX=9606 GN=CD44 PE=1 SV=1
86	6237	tr|B4DN59|B4DN59_HUMAN	47.36	4	4	1880	1	1	1		35973	cDNA FLJ52702 highly similar to Homo sapiens CD44 antigen (homing function and Indian blood group system) (CD44) transcript variant 4 mRNA OS=Homo sapiens OX=9606 PE=2 SV=1
86	6238	tr|A8K309|A8K309_HUMAN	47.36	3	3	1880	1	1	1		39388	cDNA FLJ76654 highly similar to Homo sapiens CD44 antigen (homing function and Indian blood group system) (CD44) transcript variant 4 mRNA OS=Homo sapiens OX=9606 PE=2 SV=1
86	6239	P16070|CD44_HUMAN	47.36	2	2	1880	1	1	1		81538	CD44 antigen OS=Homo sapiens OX=9606 GN=CD44 PE=1 SV=3
86	6293	tr|C1PHC4|C1PHC4_HUMAN	47.36	27	27	1880	1	1	1		4852	CD44 molecule (Fragment) OS=Homo sapiens OX=9606 GN=CD44 PE=4 SV=1
86	6294	tr|H0YDX6|H0YDX6_HUMAN	47.36	7	7	1880	1	1	1		19835	CD44 antigen (Fragment) OS=Homo sapiens OX=9606 GN=CD44 PE=1 SV=2
86	6295	tr|H0YD17|H0YD17_HUMAN	47.36	5	5	1880	1	1	1		25677	CD44 antigen (Fragment) OS=Homo sapiens OX=9606 GN=CD44 PE=1 SV=8
86	6296	tr|H0Y2P0|H0Y2P0_HUMAN	47.36	4	4	1880	1	1	1		30952	CD44 antigen (Fragment) OS=Homo sapiens OX=9606 GN=CD44 PE=1 SV=1
51	6058	tr|Q5UGI6|Q5UGI6_HUMAN	45.24	9	9	12400	3	3	6		37288	Serine/cysteine proteinase inhibitor clade G member 1 splice variant 2 (Fragment) OS=Homo sapiens OX=9606 GN=SERPING1 PE=2 SV=1
51	6059	tr|H9KV48|H9KV48_HUMAN	45.24	7	7	12400	3	3	6		50989	Plasma protease C1 inhibitor OS=Homo sapiens OX=9606 GN=SERPING1 PE=1 SV=1
51	6061	tr|E9KL26|E9KL26_HUMAN	45.24	6	6	12400	3	3	6		55154	Epididymis tissue protein Li 173 OS=Homo sapiens OX=9606 GN=SERPING1 PE=2 SV=1
51	6060	P05155|IC1_HUMAN	45.24	6	6	12400	3	3	6		55154	Plasma protease C1 inhibitor OS=Homo sapiens OX=9606 GN=SERPING1 PE=1 SV=2
51	6062	tr|E9PGN7|E9PGN7_HUMAN	45.24	6	6	12400	3	3	6		59492	Plasma protease C1 inhibitor OS=Homo sapiens OX=9606 GN=SERPING1 PE=1 SV=1
69	6064	tr|B4DJI1|B4DJI1_HUMAN	43.35	8	8	2740	2	2	3		33593	cDNA FLJ52549 highly similar to L-lactate dehydrogenase A chain OS=Homo sapiens OX=9606 PE=2 SV=1
69	6066	P00338|LDHA_HUMAN	43.35	8	8	2740	2	2	3		36689	L-lactate dehydrogenase A chain OS=Homo sapiens OX=9606 GN=LDHA PE=1 SV=2
69	6065	tr|V9HWB9|V9HWB9_HUMAN	43.35	8	8	2740	2	2	3		36689	L-lactate dehydrogenase OS=Homo sapiens OX=9606 GN=HEL-S-133P PE=2 SV=1
69	6207	tr|F5GXY2|F5GXY2_HUMAN	43.35	16	16	2740	2	2	3		17259	L-lactate dehydrogenase A chain (Fragment) OS=Homo sapiens OX=9606 GN=LDHA PE=1 SV=8
70	899	tr|K7EK07|K7EK07_HUMAN	42.27	14	14	13900	2	2	3		14914	Histone H3 (Fragment) OS=Homo sapiens OX=9606 GN=H3F3B PE=1 SV=1
70	904	P84243|H33_HUMAN	42.27	13	13	13900	2	2	3		15328	Histone H3.3 OS=Homo sapiens OX=9606 GN=H3F3A PE=1 SV=2
70	903	tr|B2R6Y1|B2R6Y1_HUMAN	42.27	13	13	13900	2	2	3		15314	Histone H3 OS=Homo sapiens OX=9606 PE=2 SV=1
70	901	tr|B2R4P9|B2R4P9_HUMAN	42.27	13	13	13900	2	2	3		15328	Histone H3 OS=Homo sapiens OX=9606 GN=H3F3A PE=2 SV=1
70	895	tr|K7EMV3|K7EMV3_HUMAN	42.27	20	20	13900	2	2	3		10334	Histone H3 OS=Homo sapiens OX=9606 GN=H3F3B PE=1 SV=1
70	897	tr|B4E380|B4E380_HUMAN	42.27	16	16	13900	2	2	3		12918	Histone H3 OS=Homo sapiens OX=9606 PE=2 SV=1
70	898	tr|B4DEB1|B4DEB1_HUMAN	42.27	15	15	13900	2	2	3		14053	Histone H3 OS=Homo sapiens OX=9606 GN=H3F3A PE=1 SV=1
70	907	Q71DI3|H32_HUMAN	42.27	13	13	13900	2	2	3		15388	Histone H3.2 OS=Homo sapiens OX=9606 GN=HIST2H3A PE=1 SV=3
70	906	Q16695|H31T_HUMAN	42.27	13	13	13900	2	2	3		15508	Histone H3.1t OS=Homo sapiens OX=9606 GN=HIST3H3 PE=1 SV=3
70	905	P68431|H31_HUMAN	42.27	13	13	13900	2	2	3		15404	Histone H3.1 OS=Homo sapiens OX=9606 GN=HIST1H3A PE=1 SV=2
70	908	tr|K7ES00|K7ES00_HUMAN	42.27	12	12	13900	2	2	3		16621	Histone H3.3 (Fragment) OS=Homo sapiens OX=9606 GN=H3F3B PE=1 SV=1
83	6241	tr|B4DND4|B4DND4_HUMAN	34.24	2	2	888	1	1	2		53799	cDNA FLJ50588 highly similar to Gamma-glutamyltransferase 5 OS=Homo sapiens OX=9606 PE=2 SV=1
83	6242	P36269|GGT5_HUMAN	34.24	2	2	888	1	1	2		62261	Glutathione hydrolase 5 proenzyme OS=Homo sapiens OX=9606 GN=GGT5 PE=1 SV=2
83	6340	tr|B4DEL3|B4DEL3_HUMAN	34.24	2	2	888	1	1	2		53813	cDNA FLJ50454 moderately similar to Gamma-glutamyltransferase 5 (EC2.3.2.2) OS=Homo sapiens OX=9606 PE=2 SV=1
85	6350	tr|Q9UBW9|Q9UBW9_HUMAN	33.63	21	21	1460	1	1	2		6286	Antithrombin III gene 3' (aa 375-432) (Fragment) OS=Homo sapiens OX=9606 GN=AT3 PE=3 SV=1
85	6349	tr|Q8IZZ9|Q8IZZ9_HUMAN	33.63	21	21	1460	1	1	2		6339	Antithrombin (Fragment) OS=Homo sapiens OX=9606 GN=AT3 PE=3 SV=1
85	6348	tr|Q8J001|Q8J001_HUMAN	33.63	21	21	1460	1	1	2		6157	Antithrombin (Fragment) OS=Homo sapiens OX=9606 GN=AT3 PE=3 SV=1
85	6351	tr|Q8TCE1|Q8TCE1_HUMAN	33.63	5	5	1460	1	1	2		29092	Antithrombin-III OS=Homo sapiens OX=9606 GN=SERPINC1 PE=1 SV=1
85	6354	tr|A0A0K0Q2Z1|A0A0K0Q2Z1_HUMAN	33.63	3	3	1460	1	1	2		52542	Serpin peptidase inhibitor clade C member 1 OS=Homo sapiens OX=9606 GN=SERPINC1 PE=2 SV=1
85	6353	tr|A0A024R944|A0A024R944_HUMAN	33.63	3	3	1460	1	1	2		52602	Serpin peptidase inhibitor clade C (Antithrombin) member 1 isoform CRA_a OS=Homo sapiens OX=9606 GN=SERPINC1 PE=3 SV=1
85	6352	P01008|ANT3_HUMAN	33.63	3	3	1460	1	1	2		52602	Antithrombin-III OS=Homo sapiens OX=9606 GN=SERPINC1 PE=1 SV=1
85	6355	tr|A0A2S0BDD1|A0A2S0BDD1_HUMAN	33.63	2	2	1460	1	1	2		57335	Antithrombin III isoform OS=Homo sapiens OX=9606 GN=ATIII-R2 PE=2 SV=1
95	6356	tr|F8W696|F8W696_HUMAN	33.56	5	5	689	1	1	1		27909	Apolipoprotein A-I OS=Homo sapiens OX=9606 GN=APOA1 PE=1 SV=1
95	6358	P02647|APOA1_HUMAN	33.56	4	4	689	1	1	1		30778	Apolipoprotein A-I OS=Homo sapiens OX=9606 GN=APOA1 PE=1 SV=1
95	6357	tr|A0A024R3E3|A0A024R3E3_HUMAN	33.56	4	4	689	1	1	1		30778	Apolipoprotein A-I isoform CRA_a OS=Homo sapiens OX=9606 GN=APOA1 PE=3 SV=1
96	6370	P19971|TYPH_HUMAN	32.97	3	3	310	1	1	1		49956	Thymidine phosphorylase OS=Homo sapiens OX=9606 GN=TYMP PE=1 SV=2
96	6369	tr|C9JGI3|C9JGI3_HUMAN	32.97	3	3	310	1	1	1		46087	Thymidine phosphorylase (Fragment) OS=Homo sapiens OX=9606 GN=TYMP PE=1 SV=1
84	6407	P67936|TPM4_HUMAN	32.36	12	12	4200	2	2	2		28522	Tropomyosin alpha-4 chain OS=Homo sapiens OX=9606 GN=TPM4 PE=1 SV=3
84	6406	tr|V9HW56|V9HW56_HUMAN	32.36	12	12	4200	2	2	2		28522	Epididymis secretory protein Li 108 OS=Homo sapiens OX=9606 GN=HEL-S-108 PE=1 SV=1
84	6405	tr|A0A2R8Y5V9|A0A2R8Y5V9_HUMAN	32.36	12	12	4200	2	2	2		28609	Tropomyosin alpha-4 chain OS=Homo sapiens OX=9606 GN=TPM4 PE=1 SV=1
84	6404	tr|A0A0S2Z4I4|A0A0S2Z4I4_HUMAN	32.36	12	12	4200	2	2	2		28870	Tropomyosin 3 isoform 3 (Fragment) OS=Homo sapiens OX=9606 GN=TPM3 PE=2 SV=1
84	6403	tr|K7ENT6|K7ENT6_HUMAN	32.36	12	12	4200	2	2	2		28493	Tropomyosin alpha-4 chain OS=Homo sapiens OX=9606 GN=TPM4 PE=1 SV=2
84	6402	tr|A0A087WWU8|A0A087WWU8_HUMAN	32.36	13	13	4200	2	2	2		26421	Tropomyosin alpha-3 chain OS=Homo sapiens OX=9606 GN=TPM3 PE=1 SV=1
84	6401	tr|A0A2R8YGX3|A0A2R8YGX3_HUMAN	32.36	16	16	4200	2	2	2		20986	Tropomyosin alpha-4 chain OS=Homo sapiens OX=9606 GN=TPM4 PE=1 SV=1
84	6400	tr|K7ERG3|K7ERG3_HUMAN	32.36	17	17	4200	2	2	2		19307	Tropomyosin alpha-4 chain (Fragment) OS=Homo sapiens OX=9606 GN=TPM4 PE=1 SV=1
84	6408	tr|J3KN67|J3KN67_HUMAN	32.36	10	10	4200	2	2	2		33223	Tropomyosin alpha-3 chain OS=Homo sapiens OX=9606 GN=TPM3 PE=1 SV=1
98	6416	tr|A0A087WZ72|A0A087WZ72_HUMAN	24.37	1	1	23	1	1	1		67910	Thrombospondin-type laminin G domain and EAR repeat-containing protein OS=Homo sapiens OX=9606 GN=TSPEAR PE=1 SV=1
88	6430	tr|Q6B823|Q6B823_HUMAN	21.94	19	19	1880	1	1	1		4916	Histone H4 (Fragment) OS=Homo sapiens OX=9606 PE=3 SV=1
88	6433	P62805|H4_HUMAN	21.94	8	8	1880	1	1	1		11367	Histone H4 OS=Homo sapiens OX=9606 GN=HIST1H4A PE=1 SV=2
88	6432	tr|Q0VAS5|Q0VAS5_HUMAN	21.94	8	8	1880	1	1	1		11314	Histone H4 OS=Homo sapiens OX=9606 GN=HIST1H4H PE=2 SV=1
88	6431	tr|B2R4R0|B2R4R0_HUMAN	21.94	8	8	1880	1	1	1		11367	Histone H4 OS=Homo sapiens OX=9606 GN=HIST1H4L PE=2 SV=1
99	6434	tr|A0A2P9ADL9|A0A2P9ADL9_HUMAN	21.86	4	4	2600	1	1	1		32538	Transcriptional regulator LysR family OS=Homo sapiens OX=9606 GN=BQ8482_111125 PE=4 SV=1
89	6438	tr|M1KS50|M1KS50_9VIRU	21.34	1	1	1440	1	1	1	Carbamidomethylation	277912	Non-structural polyprotein P1234 OS=Venezuelan equine encephalitis virus OX=11036 GN=NSP PE=4 SV=1
89	6437	tr|M1KSA7|M1KSA7_9VIRU	21.34	1	1	1440	1	1	1	Carbamidomethylation	278125	Non-structural polyprotein P1234 OS=Venezuelan equine encephalitis virus OX=11036 GN=NSP PE=4 SV=1
89	6436	tr|M1JQW9|M1JQW9_9VIRU	21.34	1	1	1440	1	1	1	Carbamidomethylation	276639	Non-structural polyprotein P1234 OS=Venezuelan equine encephalitis virus OX=11036 GN=NSP PE=4 SV=1
101	6439	tr|Q9Y464|Q9Y464_HUMAN	21.06	1	1	323	1	1	1		94027	Tenascin-X (Fragment) OS=Homo sapiens OX=9606 GN=XB PE=2 SV=1
101	505	tr|Q9NPK7|Q9NPK7_HUMAN	21.06	1	1	323	1	1	1		94083	DJ34F7.1.3 (Tenascin XB (Isoform 3)) (Fragment) OS=Homo sapiens OX=9606 GN=dJ34F7.1 PE=4 SV=1
101	6440	tr|A0A140T956|A0A140T956_HUMAN	21.06	0	0	323	1	1	1		245158	Tenascin-X (Fragment) OS=Homo sapiens OX=9606 GN=TNXB PE=1 SV=1
101	446	tr|A0A140T8Z8|A0A140T8Z8_HUMAN	21.06	0	0	323	1	1	1		358668	Tenascin-X (Fragment) OS=Homo sapiens OX=9606 GN=TNXB PE=1 SV=1
101	6442	tr|A0A140T9C0|A0A140T9C0_HUMAN	21.06	0	0	323	1	1	1		456198	Tenascin-X OS=Homo sapiens OX=9606 GN=TNXB PE=1 SV=1
101	6441	tr|A0A140T8Y3|A0A140T8Y3_HUMAN	21.06	0	0	323	1	1	1		456149	Tenascin-X OS=Homo sapiens OX=9606 GN=TNXB PE=1 SV=1
101	396	tr|A0A140T902|A0A140T902_HUMAN	21.06	0	0	323	1	1	1		456164	Tenascin-X OS=Homo sapiens OX=9606 GN=TNXB PE=1 SV=1
101	6444	tr|A0A140TA41|A0A140TA41_HUMAN	21.06	0	0	323	1	1	1		458315	Tenascin-X OS=Homo sapiens OX=9606 GN=TNXB PE=1 SV=1
101	6443	tr|A0A140TA33|A0A140TA33_HUMAN	21.06	0	0	323	1	1	1		458281	Tenascin-X OS=Homo sapiens OX=9606 GN=TNXB PE=1 SV=1
101	397	tr|A0A140TA52|A0A140TA52_HUMAN	21.06	0	0	323	1	1	1		458266	Tenascin-X OS=Homo sapiens OX=9606 GN=TNXB PE=1 SV=1
101	6445	P22105|TENX_HUMAN	21.06	0	0	323	1	1	1		458392	Tenascin-X OS=Homo sapiens OX=9606 GN=TNXB PE=1 SV=5
102	6446	tr|B7Z2R9|B7Z2R9_HUMAN	20.72	3	3	1470	1	1	1		32980	cDNA FLJ52540 highly similar to Lysosome-associated membrane glycoprotein 2 OS=Homo sapiens OX=9606 PE=2 SV=1
102	6447	tr|B4E2S7|B4E2S7_HUMAN	20.72	2	2	1470	1	1	1		39812	cDNA FLJ58780 highly similar to Homo sapiens lysosomal-associated membrane protein 2 (LAMP2) transcript variant LAMP2B mRNA OS=Homo sapiens OX=9606 PE=2 SV=1
102	6448	P13473|LAMP2_HUMAN	20.72	2	2	1470	1	1	1		44961	Lysosome-associated membrane glycoprotein 2 OS=Homo sapiens OX=9606 GN=LAMP2 PE=1 SV=2

## Sheet: OA3
Protein Group	Protein ID	Accession	-10lgP	Coverage (%)	Coverage (%) OA-3	Area OA-3	#Peptides	#Unique	#Spec OA-3	PTM	Avg. Mass	Description
1	45	P02768|ALBU_HUMAN	331.17	82	82		134	0	588	Carbamidomethylation; Sulfation; Dihydroxy; Oxidation (HW); Deamidation (NQ); 31 more	69367	Serum albumin OS=Homo sapiens OX=9606 GN=ALB PE=1 SV=2
2	48	tr|F6KPG5|F6KPG5_HUMAN	324.36	85	85	55300	131	2	569	Carbamidomethylation; Sulfation; Dihydroxy; Oxidation (HW); Deamidation (NQ); 30 more	66531	Albumin (Fragment) OS=Homo sapiens OX=9606 PE=2 SV=1
3	46	tr|B4DPP6|B4DPP6_HUMAN	324.07	77	77	2170	123	1	518	Carbamidomethylation; Sulfation; Dihydroxy; Oxidation (HW); Deamidation (NQ); 30 more	70363	cDNA FLJ54371 highly similar to Serum albumin OS=Homo sapiens OX=9606 PE=2 SV=1
4	49	tr|B7WNR0|B7WNR0_HUMAN	311.48	78	78	10100	98	1	437	Carbamidomethylation; Sulfation; Dihydroxy; Deamidation (NQ); Methylation(KR); 28 more	56212	Serum albumin OS=Homo sapiens OX=9606 GN=ALB PE=1 SV=1
5	57	tr|B4DPR2|B4DPR2_HUMAN	304.83	77	77	0	99	2	426	Carbamidomethylation; Sulfation; Dihydroxy; Deamidation (NQ); Methylation(KR); 25 more	59574	cDNA FLJ50830 highly similar to Serum albumin OS=Homo sapiens OX=9606 PE=2 SV=1
6	271	tr|H6VRG1|H6VRG1_HUMAN	203.23	31	31	16400	22	1	44	Carbamidomethylation; Deamidation (NQ)	66126	Keratin 1 OS=Homo sapiens OX=9606 GN=KRT1 PE=3 SV=1
6	270	tr|H6VRG3|H6VRG3_HUMAN	203.23	31	31	16400	22	1	44	Carbamidomethylation; Deamidation (NQ)	66111	Keratin 1 OS=Homo sapiens OX=9606 GN=KRT1 PE=3 SV=1
6	269	tr|H6VRF8|H6VRF8_HUMAN	203.23	31	31	16400	22	1	44	Carbamidomethylation; Deamidation (NQ)	66053	Keratin 1 OS=Homo sapiens OX=9606 GN=KRT1 PE=3 SV=1
6	268	P04264|K2C1_HUMAN	203.23	31	31	16400	22	1	44	Carbamidomethylation; Deamidation (NQ)	66039	Keratin type II cytoskeletal 1 OS=Homo sapiens OX=9606 GN=KRT1 PE=1 SV=6
6	267	tr|H6VRG0|H6VRG0_HUMAN	203.23	31	31	16400	22	1	44	Carbamidomethylation; Deamidation (NQ)	65970	Keratin 1 OS=Homo sapiens OX=9606 GN=KRT1 PE=3 SV=1
7	400	tr|H6VRG2|H6VRG2_HUMAN	200.98	31	31		22	0	43	Carbamidomethylation; Deamidation (NQ)	66066	Keratin 1 OS=Homo sapiens OX=9606 GN=KRT1 PE=3 SV=1
9	578	P13645|K1C10_HUMAN	182.71	34	34	78600	14	13	38	Deamidation (NQ); Oxidation (M); Pyro-glu from Q; 2-amino-3-oxo-butanoic_acid	58827	Keratin type I cytoskeletal 10 OS=Homo sapiens OX=9606 GN=KRT10 PE=1 SV=6
10	5938	P01009|A1AT_HUMAN	181.44	47	47	120000	17	17	38	Carbamidomethylation; Sulfation; Deamidation (NQ); Oxidation (M)	46737	Alpha-1-antitrypsin OS=Homo sapiens OX=9606 GN=SERPINA1 PE=1 SV=3
10	5936	tr|E9KL23|E9KL23_HUMAN	181.44	47	47	120000	17	17	38	Carbamidomethylation; Sulfation; Deamidation (NQ); Oxidation (M)	46737	Epididymis secretory sperm binding protein Li 44a OS=Homo sapiens OX=9606 GN=SERPINA1 PE=2 SV=1
8	5905	P51884|LUM_HUMAN	163.95	39	39	154000	15	15	39	Carbamidomethylation; Oxidation (M)	38429	Lumican OS=Homo sapiens OX=9606 GN=LUM PE=1 SV=2
12	12820	P06733|ENOA_HUMAN	162.36	48	48	43300	12	12	27	Carbamidomethylation; Deamidation (NQ); Oxidation (M)	47169	Alpha-enolase OS=Homo sapiens OX=9606 GN=ENO1 PE=1 SV=2
12	12819	tr|A0A024R4F1|A0A024R4F1_HUMAN	162.36	48	48	43300	12	12	27	Carbamidomethylation; Deamidation (NQ); Oxidation (M)	47169	Enolase 1 (Alpha) isoform CRA_a OS=Homo sapiens OX=9606 GN=ENO1 PE=2 SV=1
15	798	P35527|K1C9_HUMAN	159.57	27	27	44300	11	11	19		62064	Keratin type I cytoskeletal 9 OS=Homo sapiens OX=9606 GN=KRT9 PE=1 SV=3
11	82	tr|V9HWE1|V9HWE1_HUMAN	150.6	32	32	47000	14	14	29	Carbamidomethylation; Oxidation (M)	53652	Epididymis luminal protein 113 OS=Homo sapiens OX=9606 GN=HEL113 PE=2 SV=1
11	81	P08670|VIME_HUMAN	150.6	32	32	47000	14	14	29	Carbamidomethylation; Oxidation (M)	53652	Vimentin OS=Homo sapiens OX=9606 GN=VIM PE=1 SV=4
11	80	tr|B0YJC4|B0YJC4_HUMAN	150.6	35	35	47000	14	14	29	Carbamidomethylation; Oxidation (M)	49653	Vimentin variant 3 OS=Homo sapiens OX=9606 GN=VIM PE=1 SV=1
22	5915	P02790|HEMO_HUMAN	144.58	21	21	26000	7	7	14	Carbamidomethylation	51676	Hemopexin OS=Homo sapiens OX=9606 GN=HPX PE=1 SV=2
13	165	tr|B4E3A4|B4E3A4_HUMAN	138.09	31	31	25900	8	3	22	Oxidation (M)	39800	cDNA FLJ57283 highly similar to Actin cytoplasmic 2 OS=Homo sapiens OX=9606 PE=2 SV=1
13	166	tr|Q8WVW5|Q8WVW5_HUMAN	138.09	30	30	25900	8	3	22	Oxidation (M)	40503	Uncharacterized protein (Fragment) OS=Homo sapiens OX=9606 PE=2 SV=1
13	172	P63261|ACTG_HUMAN	138.09	29	29	25900	8	3	22	Oxidation (M)	41793	Actin cytoplasmic 2 OS=Homo sapiens OX=9606 GN=ACTG1 PE=1 SV=1
13	171	tr|Q53G99|Q53G99_HUMAN	138.09	29	29	25900	8	3	22	Oxidation (M)	41765	Beta actin variant (Fragment) OS=Homo sapiens OX=9606 PE=2 SV=1
13	170	tr|Q1KLZ0|Q1KLZ0_HUMAN	138.09	29	29	25900	8	3	22	Oxidation (M)	41737	HCG15971 isoform CRA_a OS=Homo sapiens OX=9606 GN=PS1TP5BP1 PE=1 SV=1
13	169	tr|Q53G76|Q53G76_HUMAN	138.09	29	29	25900	8	3	22	Oxidation (M)	41721	Beta actin variant (Fragment) OS=Homo sapiens OX=9606 PE=2 SV=1
13	168	tr|Q53GK6|Q53GK6_HUMAN	138.09	29	29	25900	8	3	22	Oxidation (M)	41723	Beta actin variant (Fragment) OS=Homo sapiens OX=9606 PE=2 SV=1
13	167	P60709|ACTB_HUMAN	138.09	29	29	25900	8	3	22	Oxidation (M)	41737	Actin cytoplasmic 1 OS=Homo sapiens OX=9606 GN=ACTB PE=1 SV=1
13	163	tr|B4DW52|B4DW52_HUMAN	138.09	32	32	25900	8	3	22	Oxidation (M)	38633	cDNA FLJ55253 highly similar to Actin cytoplasmic 1 OS=Homo sapiens OX=9606 PE=2 SV=1
19	142	P68871|HBB_HUMAN	137.74	74	74	54400	8	8	16	Carbamidomethylation; Oxidation (M)	15998	Hemoglobin subunit beta OS=Homo sapiens OX=9606 GN=HBB PE=1 SV=2
19	141	tr|D9YZU5|D9YZU5_HUMAN	137.74	74	74	54400	8	8	16	Carbamidomethylation; Oxidation (M)	15998	Beta-globin OS=Homo sapiens OX=9606 GN=HBB PE=3 SV=1
17	658	P35908|K22E_HUMAN	135.74	18	18	19600	10	6	16	Ammonia-loss (N)	65433	Keratin type II cytoskeletal 2 epidermal OS=Homo sapiens OX=9606 GN=KRT2 PE=1 SV=2
26	6101	P27797|CALR_HUMAN	123.77	28	28	8100	6	6	9	Carbamidomethylation	48142	Calreticulin OS=Homo sapiens OX=9606 GN=CALR PE=1 SV=1
26	6100	tr|V9HW88|V9HW88_HUMAN	123.77	28	28	8100	6	6	9	Carbamidomethylation	48142	Calreticulin isoform CRA_b OS=Homo sapiens OX=9606 GN=HEL-S-99n PE=2 SV=1
26	6099	tr|Q53G71|Q53G71_HUMAN	123.77	28	28	8100	6	6	9	Carbamidomethylation	46919	Calreticulin variant (Fragment) OS=Homo sapiens OX=9606 PE=2 SV=1
24	12833	tr|C9JV77|C9JV77_HUMAN	123.04	28	28	15500	6	6	9	Carbamidomethylation; Oxidation (M)	39412	Alpha-2-HS-glycoprotein OS=Homo sapiens OX=9606 GN=AHSG PE=1 SV=1
24	12832	P02765|FETUA_HUMAN	123.04	28	28	15500	6	6	9	Carbamidomethylation; Oxidation (M)	39341	Alpha-2-HS-glycoprotein OS=Homo sapiens OX=9606 GN=AHSG PE=1 SV=2
24	12834	tr|B7Z8Q2|B7Z8Q2_HUMAN	123.04	24	24	15500	6	6	9	Carbamidomethylation; Oxidation (M)	46627	cDNA FLJ55606 highly similar to Alpha-2-HS-glycoprotein OS=Homo sapiens OX=9606 PE=2 SV=1
14	206	tr|Q9BX83|Q9BX83_HUMAN	122.1	78	78	45200	6	6	21	Carbamylation; Oxidation (M)	10710	Hemoglobin alpha 1 globin chain (Fragment) OS=Homo sapiens OX=9606 GN=HBA1 PE=3 SV=1
18	12831	tr|D6RF35|D6RF35_HUMAN	119.13	17	17	22700	8	8	16	Carbamidomethylation; Methylation(KR); Oxidation (M)	53021	Vitamin D-binding protein OS=Homo sapiens OX=9606 GN=GC PE=1 SV=1
18	12829	P02774|VTDB_HUMAN	119.13	18	18	22700	8	8	16	Carbamidomethylation; Methylation(KR); Oxidation (M)	52918	Vitamin D-binding protein OS=Homo sapiens OX=9606 GN=GC PE=1 SV=2
16	302	tr|Q13707|Q13707_HUMAN	117.21	21	21	1450	6	1	16	Oxidation (M)	36807	ACTA2 protein (Fragment) OS=Homo sapiens OX=9606 GN=ACTA2 PE=3 SV=1
16	307	tr|A8K3K1|A8K3K1_HUMAN	117.21	19	19	1450	6	1	16	Oxidation (M)	42047	cDNA FLJ78096 highly similar to Homo sapiens actin alpha cardiac muscle (ACTC) mRNA OS=Homo sapiens OX=9606 PE=2 SV=1
16	306	tr|D2JYH4|D2JYH4_HUMAN	117.21	19	19	1450	6	1	16	Oxidation (M)	42009	Actin alpha 2 smooth muscle aorta isoform CRA_a OS=Homo sapiens OX=9606 GN=ACTA2 PE=3 SV=1
16	305	P62736|ACTA_HUMAN	117.21	19	19	1450	6	1	16	Oxidation (M)	42009	Actin aortic smooth muscle OS=Homo sapiens OX=9606 GN=ACTA2 PE=1 SV=1
21	12823	tr|B4DE36|B4DE36_HUMAN	108.81	19	19	9880	7	7	14		60186	Glucose-6-phosphate isomerase OS=Homo sapiens OX=9606 PE=2 SV=1
21	12825	tr|A0A1W6AYU6|A0A1W6AYU6_HUMAN	108.81	18	18	9880	7	7	14		63354	Glucose-6-phosphate isomerase OS=Homo sapiens OX=9606 PE=2 SV=1
21	12824	P06744|G6PI_HUMAN	108.81	18	18	9880	7	7	14		63147	Glucose-6-phosphate isomerase OS=Homo sapiens OX=9606 GN=GPI PE=1 SV=4
21	12826	tr|A0A0A0MTS2|A0A0A0MTS2_HUMAN	108.81	18	18	9880	7	7	14		64825	Glucose-6-phosphate isomerase (Fragment) OS=Homo sapiens OX=9606 GN=GPI PE=1 SV=1
21	12827	tr|A0A2U3TZU2|A0A2U3TZU2_HUMAN	108.81	17	17	9880	7	7	14		67286	Glucose-6-phosphate isomerase OS=Homo sapiens OX=9606 GN=GPI PE=1 SV=1
27	12836	tr|A0A024R8S5|A0A024R8S5_HUMAN	108.55	12	12	8190	6	6	8		57116	Protein disulfide-isomerase OS=Homo sapiens OX=9606 GN=P4HB PE=2 SV=1
27	12835	P07237|PDIA1_HUMAN	108.55	12	12	8190	6	6	8		57116	Protein disulfide-isomerase OS=Homo sapiens OX=9606 GN=P4HB PE=1 SV=3
30	6071	tr|G3V3A0|G3V3A0_HUMAN	105.55	19	19	6540	3	3	6		23406	Alpha-1-antichymotrypsin OS=Homo sapiens OX=9606 GN=SERPINA3 PE=1 SV=1
30	6073	tr|A0A024R6P0|A0A024R6P0_HUMAN	105.55	9	9	6540	3	3	6		47651	Serpin peptidase inhibitor clade A (Alpha-1 antiproteinase antitrypsin) member 3 isoform CRA_c OS=Homo sapiens OX=9606 GN=SERPINA3 PE=3 SV=1
30	6072	P01011|AACT_HUMAN	105.55	9	9	6540	3	3	6		47651	Alpha-1-antichymotrypsin OS=Homo sapiens OX=9606 GN=SERPINA3 PE=1 SV=2
30	6074	tr|B3KS79|B3KS79_HUMAN	105.55	8	8	6540	3	3	6		50628	cDNA FLJ35730 fis clone TESTI2003131 highly similar to ALPHA-1-ANTICHYMOTRYPSIN OS=Homo sapiens OX=9606 PE=2 SV=1
20	5903	P51888|PRELP_HUMAN	102.93	19	19	21200	6	6	15	Oxidation (M)	43810	Prolargin OS=Homo sapiens OX=9606 GN=PRELP PE=1 SV=1
20	5902	tr|Q6FHG6|Q6FHG6_HUMAN	102.93	19	19	21200	6	6	15	Oxidation (M)	43783	PRELP protein (Fragment) OS=Homo sapiens OX=9606 GN=PRELP PE=2 SV=1
23	115	tr|B4E0A4|B4E0A4_HUMAN	95.37	8	8	4960	6	6	10		132558	cDNA FLJ57023 highly similar to Homo sapiens collagen type VI alpha 3 (COL6A3) transcript variant 3 mRNA OS=Homo sapiens OX=9606 PE=2 SV=1
23	11	tr|E7ENL6|E7ENL6_HUMAN	95.37	4	4	4960	6	6	10		278115	Collagen alpha-3(VI) chain OS=Homo sapiens OX=9606 GN=COL6A3 PE=1 SV=2
23	10	tr|B7ZW00|B7ZW00_HUMAN	95.37	4	4	4960	6	6	10		278209	COL6A3 protein OS=Homo sapiens OX=9606 GN=COL6A3 PE=2 SV=1
23	13	P12111|CO6A3_HUMAN	95.37	3	3	4960	6	6	10		343668	Collagen alpha-3(VI) chain OS=Homo sapiens OX=9606 GN=COL6A3 PE=1 SV=5
23	12	tr|D9ZGF2|D9ZGF2_HUMAN	95.37	3	3	4960	6	6	10		343668	Collagen type VI alpha 3 OS=Homo sapiens OX=9606 GN=COL6A3 PE=4 SV=1
28	5988	Q16555|DPYL2_HUMAN	84.27	9	9	5620	5	5	8		62294	Dihydropyrimidinase-related protein 2 OS=Homo sapiens OX=9606 GN=DPYSL2 PE=1 SV=1
28	5989	tr|Q59GB4|Q59GB4_HUMAN	84.27	9	9	5620	5	5	8		68184	Dihydropyrimidinase-like 2 variant (Fragment) OS=Homo sapiens OX=9606 PE=2 SV=1
28	5990	tr|A0A1C7CYX9|A0A1C7CYX9_HUMAN	84.27	8	8	5620	5	5	8		73503	Dihydropyrimidinase-related protein 2 OS=Homo sapiens OX=9606 GN=DPYSL2 PE=1 SV=1
25	319	tr|B3KPS3|B3KPS3_HUMAN	79.02	19	19	4900	5	5	9		46241	Tubulin alpha chain OS=Homo sapiens OX=9606 PE=2 SV=1
25	318	tr|B3KT06|B3KT06_HUMAN	79.02	19	19	4900	5	5	9		46341	Tubulin alpha chain OS=Homo sapiens OX=9606 PE=2 SV=1
25	321	Q9BQE3|TBA1C_HUMAN	79.02	17	17	4900	5	5	9		49895	Tubulin alpha-1C chain OS=Homo sapiens OX=9606 GN=TUBA1C PE=1 SV=1
25	320	tr|Q53GA7|Q53GA7_HUMAN	79.02	17	17	4900	5	5	9		49823	Tubulin alpha chain (Fragment) OS=Homo sapiens OX=9606 PE=2 SV=1
25	323	P68363|TBA1B_HUMAN	79.02	17	17	4900	5	5	9		50152	Tubulin alpha-1B chain OS=Homo sapiens OX=9606 GN=TUBA1B PE=1 SV=1
25	5930	tr|B7Z1K5|B7Z1K5_HUMAN	79.02	15	15	4900	5	5	9		57760	Tubulin alpha chain OS=Homo sapiens OX=9606 PE=2 SV=1
25	324	tr|F5H5D3|F5H5D3_HUMAN	79.02	15	15	4900	5	5	9		57730	Tubulin alpha chain OS=Homo sapiens OX=9606 GN=TUBA1C PE=1 SV=1
31	6353	tr|A0A024R944|A0A024R944_HUMAN	78.81	8	8	6270	3	3	5		52602	Serpin peptidase inhibitor clade C (Antithrombin) member 1 isoform CRA_a OS=Homo sapiens OX=9606 GN=SERPINC1 PE=3 SV=1
31	6352	P01008|ANT3_HUMAN	78.81	8	8	6270	3	3	5		52602	Antithrombin-III OS=Homo sapiens OX=9606 GN=SERPINC1 PE=1 SV=1
31	6355	tr|A0A2S0BDD1|A0A2S0BDD1_HUMAN	78.81	7	7	6270	3	3	5		57335	Antithrombin III isoform OS=Homo sapiens OX=9606 GN=ATIII-R2 PE=2 SV=1
31	6354	tr|A0A0K0Q2Z1|A0A0K0Q2Z1_HUMAN	78.81	8	8	6270	3	3	5		52542	Serpin peptidase inhibitor clade C member 1 OS=Homo sapiens OX=9606 GN=SERPINC1 PE=2 SV=1
29	6020	P04259|K2C6B_HUMAN	76.52	7	7	1350	4	1	7		60067	Keratin type II cytoskeletal 6B OS=Homo sapiens OX=9606 GN=KRT6B PE=1 SV=5
33	6096	tr|E7EUT5|E7EUT5_HUMAN	68.26	15	15	3460	2	2	4		27871	Glyceraldehyde-3-phosphate dehydrogenase OS=Homo sapiens OX=9606 GN=GAPDH PE=1 SV=1
33	6095	tr|A4UCT1|A4UCT1_HUMAN	68.26	23	23	3460	2	2	4		17303	Glyceraldehyde 3-phosphate dehydrogenase (Fragment) OS=Homo sapiens OX=9606 PE=2 SV=1
33	6008	tr|Q2TSD0|Q2TSD0_HUMAN	68.26	12	12	3460	2	2	4		36049	Glyceraldehyde-3-phosphate dehydrogenase OS=Homo sapiens OX=9606 PE=2 SV=1
33	6007	tr|V9HVZ4|V9HVZ4_HUMAN	68.26	12	12	3460	2	2	4		36053	Glyceraldehyde-3-phosphate dehydrogenase OS=Homo sapiens OX=9606 GN=HEL-S-162eP PE=2 SV=1
33	6006	P04406|G3P_HUMAN	68.26	12	12	3460	2	2	4		36053	Glyceraldehyde-3-phosphate dehydrogenase OS=Homo sapiens OX=9606 GN=GAPDH PE=1 SV=3
33	6005	tr|Q0QET7|Q0QET7_HUMAN	68.26	17	17	3460	2	2	4		24620	Glyceraldehyde-3-phosphate dehydrogenase (Fragment) OS=Homo sapiens OX=9606 GN=GAPDH PE=2 SV=1
44	6286	tr|B3KS49|B3KS49_HUMAN	63.02	6	6	4390	2	2	2		52343	cDNA FLJ35478 fis clone SMINT2007796 highly similar to Gelsolin OS=Homo sapiens OX=9606 PE=2 SV=1
44	6107	tr|B7Z992|B7Z992_HUMAN	63.02	4	4	4390	2	2	2		78832	cDNA FLJ53698 highly similar to Gelsolin OS=Homo sapiens OX=9606 PE=2 SV=1
44	6106	tr|B7Z2X4|B7Z2X4_HUMAN	63.02	4	4	4390	2	2	2		77789	cDNA FLJ53327 highly similar to Gelsolin OS=Homo sapiens OX=9606 PE=2 SV=1
44	6105	tr|B7Z4U6|B7Z4U6_HUMAN	63.02	4	4	4390	2	2	2		75752	cDNA FLJ55803 highly similar to Gelsolin OS=Homo sapiens OX=9606 PE=2 SV=1
44	6112	P06396|GELS_HUMAN	63.02	4	4	4390	2	2	2		85697	Gelsolin OS=Homo sapiens OX=9606 GN=GSN PE=1 SV=1
44	6111	tr|A0A0A0MT01|A0A0A0MT01_HUMAN	63.02	4	4	4390	2	2	2		84745	Gelsolin OS=Homo sapiens OX=9606 GN=GSN PE=1 SV=1
44	6110	tr|B7Z6N2|B7Z6N2_HUMAN	63.02	4	4	4390	2	2	2		84766	cDNA FLJ56154 highly similar to Gelsolin OS=Homo sapiens OX=9606 PE=2 SV=1
44	6109	tr|B7Z9A0|B7Z9A0_HUMAN	63.02	4	4	4390	2	2	2		83103	cDNA FLJ56212 highly similar to Gelsolin OS=Homo sapiens OX=9606 PE=2 SV=1
44	6108	tr|A0A0A0MS51|A0A0A0MS51_HUMAN	63.02	4	4	4390	2	2	2		82526	Gelsolin OS=Homo sapiens OX=9606 GN=GSN PE=1 SV=1
35	12865	tr|J3QRN2|J3QRN2_HUMAN	61.96	18	18	3570	2	2	3	Carbamidomethylation	19907	Beta-2-glycoprotein 1 (Fragment) OS=Homo sapiens OX=9606 GN=APOH PE=1 SV=1
35	12868	P02749|APOH_HUMAN	61.96	9	9	3570	2	2	3	Carbamidomethylation	38298	Beta-2-glycoprotein 1 OS=Homo sapiens OX=9606 GN=APOH PE=1 SV=3
35	12867	tr|D9IWP9|D9IWP9_HUMAN	61.96	10	10	3570	2	2	3	Carbamidomethylation	36255	Beta-2-glycoprotein I (Fragment) OS=Homo sapiens OX=9606 PE=2 SV=1
35	12866	tr|B4DPN0|B4DPN0_HUMAN	61.96	12	12	3570	2	2	3	Carbamidomethylation	30339	cDNA FLJ51265 moderately similar to Beta-2-glycoprotein 1 (Beta-2-glycoprotein I) OS=Homo sapiens OX=9606 PE=2 SV=1
34	6200	tr|B4DWU0|B4DWU0_HUMAN	53.57	13	13	947	2	1	3		15724	cDNA FLJ56791 highly similar to Keratin type I cytoskeletal 16 OS=Homo sapiens OX=9606 PE=2 SV=1
34	6201	tr|B4E2J5|B4E2J5_HUMAN	53.57	10	10	947	2	1	3		21469	cDNA FLJ53570 highly similar to Keratin type I cytoskeletal 16 OS=Homo sapiens OX=9606 PE=2 SV=1
34	6202	tr|C9JM50|C9JM50_HUMAN	53.57	9	9	947	2	1	3		20843	Keratin type I cytoskeletal 19 (Fragment) OS=Homo sapiens OX=9606 GN=KRT19 PE=1 SV=1
34	6203	tr|K7EPJ9|K7EPJ9_HUMAN	53.57	8	8	947	2	1	3		24866	Keratin type I cytoskeletal 17 (Fragment) OS=Homo sapiens OX=9606 GN=KRT17 PE=1 SV=1
34	6204	P08727|K1C19_HUMAN	53.57	4	4	947	2	1	3		44106	Keratin type I cytoskeletal 19 OS=Homo sapiens OX=9606 GN=KRT19 PE=1 SV=4
34	6205	Q04695|K1C17_HUMAN	53.57	4	4	947	2	1	3		48106	Keratin type I cytoskeletal 17 OS=Homo sapiens OX=9606 GN=KRT17 PE=1 SV=2
34	6206	P19012|K1C15_HUMAN	53.57	4	4	947	2	1	3		49212	Keratin type I cytoskeletal 15 OS=Homo sapiens OX=9606 GN=KRT15 PE=1 SV=3
34	6177	P02533|K1C14_HUMAN	53.57	4	4	947	2	1	3		51562	Keratin type I cytoskeletal 14 OS=Homo sapiens OX=9606 GN=KRT14 PE=1 SV=4
34	6178	P08779|K1C16_HUMAN	53.57	4	4	947	2	1	3		51268	Keratin type I cytoskeletal 16 OS=Homo sapiens OX=9606 GN=KRT16 PE=1 SV=4
38	12882	tr|K7ES70|K7ES70_HUMAN	47.54	6	6	1450	1	1	3		31326	Microfibril-associated glycoprotein 4 OS=Homo sapiens OX=9606 GN=MFAP4 PE=1 SV=1
38	12881	tr|A0A024QZ34|A0A024QZ34_HUMAN	47.54	6	6	1450	1	1	3		31153	Microfibrillar-associated protein 4 isoform CRA_a OS=Homo sapiens OX=9606 GN=MFAP4 PE=4 SV=1
38	12880	P55083|MFAP4_HUMAN	47.54	7	7	1450	1	1	3		28648	Microfibril-associated glycoprotein 4 OS=Homo sapiens OX=9606 GN=MFAP4 PE=1 SV=2
37	5933	tr|Q8WUW7|Q8WUW7_HUMAN	44.98	6	6	3990	2	2	3		37276	Pyruvate kinase (Fragment) OS=Homo sapiens OX=9606 GN=PKM2 PE=2 SV=2
37	5949	tr|H3BR70|H3BR70_HUMAN	44.98	5	5	3990	2	2	3		40190	Pyruvate kinase OS=Homo sapiens OX=9606 GN=PKM PE=1 SV=1
37	5948	tr|Q504U3|Q504U3_HUMAN	44.98	5	5	3990	2	2	3		40164	Pyruvate kinase OS=Homo sapiens OX=9606 GN=PKM2 PE=2 SV=1
37	447	tr|B4DNK4|B4DNK4_HUMAN	44.98	4	4	3990	2	2	3		49898	Pyruvate kinase OS=Homo sapiens OX=9606 GN=PKM PE=1 SV=1
37	448	tr|H3BTN5|H3BTN5_HUMAN	44.98	4	4	3990	2	2	3		53045	Pyruvate kinase (Fragment) OS=Homo sapiens OX=9606 GN=PKM PE=1 SV=1
37	449	tr|B4DRT3|B4DRT3_HUMAN	44.98	4	4	3990	2	2	3		55927	Pyruvate kinase OS=Homo sapiens OX=9606 PE=2 SV=1
37	5904	P14618|KPYM_HUMAN	44.98	4	4	3990	2	2	3		57937	Pyruvate kinase PKM OS=Homo sapiens OX=9606 GN=PKM PE=1 SV=4
37	451	tr|V9HWB8|V9HWB8_HUMAN	44.98	4	4	3990	2	2	3		57937	Pyruvate kinase OS=Homo sapiens OX=9606 GN=HEL-S-30 PE=1 SV=1
37	450	tr|A0A024R5Z9|A0A024R5Z9_HUMAN	44.98	4	4	3990	2	2	3		58062	Pyruvate kinase OS=Homo sapiens OX=9606 GN=PKM2 PE=3 SV=1
52	6277	tr|A0A0C4DGC5|A0A0C4DGC5_HUMAN	43.77	5	5	2180	1	1	1		27536	Prelamin-A/C (Fragment) OS=Homo sapiens OX=9606 GN=LMNA PE=1 SV=1
52	6097	tr|B4DFR3|B4DFR3_HUMAN	43.77	6	6	2180	1	1	1		25656	cDNA FLJ55771 highly similar to Lamin-A/C OS=Homo sapiens OX=9606 PE=2 SV=1
52	5921	tr|Q5TCI8|Q5TCI8_HUMAN	43.77	3	3	2180	1	1	1		55762	Prelamin-A/C OS=Homo sapiens OX=9606 GN=LMNA PE=1 SV=1
52	5916	tr|Q5I6Y5|Q5I6Y5_HUMAN	43.77	3	3	2180	1	1	1		55044	Lamin A/C transcript variant 1 OS=Homo sapiens OX=9606 GN=LMNA PE=2 SV=1
52	5917	tr|W8QEH3|W8QEH3_HUMAN	43.77	2	2	2180	1	1	1		65117	Lamin A/C OS=Homo sapiens OX=9606 GN=LMNA PE=3 SV=1
52	5908	P02545|LMNA_HUMAN	43.77	2	2	2180	1	1	1		74140	Prelamin-A/C OS=Homo sapiens OX=9606 GN=LMNA PE=1 SV=1
53	12888	tr|A0A1B1CYC5|A0A1B1CYC5_HUMAN	42.55	38	38	2000	1	1	1		3718	Vitamin D binding protein (Fragment) OS=Homo sapiens OX=9606 GN=Gc PE=4 SV=1
36	6141	tr|Q96C29|Q96C29_HUMAN	42.01	8	8	4620	2	2	3		26316	Uncharacterized protein (Fragment) OS=Homo sapiens OX=9606 PE=2 SV=1
36	6142	tr|Q8TBL1|Q8TBL1_HUMAN	42.01	8	8	4620	2	2	3		26488	Uncharacterized protein (Fragment) OS=Homo sapiens OX=9606 PE=2 SV=1
36	6143	tr|Q6P082|Q6P082_HUMAN	42.01	8	8	4620	2	2	3		26617	EEF1A1 protein (Fragment) OS=Homo sapiens OX=9606 GN=EEF1A1 PE=2 SV=1
36	6144	tr|Q96CD8|Q96CD8_HUMAN	42.01	7	7	4620	2	2	3		30700	Uncharacterized protein (Fragment) OS=Homo sapiens OX=9606 PE=2 SV=1
36	6145	tr|Q6P4C9|Q6P4C9_HUMAN	42.01	7	7	4620	2	2	3		31060	EEF1A1 protein (Fragment) OS=Homo sapiens OX=9606 GN=EEF1A1 PE=2 SV=1
36	6147	tr|B4E2C5|B4E2C5_HUMAN	42.01	6	6	4620	2	2	3		33189	cDNA FLJ54032 highly similar to Elongation factor 1-alpha 1 OS=Homo sapiens OX=9606 PE=2 SV=1
36	6146	tr|Q504Z0|Q504Z0_HUMAN	42.01	6	6	4620	2	2	3		33242	EEF1A1 protein OS=Homo sapiens OX=9606 GN=EEF1A1 PE=2 SV=1
36	6342	tr|Q59GP5|Q59GP5_HUMAN	42.01	6	6	4620	2	2	3		36911	Eukaryotic translation elongation factor 1 alpha 2 variant (Fragment) OS=Homo sapiens OX=9606 PE=2 SV=1
36	6148	tr|Q8IUB0|Q8IUB0_HUMAN	42.01	5	5	4620	2	2	3		38669	CTCL tumor antigen HD-CL-08 OS=Homo sapiens OX=9606 PE=2 SV=1
36	6343	tr|Q53HR1|Q53HR1_HUMAN	42.01	5	5	4620	2	2	3		39256	Eukaryotic translation elongation factor 1 alpha 1 variant (Fragment) OS=Homo sapiens OX=9606 PE=2 SV=1
36	6149	tr|B4DNE0|B4DNE0_HUMAN	42.01	5	5	4620	2	2	3		42596	cDNA FLJ52573 highly similar to Elongation factor 1-alpha 1 OS=Homo sapiens OX=9606 PE=2 SV=1
36	6344	tr|Q16577|Q16577_HUMAN	42.01	5	5	4620	2	2	3		42824	Elongation factor 1-alpha 1 OS=Homo sapiens OX=9606 GN=PTI-1 PE=2 SV=1
36	6150	tr|Q96RE1|Q96RE1_HUMAN	42.01	5	5	4620	2	2	3		43025	Translation elongation factor 1 alpha 1-like 14 OS=Homo sapiens OX=9606 GN=EEF1A1L14 PE=2 SV=1
36	6151	tr|Q5ISU0|Q5ISU0_MACFA	42.01	4	4	4620	2	2	3		46075	Elongation factor 1-alpha (Fragment) OS=Macaca fascicularis OX=9541 PE=2 SV=1
36	6152	tr|Q9NZS6|Q9NZS6_HUMAN	42.01	4	4	4620	2	2	3		46269	Elongation factor 1-alpha (Fragment) OS=Homo sapiens OX=9606 PE=2 SV=1
36	6154	tr|A0A087WVQ9|A0A087WVQ9_HUMAN	42.01	4	4	4620	2	2	3		47883	Elongation factor 1-alpha 1 OS=Homo sapiens OX=9606 GN=EEF1A1 PE=1 SV=1
36	6345	tr|Q53GA1|Q53GA1_HUMAN	42.01	4	4	4620	2	2	3		50111	Elongation factor 1-alpha (Fragment) OS=Homo sapiens OX=9606 PE=2 SV=1
36	6163	tr|Q53HQ7|Q53HQ7_HUMAN	42.01	4	4	4620	2	2	3		50199	Elongation factor 1-alpha (Fragment) OS=Homo sapiens OX=9606 PE=2 SV=1
36	6162	tr|Q53HR5|Q53HR5_HUMAN	42.01	4	4	4620	2	2	3		50125	Elongation factor 1-alpha (Fragment) OS=Homo sapiens OX=9606 PE=2 SV=1
36	6161	tr|Q6IPS9|Q6IPS9_HUMAN	42.01	4	4	4620	2	2	3		50141	Elongation factor 1-alpha OS=Homo sapiens OX=9606 GN=EEF1A1 PE=2 SV=1
36	6160	tr|Q53GE9|Q53GE9_HUMAN	42.01	4	4	4620	2	2	3		50111	Elongation factor 1-alpha (Fragment) OS=Homo sapiens OX=9606 PE=2 SV=1
36	6159	tr|A8K9C4|A8K9C4_HUMAN	42.01	4	4	4620	2	2	3		50201	Elongation factor 1-alpha OS=Homo sapiens OX=9606 PE=2 SV=1
36	6158	tr|Q6IPT9|Q6IPT9_HUMAN	42.01	4	4	4620	2	2	3		50185	Elongation factor 1-alpha OS=Homo sapiens OX=9606 GN=EEF1A1 PE=2 SV=1
36	6157	tr|Q53HM9|Q53HM9_HUMAN	42.01	4	4	4620	2	2	3		50142	Elongation factor 1-alpha (Fragment) OS=Homo sapiens OX=9606 PE=2 SV=1
36	6156	tr|Q6IPN6|Q6IPN6_HUMAN	42.01	4	4	4620	2	2	3		50123	Elongation factor 1-alpha OS=Homo sapiens OX=9606 GN=EEF1A1 PE=2 SV=1
36	6155	tr|Q53G85|Q53G85_HUMAN	42.01	4	4	4620	2	2	3		50113	Elongation factor 1-alpha (Fragment) OS=Homo sapiens OX=9606 PE=2 SV=1
36	6346	Q05639|EF1A2_HUMAN	42.01	4	4	4620	2	2	3		50470	Elongation factor 1-alpha 2 OS=Homo sapiens OX=9606 GN=EEF1A2 PE=1 SV=1
36	6347	tr|A0A2U3TZH3|A0A2U3TZH3_HUMAN	42.01	4	4	4620	2	2	3		54341	Elongation factor 1-alpha OS=Homo sapiens OX=9606 GN=EEF1A2 PE=1 SV=1
32	12874	P07099|HYEP_HUMAN	40.78	6	6	3110	2	2	4		52949	Epoxide hydrolase 1 OS=Homo sapiens OX=9606 GN=EPHX1 PE=1 SV=1
32	12873	tr|R4SBI6|R4SBI6_HUMAN	40.78	6	6	3110	2	2	4		52949	Epoxide hydrolase OS=Homo sapiens OX=9606 GN=EPHX1 PE=2 SV=1
32	12872	tr|Q6FGZ3|Q6FGZ3_HUMAN	40.78	6	6	3110	2	2	4		52961	EPHX1 protein (Fragment) OS=Homo sapiens OX=9606 GN=EPHX1 PE=2 SV=1
54	12889	tr|A0A1W2PQK0|A0A1W2PQK0_HUMAN	40.55	27	27	251	1	1	1		5793	Protein SCO2 homolog mitochondrial (Fragment) OS=Homo sapiens OX=9606 GN=SCO2 PE=4 SV=1
54	12891	tr|B2RBL3|B2RBL3_HUMAN	40.55	3	3	251	1	1	1		49923	Thymidine phosphorylase OS=Homo sapiens OX=9606 PE=2 SV=1
54	12890	tr|E5KRG5|E5KRG5_HUMAN	40.55	3	3	251	1	1	1		49956	Thymidine phosphorylase OS=Homo sapiens OX=9606 GN=TYMP PE=2 SV=1
54	6370	P19971|TYPH_HUMAN	40.55	3	3	251	1	1	1		49956	Thymidine phosphorylase OS=Homo sapiens OX=9606 GN=TYMP PE=1 SV=2
54	6369	tr|C9JGI3|C9JGI3_HUMAN	40.55	3	3	251	1	1	1		46087	Thymidine phosphorylase (Fragment) OS=Homo sapiens OX=9606 GN=TYMP PE=1 SV=1
45	799	tr|F8VXZ8|F8VXZ8_HUMAN	40.51	6	6	2140	1	1	2		19617	Decorin (Fragment) OS=Homo sapiens OX=9606 GN=DCN PE=1 SV=1
45	800	tr|F8VUF6|F8VUF6_HUMAN	40.51	6	6	2140	1	1	2		20088	Decorin (Fragment) OS=Homo sapiens OX=9606 GN=DCN PE=1 SV=1
45	801	tr|F8VWU0|F8VWU0_HUMAN	40.51	6	6	2140	1	1	2		20202	Decorin (Fragment) OS=Homo sapiens OX=9606 GN=DCN PE=1 SV=1
45	580	tr|Q6FH10|Q6FH10_HUMAN	40.51	3	3	2140	1	1	2		39747	Decorin OS=Homo sapiens OX=9606 GN=DCN PE=2 SV=1
45	579	P07585|PGS2_HUMAN	40.51	3	3	2140	1	1	2		39747	Decorin OS=Homo sapiens OX=9606 GN=DCN PE=1 SV=1
46	12894	tr|D9ZGG2|D9ZGG2_HUMAN	39.26	3	3	1350	1	1	2		54306	Vitronectin OS=Homo sapiens OX=9606 GN=VTN PE=4 SV=1
46	12893	P04004|VTNC_HUMAN	39.26	3	3	1350	1	1	2		54306	Vitronectin OS=Homo sapiens OX=9606 GN=VTN PE=1 SV=1
46	12892	tr|B7Z553|B7Z553_HUMAN	39.26	7	7	1350	1	1	2		23605	cDNA FLJ51266 highly similar to Vitronectin OS=Homo sapiens OX=9606 PE=2 SV=1
40	895	tr|K7EMV3|K7EMV3_HUMAN	38.16	12	12	1830	1	1	2		10334	Histone H3 OS=Homo sapiens OX=9606 GN=H3F3B PE=1 SV=1
40	897	tr|B4E380|B4E380_HUMAN	38.16	10	10	1830	1	1	2		12918	Histone H3 OS=Homo sapiens OX=9606 PE=2 SV=1
40	898	tr|B4DEB1|B4DEB1_HUMAN	38.16	9	9	1830	1	1	2		14053	Histone H3 OS=Homo sapiens OX=9606 GN=H3F3A PE=1 SV=1
40	899	tr|K7EK07|K7EK07_HUMAN	38.16	8	8	1830	1	1	2		14914	Histone H3 (Fragment) OS=Homo sapiens OX=9606 GN=H3F3B PE=1 SV=1
40	907	Q71DI3|H32_HUMAN	38.16	8	8	1830	1	1	2		15388	Histone H3.2 OS=Homo sapiens OX=9606 GN=HIST2H3A PE=1 SV=3
40	906	Q16695|H31T_HUMAN	38.16	8	8	1830	1	1	2		15508	Histone H3.1t OS=Homo sapiens OX=9606 GN=HIST3H3 PE=1 SV=3
40	905	P68431|H31_HUMAN	38.16	8	8	1830	1	1	2		15404	Histone H3.1 OS=Homo sapiens OX=9606 GN=HIST1H3A PE=1 SV=2
40	904	P84243|H33_HUMAN	38.16	8	8	1830	1	1	2		15328	Histone H3.3 OS=Homo sapiens OX=9606 GN=H3F3A PE=1 SV=2
40	903	tr|B2R6Y1|B2R6Y1_HUMAN	38.16	8	8	1830	1	1	2		15314	Histone H3 OS=Homo sapiens OX=9606 PE=2 SV=1
40	901	tr|B2R4P9|B2R4P9_HUMAN	38.16	8	8	1830	1	1	2		15328	Histone H3 OS=Homo sapiens OX=9606 GN=H3F3A PE=2 SV=1
40	908	tr|K7ES00|K7ES00_HUMAN	38.16	7	7	1830	1	1	2		16621	Histone H3.3 (Fragment) OS=Homo sapiens OX=9606 GN=H3F3B PE=1 SV=1
40	6371	tr|Q6TXQ4|Q6TXQ4_HUMAN	38.16	10	10	1830	1	1	2		12104	H3L-like histone (Fragment) OS=Homo sapiens OX=9606 PE=1 SV=1
40	6243	tr|A8K4Y7|A8K4Y7_HUMAN	38.16	8	8	1830	1	1	2		15362	Histone H3 OS=Homo sapiens OX=9606 PE=1 SV=1
40	6244	tr|A0A1X8XL64|A0A1X8XL64_HUMAN	38.16	8	8	1830	1	1	2		15507	Histone H3 OS=Homo sapiens OX=9606 GN=H3F3AP6 PE=1 SV=1
39	12952	tr|Q8IWP6|Q8IWP6_HUMAN	37.63	9	9	2090	2	2	3	Carbamidomethylation; Mutation	49753	Tubulin beta chain OS=Homo sapiens OX=9606 PE=2 SV=1
39	409	tr|B2R6L0|B2R6L0_HUMAN	37.63	9	9	2090	2	2	3	Carbamidomethylation; Mutation	49897	Tubulin beta chain OS=Homo sapiens OX=9606 PE=2 SV=1
39	406	tr|A0A024QZU2|A0A024QZU2_HUMAN	35.1	10	10	2090	2	2	3	Carbamidomethylation; Mutation	41940	Tubulin beta chain OS=Homo sapiens OX=9606 GN=TUBB2B PE=3 SV=1
39	405	tr|B4DJ43|B4DJ43_HUMAN	37.63	11	11	2090	2	2	3	Carbamidomethylation; Mutation	40567	cDNA FLJ53341 highly similar to Tubulin beta-4 chain OS=Homo sapiens OX=9606 PE=2 SV=1
39	402	tr|Q9UGA2|Q9UGA2_HUMAN	37.63	12	12	2090	2	2	3	Carbamidomethylation; Mutation	36816	Tubulin beta chain (Fragment) OS=Homo sapiens OX=9606 GN=DKFZp566F223 PE=2 SV=1
39	353	tr|B7ZAK1|B7ZAK1_HUMAN	37.63	10	10	2090	2	2	3	Carbamidomethylation; Mutation	41682	Tubulin beta chain OS=Homo sapiens OX=9606 PE=2 SV=1
39	294	tr|Q5ST81|Q5ST81_HUMAN	37.63	10	10	2090	2	2	3	Carbamidomethylation; Mutation	41742	Tubulin beta chain OS=Homo sapiens OX=9606 GN=TUBB PE=1 SV=1
39	293	tr|B4DQN9|B4DQN9_HUMAN	37.63	10	10	2090	2	2	3	Carbamidomethylation; Mutation	41724	Tubulin beta chain OS=Homo sapiens OX=9606 PE=2 SV=1
39	292	tr|B4E052|B4E052_HUMAN	37.63	11	11	2090	2	2	3	Carbamidomethylation; Mutation	39684	cDNA FLJ52378 highly similar to Tubulin beta-7 chain OS=Homo sapiens OX=9606 PE=2 SV=1
39	290	tr|B4DMU8|B4DMU8_HUMAN	37.63	12	12	2090	2	2	3	Carbamidomethylation; Mutation	35921	cDNA FLJ53063 highly similar to Tubulin beta-7 chain OS=Homo sapiens OX=9606 PE=2 SV=1
39	289	tr|B4DXZ5|B4DXZ5_HUMAN	37.63	14	14	2090	2	2	3	Carbamidomethylation; Mutation	30693	cDNA FLJ52029 highly similar to Tubulin beta-7 chain OS=Homo sapiens OX=9606 PE=2 SV=1
39	287	tr|Q1KSF8|Q1KSF8_HUMAN	37.63	19	19	2090	2	2	3	Carbamidomethylation; Mutation	23626	XTP3TPA-transactivated protein 1 OS=Homo sapiens OX=9606 GN=XTP3TPATP1 PE=2 SV=1
55	12898	Q15084|PDIA6_HUMAN	36.01	3	3	406	1	1	1		48121	Protein disulfide-isomerase A6 OS=Homo sapiens OX=9606 GN=PDIA6 PE=1 SV=1
41	386	tr|B4DNL4|B4DNL4_HUMAN	34.79	3	3	1340	1	1	2		33509	Biglycan OS=Homo sapiens OX=9606 PE=2 SV=1
41	156	tr|A6NLG9|A6NLG9_HUMAN	34.79	3	3	1340	1	1	2		34876	Biglycan OS=Homo sapiens OX=9606 PE=2 SV=1
41	239	tr|Q8NAB7|Q8NAB7_HUMAN	34.79	3	3	1340	1	1	2		36637	Biglycan OS=Homo sapiens OX=9606 PE=2 SV=1
41	157	tr|B4DDQ2|B4DDQ2_HUMAN	34.79	3	3	1340	1	1	2		37618	Biglycan OS=Homo sapiens OX=9606 PE=2 SV=1
41	192	tr|B3KS75|B3KS75_HUMAN	34.79	3	3	1340	1	1	2		39042	Biglycan OS=Homo sapiens OX=9606 PE=2 SV=1
41	161	P21810|PGS1_HUMAN	34.79	2	2	1340	1	1	2		41654	Biglycan OS=Homo sapiens OX=9606 GN=BGN PE=1 SV=2
41	160	tr|Q53FI4|Q53FI4_HUMAN	34.79	2	2	1340	1	1	2		41605	Biglycan (Fragment) OS=Homo sapiens OX=9606 PE=2 SV=1
41	159	tr|Q53HU6|Q53HU6_HUMAN	34.79	2	2	1340	1	1	2		41655	Biglycan (Fragment) OS=Homo sapiens OX=9606 PE=2 SV=1
41	158	tr|A8K7E0|A8K7E0_HUMAN	34.79	2	2	1340	1	1	2		41669	Biglycan OS=Homo sapiens OX=9606 PE=2 SV=1
41	530	tr|B4DDN7|B4DDN7_HUMAN	34.79	4	4	1340	1	1	2		24375	Biglycan OS=Homo sapiens OX=9606 PE=2 SV=1
47	12899	tr|F2Z3K5|F2Z3K5_HUMAN	32.36	7	7	333	1	1	2		17808	Dolichyl-diphosphooligosaccharide--protein glycosyltransferase subunit 2 (Fragment) OS=Homo sapiens OX=9606 GN=RPN2 PE=1 SV=1
47	12900	tr|Q5JYR4|Q5JYR4_HUMAN	32.36	7	7	333	1	1	2		18171	Dolichyl-diphosphooligosaccharide--protein glycosyltransferase subunit 2 (Fragment) OS=Homo sapiens OX=9606 GN=RPN2 PE=1 SV=8
47	12901	tr|Q5JYR7|Q5JYR7_HUMAN	32.36	3	3	333	1	1	2		37109	Dolichyl-diphosphooligosaccharide--protein glycosyltransferase subunit 2 (Fragment) OS=Homo sapiens OX=9606 GN=RPN2 PE=1 SV=8
47	12903	tr|B2RE46|B2RE46_HUMAN	32.36	2	2	333	1	1	2		69334	cDNA FLJ96923 highly similar to Homo sapiens ribophorin II (RPN2) mRNA OS=Homo sapiens OX=9606 PE=2 SV=1
47	12902	P04844|RPN2_HUMAN	32.36	2	2	333	1	1	2		69284	Dolichyl-diphosphooligosaccharide--protein glycosyltransferase subunit 2 OS=Homo sapiens OX=9606 GN=RPN2 PE=1 SV=3
48	6249	tr|Q9H6X9|Q9H6X9_HUMAN	32.01	4	4	1750	1	1	2		41613	cDNA: FLJ21717 fis clone COL10322 OS=Homo sapiens OX=9606 PE=2 SV=1
48	6248	tr|A8K3W9|A8K3W9_HUMAN	32.01	4	4	1750	1	1	2		41612	cDNA FLJ77842 OS=Homo sapiens OX=9606 PE=2 SV=1
48	6251	tr|Q96HX7|Q96HX7_HUMAN	32.01	3	3	1750	1	1	2		49193	HSP90AA1 protein (Fragment) OS=Homo sapiens OX=9606 GN=HSP90AA1 PE=1 SV=2
48	6250	tr|Q86U12|Q86U12_HUMAN	32.01	3	3	1750	1	1	2		49358	Full-length cDNA clone CS0CAP007YF18 of Thymus of Homo sapiens (human) OS=Homo sapiens OX=9606 PE=2 SV=1
48	6253	tr|O75322|O75322_HUMAN	32.01	3	3	1750	1	1	2		63252	Hsp89-alpha-delta-N OS=Homo sapiens OX=9606 PE=2 SV=1
48	6259	tr|Q53FS6|Q53FS6_HUMAN	32.01	2	2	1750	1	1	2		80091	TNF receptor-associated protein 1 variant (Fragment) OS=Homo sapiens OX=9606 PE=2 SV=1
48	6257	tr|Q9BV61|Q9BV61_HUMAN	32.01	2	2	1750	1	1	2		79357	TRAP1 protein (Fragment) OS=Homo sapiens OX=9606 GN=TRAP1 PE=2 SV=2
48	6256	tr|Q8TBA7|Q8TBA7_HUMAN	32.01	2	2	1750	1	1	2		73827	HSP90AA1 protein (Fragment) OS=Homo sapiens OX=9606 GN=HSP90AA1 PE=2 SV=2
48	6255	tr|Q2VPJ6|Q2VPJ6_HUMAN	32.01	2	2	1750	1	1	2		68372	HSP90AA1 protein (Fragment) OS=Homo sapiens OX=9606 GN=HSP90AA1 PE=2 SV=1
48	6127	P08238|HS90B_HUMAN	32.01	2	2	1750	1	1	2		83264	Heat shock protein HSP 90-beta OS=Homo sapiens OX=9606 GN=HSP90AB1 PE=1 SV=4
48	6126	tr|A0A024RD80|A0A024RD80_HUMAN	32.01	2	2	1750	1	1	2		83264	Heat shock protein 90kDa alpha (Cytosolic) class B member 1 isoform CRA_a OS=Homo sapiens OX=9606 GN=HSP90AB1 PE=3 SV=1
48	6125	tr|B4DGL0|B4DGL0_HUMAN	32.01	2	2	1750	1	1	2		82170	cDNA FLJ53619 highly similar to Heat shock protein HSP 90-beta OS=Homo sapiens OX=9606 PE=2 SV=1
48	6124	tr|B4DMA2|B4DMA2_HUMAN	32.01	2	2	1750	1	1	2		79195	cDNA FLJ54023 highly similar to Heat shock protein HSP 90-beta OS=Homo sapiens OX=9606 PE=2 SV=1
48	6123	Q58FF7|H90B3_HUMAN	32.01	2	2	1750	1	1	2		68325	Putative heat shock protein HSP 90-beta-3 OS=Homo sapiens OX=9606 GN=HSP90AB3P PE=5 SV=1
48	6263	P07900|HS90A_HUMAN	32.01	2	2	1750	1	1	2		84660	Heat shock protein HSP 90-alpha OS=Homo sapiens OX=9606 GN=HSP90AA1 PE=1 SV=5
48	6262	tr|K9JA46|K9JA46_HUMAN	32.01	2	2	1750	1	1	2		84660	Epididymis luminal secretory protein 52 OS=Homo sapiens OX=9606 GN=EL52 PE=2 SV=1
56	12909	tr|A0A1U9X7H2|A0A1U9X7H2_HUMAN	29.7	2	2	38.3	1	1	1		85563	CFB OS=Homo sapiens OX=9606 PE=3 SV=1
56	12908	tr|A0A1U9X7H8|A0A1U9X7H8_HUMAN	29.7	2	2	38.3	1	1	1		85533	CFB OS=Homo sapiens OX=9606 PE=3 SV=1
43	5950	tr|Q6PJT4|Q6PJT4_HUMAN	28.89	8	8	1350	2	2	2		38827	MSN protein (Fragment) OS=Homo sapiens OX=9606 GN=MSN PE=2 SV=1
43	5952	P26038|MOES_HUMAN	28.89	4	4	1350	2	2	2		67820	Moesin OS=Homo sapiens OX=9606 GN=MSN PE=1 SV=3
43	5951	tr|V9HWC0|V9HWC0_HUMAN	28.89	4	4	1350	2	2	2		67820	Epididymis luminal protein 70 OS=Homo sapiens OX=9606 GN=HEL70 PE=2 SV=1
49	821	tr|H0YAB8|H0YAB8_HUMAN	27.88	20	20	374	1	1	2		6316	Transforming growth factor-beta-induced protein ig-h3 (Fragment) OS=Homo sapiens OX=9606 GN=TGFBI PE=1 SV=1
49	524	tr|H0Y9D7|H0Y9D7_HUMAN	27.88	6	6	374	1	1	2		21187	Transforming growth factor-beta-induced protein ig-h3 (Fragment) OS=Homo sapiens OX=9606 GN=TGFBI PE=1 SV=1
49	574	tr|S4R3C6|S4R3C6_HUMAN	27.88	5	5	374	1	1	2		23497	Transforming growth factor-beta-induced protein ig-h3 (Fragment) OS=Homo sapiens OX=9606 GN=TGFBI PE=1 SV=1
49	575	tr|Q59F63|Q59F63_HUMAN	27.88	5	5	374	1	1	2		25847	Transforming growth factor beta-induced 68kDa variant (Fragment) OS=Homo sapiens OX=9606 PE=2 SV=1
49	576	tr|H0Y8L3|H0Y8L3_HUMAN	27.88	3	3	374	1	1	2		39913	Transforming growth factor-beta-induced protein ig-h3 (Fragment) OS=Homo sapiens OX=9606 GN=TGFBI PE=1 SV=1
49	573	tr|A0A0S2Z4K6|A0A0S2Z4K6_HUMAN	27.88	2	2	374	1	1	2		57376	Transforming growth factor beta-induced 68kDa isoform 2 (Fragment) OS=Homo sapiens OX=9606 GN=TGFBI PE=2 SV=1
49	440	tr|A0A0S2Z4Q2|A0A0S2Z4Q2_HUMAN	27.88	2	2	374	1	1	2		74681	Transforming growth factor beta-induced 68kDa isoform 1 (Fragment) OS=Homo sapiens OX=9606 GN=TGFBI PE=2 SV=1
49	439	tr|Q53GU8|Q53GU8_HUMAN	27.88	2	2	374	1	1	2		74651	Transforming growth factor beta-induced 68kDa variant (Fragment) OS=Homo sapiens OX=9606 PE=2 SV=1
42	20	tr|Q6MZQ6|Q6MZQ6_HUMAN	27.25	2	2	0	1	1	2	Carbamidomethylation	52043	Uncharacterized protein DKFZp686G11190 OS=Homo sapiens OX=9606 GN=DKFZp686G11190 PE=2 SV=1
42	67	tr|A0A0A0MS07|A0A0A0MS07_HUMAN	27.25	3	3	0	1	1	2	Carbamidomethylation	31983	Immunoglobulin heavy constant gamma 1 (Fragment) OS=Homo sapiens OX=9606 GN=IGHG1 PE=1 SV=1
42	95	P01861|IGHG4_HUMAN	27.25	3	3	0	1	1	2	Carbamidomethylation	35941	Immunoglobulin heavy constant gamma 4 OS=Homo sapiens OX=9606 GN=IGHG4 PE=1 SV=1
42	28	tr|Q6PYX1|Q6PYX1_HUMAN	27.25	3	3	0	1	1	2	Carbamidomethylation	38162	Hepatitis B virus receptor binding protein (Fragment) OS=Homo sapiens OX=9606 PE=1 SV=1
42	111	tr|Q86TT2|Q86TT2_HUMAN	27.25	3	3	0	1	1	2	Carbamidomethylation	39126	Full-length cDNA clone CS0DI019YF20 of Placenta of Homo sapiens (human) (Fragment) OS=Homo sapiens OX=9606 PE=2 SV=1
42	77	tr|A0A286YEY4|A0A286YEY4_HUMAN	27.25	3	3	0	1	1	2	Carbamidomethylation	43806	Immunoglobulin heavy constant gamma 2 (Fragment) OS=Homo sapiens OX=9606 GN=IGHG2 PE=1 SV=1
42	96	tr|A0A286YFJ8|A0A286YFJ8_HUMAN	27.25	3	3	0	1	1	2	Carbamidomethylation	43832	Immunoglobulin heavy constant gamma 4 (Fragment) OS=Homo sapiens OX=9606 GN=IGHG4 PE=1 SV=1
42	31	tr|A0A0A0MS08|A0A0A0MS08_HUMAN	27.25	3	3	0	1	1	2	Carbamidomethylation	43912	Immunoglobulin heavy constant gamma 1 (Fragment) OS=Homo sapiens OX=9606 GN=IGHG1 PE=1 SV=1
42	61	tr|Q6N093|Q6N093_HUMAN	27.25	2	2	0	1	1	2	Carbamidomethylation	46061	Uncharacterized protein DKFZp686I04196 (Fragment) OS=Homo sapiens OX=9606 GN=DKFZp686I04196 PE=2 SV=1
42	78	tr|A0A286YES1|A0A286YES1_HUMAN	27.25	2	2	0	1	1	2	Carbamidomethylation	49141	Immunoglobulin heavy constant gamma 3 (Fragment) OS=Homo sapiens OX=9606 GN=IGHG3 PE=1 SV=1
42	29	P0DOX5|IGG1_HUMAN	27.25	2	2	0	1	1	2	Carbamidomethylation	49329	Immunoglobulin gamma-1 heavy chain OS=Homo sapiens OX=9606 PE=1 SV=2
42	65	tr|Q6MZU6|Q6MZU6_HUMAN	27.25	2	2	0	1	1	2	Carbamidomethylation	51099	Uncharacterized protein DKFZp686C15213 OS=Homo sapiens OX=9606 GN=DKFZp686C15213 PE=2 SV=1
42	17	tr|Q6GMX6|Q6GMX6_HUMAN	27.25	2	2	0	1	1	2	Carbamidomethylation	51083	IGH@ protein OS=Homo sapiens OX=9606 GN=IGH@ PE=1 SV=1
42	32	tr|Q6N096|Q6N096_HUMAN	27.25	2	2	0	1	1	2	Carbamidomethylation	50927	Uncharacterized protein DKFZp686I15196 OS=Homo sapiens OX=9606 GN=DKFZp686I15196 PE=2 SV=1
42	21	tr|S6B291|S6B291_HUMAN	27.25	2	2	0	1	1	2	Carbamidomethylation	50871	IgG H chain OS=Homo sapiens OX=9606 PE=1 SV=1
42	97	tr|Q68CN4|Q68CN4_HUMAN	27.25	2	2	0	1	1	2	Carbamidomethylation	51536	Uncharacterized protein OS=Homo sapiens OX=9606 GN=DKFZp686E23209 PE=1 SV=2
42	15	tr|V9HW68|V9HW68_HUMAN	27.25	2	2	0	1	1	2	Carbamidomethylation	51716	Epididymis luminal protein 214 OS=Homo sapiens OX=9606 GN=HEL-214 PE=2 SV=1
42	18	tr|A8K008|A8K008_HUMAN	27.25	2	2	0	1	1	2	Carbamidomethylation	51597	Uncharacterized protein OS=Homo sapiens OX=9606 PE=1 SV=1
42	16	tr|Q6N089|Q6N089_HUMAN	27.25	2	2	0	1	1	2	Carbamidomethylation	51725	Uncharacterized protein OS=Homo sapiens OX=9606 GN=DKFZp686P15220 PE=1 SV=1
42	23	tr|Q6MZV7|Q6MZV7_HUMAN	27.25	2	2	0	1	1	2	Carbamidomethylation	52121	Uncharacterized protein DKFZp686C11235 OS=Homo sapiens OX=9606 GN=DKFZp686C11235 PE=1 SV=1
42	59	tr|Q6N095|Q6N095_HUMAN	27.25	2	2	0	1	1	2	Carbamidomethylation	52360	Uncharacterized protein OS=Homo sapiens OX=9606 GN=DKFZp686K03196 PE=1 SV=1
42	30	tr|Q5EFE5|Q5EFE5_HUMAN	27.25	2	2	0	1	1	2	Carbamidomethylation	52363	Anti-RhD monoclonal T125 gamma1 heavy chain OS=Homo sapiens OX=9606 PE=2 SV=1
42	107	tr|Q6MZX7|Q6MZX7_HUMAN	27.25	2	2	0	1	1	2	Carbamidomethylation	52421	Uncharacterized protein DKFZp686M24218 OS=Homo sapiens OX=9606 GN=DKFZp686M24218 PE=2 SV=1
42	33	tr|Q6N094|Q6N094_HUMAN	27.25	2	2	0	1	1	2	Carbamidomethylation	52613	Uncharacterized protein DKFZp686O01196 OS=Homo sapiens OX=9606 GN=DKFZp686O01196 PE=2 SV=1
42	34	tr|Q6N097|Q6N097_HUMAN	27.25	2	2	0	1	1	2	Carbamidomethylation	52759	Uncharacterized protein DKFZp686H20196 OS=Homo sapiens OX=9606 GN=DKFZp686H20196 PE=2 SV=1
42	35	tr|Q7Z351|Q7Z351_HUMAN	27.25	2	2	0	1	1	2	Carbamidomethylation	52852	Uncharacterized protein DKFZp686N02209 OS=Homo sapiens OX=9606 GN=DKFZp686N02209 PE=2 SV=1
42	79	tr|Q8NF17|Q8NF17_HUMAN	27.25	2	2	0	1	1	2	Carbamidomethylation	56111	FLJ00385 protein (Fragment) OS=Homo sapiens OX=9606 GN=FLJ00385 PE=1 SV=1
42	75	tr|Q6N030|Q6N030_HUMAN	27.25	2	2	0	1	1	2	Carbamidomethylation	57020	Uncharacterized protein OS=Homo sapiens OX=9606 GN=DKFZp686I15212 PE=1 SV=1
42	76	tr|Q5EBM2|Q5EBM2_HUMAN	27.25	2	2	0	1	1	2	Carbamidomethylation	56813	Uncharacterized protein OS=Homo sapiens OX=9606 PE=1 SV=1
57	12922	tr|Q59FQ4|Q59FQ4_HUMAN	26.48	3	3	452	1	1	1		32323	Glutamate dehydrogenase 1 variant (Fragment) OS=Homo sapiens OX=9606 PE=2 SV=1
57	12923	tr|B4E0N9|B4E0N9_HUMAN	26.48	2	2	452	1	1	1		54259	Glutamate dehydrogenase OS=Homo sapiens OX=9606 PE=2 SV=1
57	12924	tr|B4DMG8|B4DMG8_HUMAN	26.48	2	2	452	1	1	1		55701	Glutamate dehydrogenase OS=Homo sapiens OX=9606 PE=2 SV=1
57	12925	tr|B4DMF5|B4DMF5_HUMAN	26.48	2	2	452	1	1	1		56603	Glutamate dehydrogenase OS=Homo sapiens OX=9606 PE=2 SV=1
57	12926	tr|B3KT18|B3KT18_HUMAN	26.48	2	2	452	1	1	1		55953	Glutamate dehydrogenase OS=Homo sapiens OX=9606 PE=2 SV=1
57	12931	tr|E9KL48|E9KL48_HUMAN	26.48	2	2	452	1	1	1		61398	Epididymis tissue sperm binding protein Li 18mP OS=Homo sapiens OX=9606 GN=GLUD1 PE=2 SV=1
57	12930	tr|A0A140VK14|A0A140VK14_HUMAN	26.48	2	2	452	1	1	1		61434	Testicular secretory protein Li 14 OS=Homo sapiens OX=9606 PE=2 SV=1
57	12929	P49448|DHE4_HUMAN	26.48	2	2	452	1	1	1		61434	Glutamate dehydrogenase 2 mitochondrial OS=Homo sapiens OX=9606 GN=GLUD2 PE=1 SV=2
57	12928	tr|Q53GW3|Q53GW3_HUMAN	26.48	2	2	452	1	1	1		61340	Glutamate dehydrogenase 1 variant (Fragment) OS=Homo sapiens OX=9606 PE=2 SV=1
57	12927	P00367|DHE3_HUMAN	26.48	2	2	452	1	1	1		61398	Glutamate dehydrogenase 1 mitochondrial OS=Homo sapiens OX=9606 GN=GLUD1 PE=1 SV=2
58	818	P12814|ACTN1_HUMAN	25.81	1	1	327	1	1	1		103058	Alpha-actinin-1 OS=Homo sapiens OX=9606 GN=ACTN1 PE=1 SV=2
59	12934	tr|Q59FS1|Q59FS1_HUMAN	25.52	1	1	302	1	1	1		76962	Inter-alpha (Globulin) inhibitor H4 (Plasma Kallikrein-sensitive glycoprotein) variant (Fragment) OS=Homo sapiens OX=9606 PE=4 SV=1
60	12935	Q7Z2Y8|GVIN1_HUMAN	25.37	0	0	959	1	1	1		279046	Interferon-induced very large GTPase 1 OS=Homo sapiens OX=9606 GN=GVINP1 PE=2 SV=2
61	6430	tr|Q6B823|Q6B823_HUMAN	24.01	19	19	1260	1	1	1		4916	Histone H4 (Fragment) OS=Homo sapiens OX=9606 PE=3 SV=1
61	6433	P62805|H4_HUMAN	24.01	8	8	1260	1	1	1		11367	Histone H4 OS=Homo sapiens OX=9606 GN=HIST1H4A PE=1 SV=2
61	6432	tr|Q0VAS5|Q0VAS5_HUMAN	24.01	8	8	1260	1	1	1		11314	Histone H4 OS=Homo sapiens OX=9606 GN=HIST1H4H PE=2 SV=1
61	6431	tr|B2R4R0|B2R4R0_HUMAN	24.01	8	8	1260	1	1	1		11367	Histone H4 OS=Homo sapiens OX=9606 GN=HIST1H4L PE=2 SV=1
50	6471	tr|L0R4T3|L0R4T3_HUMAN	22.9	13	13	1060	1	1	1		7306	Histone H2B OS=Homo sapiens OX=9606 GN=ABCF2 PE=3 SV=1
50	6472	tr|A0A2R8Y619|A0A2R8Y619_HUMAN	22.9	7	7	1060	1	1	1		13491	Histone H2B OS=Homo sapiens OX=9606 PE=1 SV=1
50	6493	P62807|H2B1C_HUMAN	22.9	7	7	1060	1	1	1		13906	Histone H2B type 1-C/E/F/G/I OS=Homo sapiens OX=9606 GN=HIST1H2BC PE=1 SV=4
50	6492	P57053|H2BFS_HUMAN	22.9	7	7	1060	1	1	1		13944	Histone H2B type F-S OS=Homo sapiens OX=9606 GN=H2BFS PE=1 SV=2
50	6491	Q99877|H2B1N_HUMAN	22.9	7	7	1060	1	1	1		13922	Histone H2B type 1-N OS=Homo sapiens OX=9606 GN=HIST1H2BN PE=1 SV=3
50	6490	Q5QNW6|H2B2F_HUMAN	22.9	7	7	1060	1	1	1		13920	Histone H2B type 2-F OS=Homo sapiens OX=9606 GN=HIST2H2BF PE=1 SV=3
50	6489	P33778|H2B1B_HUMAN	22.9	7	7	1060	1	1	1		13950	Histone H2B type 1-B OS=Homo sapiens OX=9606 GN=HIST1H2BB PE=1 SV=2
50	6488	P23527|H2B1O_HUMAN	22.9	7	7	1060	1	1	1		13906	Histone H2B type 1-O OS=Homo sapiens OX=9606 GN=HIST1H2BO PE=1 SV=3
50	6487	Q93079|H2B1H_HUMAN	22.9	7	7	1060	1	1	1		13892	Histone H2B type 1-H OS=Homo sapiens OX=9606 GN=HIST1H2BH PE=1 SV=3
50	6486	tr|B2R4S9|B2R4S9_HUMAN	22.9	7	7	1060	1	1	1		13906	Histone H2B OS=Homo sapiens OX=9606 GN=HIST1H2BE PE=2 SV=1
50	6485	P58876|H2B1D_HUMAN	22.9	7	7	1060	1	1	1		13936	Histone H2B type 1-D OS=Homo sapiens OX=9606 GN=HIST1H2BD PE=1 SV=2
50	6484	Q99879|H2B1M_HUMAN	22.9	7	7	1060	1	1	1		13989	Histone H2B type 1-M OS=Homo sapiens OX=9606 GN=HIST1H2BM PE=1 SV=3
50	6483	tr|A0A024RCL8|A0A024RCL8_HUMAN	22.9	7	7	1060	1	1	1		13890	Histone H2B OS=Homo sapiens OX=9606 GN=HIST1H2BK PE=3 SV=1
50	6482	Q16778|H2B2E_HUMAN	22.9	7	7	1060	1	1	1		13920	Histone H2B type 2-E OS=Homo sapiens OX=9606 GN=HIST2H2BE PE=1 SV=3
50	6481	Q8N257|H2B3B_HUMAN	22.9	7	7	1060	1	1	1		13908	Histone H2B type 3-B OS=Homo sapiens OX=9606 GN=HIST3H2BB PE=1 SV=3
50	6480	O60814|H2B1K_HUMAN	22.9	7	7	1060	1	1	1		13890	Histone H2B type 1-K OS=Homo sapiens OX=9606 GN=HIST1H2BK PE=1 SV=3
50	6479	tr|Q0D2M2|Q0D2M2_HUMAN	22.9	7	7	1060	1	1	1		13834	HIST1H2BC protein OS=Homo sapiens OX=9606 GN=HIST1H2BC PE=2 SV=1
50	6478	Q99880|H2B1L_HUMAN	22.9	7	7	1060	1	1	1		13952	Histone H2B type 1-L OS=Homo sapiens OX=9606 GN=HIST1H2BL PE=1 SV=3
50	6477	tr|A0A024QZZ7|A0A024QZZ7_HUMAN	22.9	7	7	1060	1	1	1		13936	Histone H2B OS=Homo sapiens OX=9606 GN=HIST1H2BD PE=3 SV=1
50	6476	tr|A0A024RCJ9|A0A024RCJ9_HUMAN	22.9	7	7	1060	1	1	1		13922	Histone H2B OS=Homo sapiens OX=9606 GN=HIST1H2BN PE=3 SV=1
50	6475	P06899|H2B1J_HUMAN	22.9	7	7	1060	1	1	1		13904	Histone H2B type 1-J OS=Homo sapiens OX=9606 GN=HIST1H2BJ PE=1 SV=3
50	6474	tr|A8K9J7|A8K9J7_HUMAN	22.9	7	7	1060	1	1	1		13996	Histone H2B OS=Homo sapiens OX=9606 PE=2 SV=1
50	6473	tr|A0A024RCJ2|A0A024RCJ2_HUMAN	22.9	7	7	1060	1	1	1		13904	Histone H2B OS=Homo sapiens OX=9606 GN=HIST1H2BJ PE=3 SV=1
50	6494	Q96A08|H2B1A_HUMAN	22.9	7	7	1060	1	1	1		14167	Histone H2B type 1-A OS=Homo sapiens OX=9606 GN=HIST1H2BA PE=1 SV=3
50	6495	tr|I6L9F7|I6L9F7_HUMAN	22.9	7	7	1060	1	1	1		15157	Histone H2B (Fragment) OS=Homo sapiens OX=9606 GN=HIST1H2BM PE=2 SV=1
50	6497	tr|B4DR52|B4DR52_HUMAN	22.9	5	5	1060	1	1	1		18041	Histone H2B OS=Homo sapiens OX=9606 PE=2 SV=1
50	6496	tr|U3KQK0|U3KQK0_HUMAN	22.9	5	5	1060	1	1	1		18804	Histone H2B OS=Homo sapiens OX=9606 GN=HIST1H2BN PE=1 SV=1
62	12946	Q8WUA7|TB22A_HUMAN	20.81	6	6	0	1	1	1		59121	TBC1 domain family member 22A OS=Homo sapiens OX=9606 GN=TBC1D22A PE=1 SV=2
62	12945	tr|B2RE30|B2RE30_HUMAN	20.81	6	6	0	1	1	1		59102	cDNA FLJ96895 highly similar to Homo sapiens TBC1 domain family member 22A (TBC1D22A) mRNA OS=Homo sapiens OX=9606 PE=2 SV=1
62	12944	tr|B3KP29|B3KP29_HUMAN	20.81	6	6	0	1	1	1		59160	cDNA FLJ31029 fis clone HSYRA1000119 highly similar to TBC1 domain family member 22A OS=Homo sapiens OX=9606 PE=2 SV=1
62	12943	tr|A0A0A0MRY0|A0A0A0MRY0_HUMAN	20.81	6	6	0	1	1	1		55805	TBC1 domain family member 22A OS=Homo sapiens OX=9606 GN=TBC1D22A PE=1 SV=1
62	12942	tr|B0QYI1|B0QYI1_HUMAN	20.81	7	7	0	1	1	1		53040	TBC1 domain family member 22A OS=Homo sapiens OX=9606 GN=TBC1D22A PE=1 SV=1
63	12947	Q96K75|ZN514_HUMAN	20.81	6	6	525	1	1	1		45938	Zinc finger protein 514 OS=Homo sapiens OX=9606 GN=ZNF514 PE=2 SV=1

## Sheet: TBC1
Fraction	Source File	Feature	Peptide	Scan	Tag Length	ALC (%)	length	m/z	z	RT	Area	Mass	ppm	Accession	PTM	local confidence (%)	tag (>=0%)	mode
7	TBC-1-aMSMS-40(63)-1uL.mzdata.xml	1158	VLFLR	2978	5	96	5	324.215	2	14.35	1760	646.417	-2.3			96 98 94 98 98	VLFLR	CID
7	TBC-1-aMSMS-40(63)-1uL.mzdata.xml	1158	VLFLR	2988	5	96	5	324.215	2	14.35	1760	646.417	-2.3			96 98 94 97 98	VLFLR	CID
7	TBC-1-aMSMS-40(63)-1uL.mzdata.xml	1613	LVFTVR	3057	6	96	6	367.733	2	14.86	10300	733.449	3	tr|B7ZW00|B7ZW00_HUMAN:tr|D9ZGF2|D9ZGF2_HUMAN:P12111|CO6A3_HUMAN		99 98 97 95 94 96	LVFTVR	CID
7	TBC-1-aMSMS-40(63)-1uL.mzdata.xml	2484	LATVAEPR	2784	8	94	8	428.766	2	13.55	79200	855.481	41.6			98 98 98 95 87 88 94 98	LATVAEPR	CID
7	TBC-1-aMSMS-40(63)-1uL.mzdata.xml	1923	FLDNLR	2744	6	94	6	389.216	2	13.19	3870	776.418	-0.4	tr|A0A087X0S5|A0A087X0S5_HUMAN:P12109|CO6A1_HUMAN		97 98 92 85 95 97	FLDNLR	CID
7	TBC-1-aMSMS-40(63)-1uL.mzdata.xml	2006	LC(+57.02)LDLR	3024	6	93	6	395.217	2	14.62	3400	788.421	-1.6	P35555|FBN1_HUMAN	Carbamidomethylation	95 92 92 92 95 95	LC(+57.02)LDLR	CID
7	TBC-1-aMSMS-40(63)-1uL.mzdata.xml	1613	LVFTVR	3063	6	93	6	367.733	2	14.86	10300	733.449	3	tr|B7ZW00|B7ZW00_HUMAN:tr|D9ZGF2|D9ZGF2_HUMAN:P12111|CO6A3_HUMAN		98 98 96 89 86 95	LVFTVR	CID
7	TBC-1-aMSMS-40(63)-1uL.mzdata.xml	-	LQVR	220	4	93	4	258.18	2	1.09		514.323	46			96 91 92 94	LQVR	CID
7	TBC-1-aMSMS-40(63)-1uL.mzdata.xml	1923	FLDNLR	2737	6	92	6	389.216	2	13.19	3870	776.418	-0.4	tr|A0A087X0S5|A0A087X0S5_HUMAN:P12109|CO6A1_HUMAN		95 97 90 83 94 96	FLDNLR	CID
7	TBC-1-aMSMS-40(63)-1uL.mzdata.xml	2376	VVLVAVSR	2843	8	90	8	421.759	2	13.38	269000	841.538	-41.8	P01024|CO3_HUMAN:tr|V9HWA9|V9HWA9_HUMAN		98 98 98 90 89 88 78 88	VVLVAVSR	CID
7	TBC-1-aMSMS-40(63)-1uL.mzdata.xml	1017	WLLDKLK	2849	7	90	7	305.868	3	13.77	3470	914.559	25	tr|B7ZW00|B7ZW00_HUMAN:tr|D9ZGF2|D9ZGF2_HUMAN:P12111|CO6A3_HUMAN		77 94 95 90 86 95 97	WLLDKLK	CID
7	TBC-1-aMSMS-40(63)-1uL.mzdata.xml	690	LQVR	229	4	89	4	258.157	2	1.13	265	514.323	-46.7			95 89 91 82	LQVR	CID
7	TBC-1-aMSMS-40(63)-1uL.mzdata.xml	690	LQVR	241	4	88	4	258.157	2	1.13	265	514.323	-46.7			96 87 89 83	LQVR	CID
7	TBC-1-aMSMS-40(63)-1uL.mzdata.xml	2006	LC(+57.02)LDLR	3028	6	88	6	395.217	2	14.62	3400	788.421	-1.6	P35555|FBN1_HUMAN	Carbamidomethylation	95 93 85 79 89 90	LC(+57.02)LDLR	CID
7	TBC-1-aMSMS-40(63)-1uL.mzdata.xml	2325	LAFQDLK	3077	7	88	7	417.739	2	14.88	7390	833.465	-0.5			95 95 95 82 77 85 90	LAFQDLK	CID
7	TBC-1-aMSMS-40(63)-1uL.mzdata.xml	2376	VATVSLPR	2742	8	88	8	421.759	2	13.38	269000	841.502	1.4			98 97 96 90 85 85 68 88	VATVSLPR	CID
7	TBC-1-aMSMS-40(63)-1uL.mzdata.xml	2484	LATVLSPR	2779	8	88	8	428.766	2	13.55	79200	855.518	-0.9			98 97 97 90 85 72 76 90	LATVLSPR	CID
7	TBC-1-aMSMS-40(63)-1uL.mzdata.xml	1504	GPLSLVK	2848	7	88	7	357.232	2	13.74	2090	712.448	2.1			61 77 96 92 96 97 98	GPLSLVK	CID
7	TBC-1-aMSMS-40(63)-1uL.mzdata.xml	2616	VAEVSLPR	2907	8	86	8	435.775	2	13.74	158000	869.497	44.8			96 95 96 81 75 82 78 90	VAEVSLPR	CID
7	TBC-1-aMSMS-40(63)-1uL.mzdata.xml	-	VVYEGYALPHVLLK	3704	14	86	14	800.926	2	18.3		1599.9	-40.3	tr|B4DW52|B4DW52_HUMAN:tr|B4E3A4|B4E3A4_HUMAN:tr|Q8WVW5|Q8WVW5_HUMAN:P60709|ACTB_HUMAN:tr|Q53GK6|Q53GK6_HUMAN:tr|Q53G76|Q53G76_HUMAN:tr|Q1KLZ0|Q1KLZ0_HUMAN:tr|Q53G99|Q53G99_HUMAN:P63261|ACTG_HUMAN:tr|A0A2R8Y793|A0A2R8Y793_HUMAN:tr|Q562V5|Q562V5_HUMAN		83 87 89 92 79 91 88 92 88 89 68 94 85 82	VVYEGYALPHVLLK	CID
7	TBC-1-aMSMS-40(63)-1uL.mzdata.xml	6183	WLGNLGFLGPK	2683	11	85	11	601.295	2	13.05	12600	1200.67	-74.1			78 97 86 93 96 82 92 82 57 79 93	WLGNLGFLGPK	CID
7	TBC-1-aMSMS-40(63)-1uL.mzdata.xml	1017	WLLDKLK	2845	7	85	7	305.868	3	13.77	3470	914.559	25	tr|B7ZW00|B7ZW00_HUMAN:tr|D9ZGF2|D9ZGF2_HUMAN:P12111|CO6A3_HUMAN		79 93 96 90 79 72 82	WLLDKLK	CID
7	TBC-1-aMSMS-40(63)-1uL.mzdata.xml	9652	TPELLQQVDTTSR	3570	13	84	13	744.381	2	17.51	1140	1486.76	-9.9	tr|H6VRF9|H6VRF9_HUMAN:tr|H6VRG0|H6VRG0_HUMAN:P04264|K2C1_HUMAN:tr|H6VRF8|H6VRF8_HUMAN:tr|H6VRG3|H6VRG3_HUMAN:tr|H6VRG1|H6VRG1_HUMAN:tr|H6VRG2|H6VRG2_HUMAN		68 62 94 98 98 90 81 86 88 79 77 82 90	TPELLQQVDTTSR	CID
7	TBC-1-aMSMS-40(63)-1uL.mzdata.xml	-	YQPALLVR	3089	8	84	8	480.286	2	14.91		958.56	-2.1			77 80 51 86 95 95 93 98	YQPALLVR	CID
7	TBC-1-aMSMS-40(63)-1uL.mzdata.xml	-	NNVVPGEDGYR	2975	11	83	11	610.299	2	14.35		1218.56	17.1	tr|B7ZW00|B7ZW00_HUMAN:tr|D9ZGF2|D9ZGF2_HUMAN:P12111|CO6A3_HUMAN		82 83 77 77 91 83 94 94 82 71 81	NNVVPGEDGYR	CID
7	TBC-1-aMSMS-40(63)-1uL.mzdata.xml	1150	AVLTLK	3014	6	83	6	322.722	2	14.52	1520	643.427	5.2			55 63 91 92 97 97	AVLTLK	CID
7	TBC-1-aMSMS-40(63)-1uL.mzdata.xml	1368	TPLVLR	3493	6	82	6	349.72	2	17.05	725	697.449	-32.5			63 59 89 91 97 97	TPLVLR	CID
7	TBC-1-aMSMS-40(63)-1uL.mzdata.xml	1504	GPLSLVK	2844	7	82	7	357.232	2	13.74	2090	712.448	2.1			40 60 91 92 97 96 96	GPLSLVK	CID
7	TBC-1-aMSMS-40(63)-1uL.mzdata.xml	2376	VATVSPLR	2747	8	81	8	421.759	2	13.38	269000	841.502	1.4			96 97 98 96 89 46 54 77	VATVSPLR	CID
7	TBC-1-aMSMS-40(63)-1uL.mzdata.xml	5251	WTLTLLTFK	3593	9	81	9	561.82	2	17.6	759	1121.65	-20			77 85 90 88 89 91 82 69 60	WTLTLLTFK	CID
7	TBC-1-aMSMS-40(63)-1uL.mzdata.xml	1630	DGFLMR	2983	6	81	6	369.685	2	14.44	2980	737.353	4.8			92 82 91 93 61 67	DGFLMR	CID
7	TBC-1-aMSMS-40(63)-1uL.mzdata.xml	2616	VAEVTVPR	2812	8	81	8	435.775	2	13.74	158000	869.497	44.8			96 93 91 85 45 56 87 95	VAEVTVPR	CID
7	TBC-1-aMSMS-40(63)-1uL.mzdata.xml	4821	LC(+57.02)VLGRVNR	3514	9	81	9	543.806	2	17.17	1610	1085.61	-14.4		Carbamidomethylation	83 83 95 98 86 80 68 56 79	LC(+57.02)VLGRVNR	CID
7	TBC-1-aMSMS-40(63)-1uL.mzdata.xml	-	LQVR	461	4	80	4	258.167	2	2.28		514.323	-6.2			94 88 68 71	LQVR	CID
7	TBC-1-aMSMS-40(63)-1uL.mzdata.xml	3621	HSQQADHR	2998	8	79	8	489.768	2	14.46	1300	977.443	80.2			86 86 76 67 67 78 86 91	HSQQADHR	CID
7	TBC-1-aMSMS-40(63)-1uL.mzdata.xml	690	LQVR	225	4	79	4	258.157	2	1.13	265	514.323	-46.7			96 89 65 68	LQVR	CID
7	TBC-1-aMSMS-40(63)-1uL.mzdata.xml	8502	EQQQLHELGPLGLALGTQR	3433	19	78	19	696.698	3	16.88	8830	2087.11	-18.8	tr|A0A087WTA8|A0A087WTA8_HUMAN:P08123|CO1A2_HUMAN:tr|A0A0S2Z3H5|A0A0S2Z3H5_HUMAN		55 66 40 50 95 90 92 96 85 87 95 79 92 92 89 49 83 76 84	EQQQLHELGPLGLALGTQR	CID
7	TBC-1-aMSMS-40(63)-1uL.mzdata.xml	6183	WLGNLGFLGPK	2680	11	78	11	601.295	2	13.05	12600	1200.67	-74.1			71 94 84 93 95 79 90 84 62 45 65	WLGNLGFLGPK	CID
7	TBC-1-aMSMS-40(63)-1uL.mzdata.xml	13395	MPMNASC(+57.02)LLSGWGNTR	3459	16	78	16	897.914	2	16.94	53700	1793.8	7.4		Carbamidomethylation	79 74 61 55 79 52 61 96 99 97 73 83 79 89 92 86	MPMNASC(+57.02)LLSGWGNTR	CID
7	TBC-1-aMSMS-40(63)-1uL.mzdata.xml	3979	LGTVSDTPPK	3118	10	78	10	507.79	2	15.02	1420	1013.54	25.9			88 75 84 87 60 66 82 65 85 86	LGTVSDTPPK	CID
7	TBC-1-aMSMS-40(63)-1uL.mzdata.xml	-	LVNVRFAC(+57.02)GK	3339	10	77	10	582.319	2	16.27		1162.63	-4.2		Carbamidomethylation	96 94 88 86 56 76 78 72 33 92	LVNVRFAC(+57.02)GK	CID
7	TBC-1-aMSMS-40(63)-1uL.mzdata.xml	2616	VAEVLSPR	2913	8	76	8	435.775	2	13.74	158000	869.497	44.8			90 90 90 77 88 79 37 55	VAEVLSPR	CID
7	TBC-1-aMSMS-40(63)-1uL.mzdata.xml	3408	LLMKALHK	3394	8	75	8	477.304	2	16.57	1000	952.589	4.6			92 89 60 68 61 79 70 82	LLMKALHK	CID
7	TBC-1-aMSMS-40(63)-1uL.mzdata.xml	-	SPSLR	211	5	75	5	280.153	2	1.03		558.313	-39.2			92 88 76 54 63	SPSLR	CID
7	TBC-1-aMSMS-40(63)-1uL.mzdata.xml	9529	AVHGVTTNGFGFDR	3029	14	74	14	739.383	2	14.64	5300	1476.71	27.1			48 56 86 86 92 92 86 86 75 90 63 70 50 62	AVHGVTTNGFGFDR	CID
7	TBC-1-aMSMS-40(63)-1uL.mzdata.xml	-	LQVR	353	4	74	4	258.172	2	1.77		514.323	14.1			95 86 56 60	LQVR	CID
7	TBC-1-aMSMS-40(63)-1uL.mzdata.xml	13395	C(+57.02)FMHDTLLSGWGNTR	3462	15	74	15	897.914	2	16.94	53700	1793.8	9.2		Carbamidomethylation	57 52 35 39 85 87 98 98 97 82 86 62 78 79 69	C(+57.02)FMHDTLLSGWGNTR	CID
7	TBC-1-aMSMS-40(63)-1uL.mzdata.xml	1168	LEPYK	2824	5	72	5	325.215	2	13.63	3630	648.348	104.7			66 71 37 91 94	LEPYK	CID
7	TBC-1-aMSMS-40(63)-1uL.mzdata.xml	12181	NSYAEHK	3638	7	71	7	848.416	1	17.93	94.6	847.382	31.3			86 82 74 67 69 55 68	NSYAEHK	CID
7	TBC-1-aMSMS-40(63)-1uL.mzdata.xml	4821	WSVLGGLQAR	3518	10	71	10	543.806	2	17.17	1610	1085.6	-0.9			55 63 93 99 83 59 61 62 51 88	WSVLGGLQAR	CID
7	TBC-1-aMSMS-40(63)-1uL.mzdata.xml	-	GDGAALGLAGAYSQHAK	2772	17	71	17	793.886	2	13.32		1585.78	-16.7			54 54 24 52 90 95 89 98 96 82 89 75 66 65 65 46 70	GDGAALGLAGAYSQHAK	CID
7	TBC-1-aMSMS-40(63)-1uL.mzdata.xml	-	SGC(+57.02)SSYLSLTRSAEPK	3607	16	71	16	871.938	2	17.73		1741.83	18	tr|S6BAN6|S6BAN6_HUMAN:tr|S6B2B0|S6B2B0_HUMAN:tr|S6BGD6|S6BGD6_HUMAN:tr|Q8NEJ1|Q8NEJ1_HUMAN:tr|S6C4S2|S6C4S2_HUMAN:tr|Q8N5F4|Q8N5F4_HUMAN:tr|Q8N355|Q8N355_HUMAN:tr|Q6GMW3|Q6GMW3_HUMAN:tr|A2NUT2|A2NUT2_HUMAN:tr|Q6PJG0|Q6PJG0_HUMAN:tr|Q6GMX4|Q6GMX4_HUMAN:tr|Q6PIQ7|Q6PIQ7_HUMAN:tr|Q6IPQ0|Q6IPQ0_HUMAN:tr|S6C4R7|S6C4R7_HUMAN:tr|S6BGF9|S6BGF9_HUMAN:tr|S6B286|S6B286_HUMAN:tr|S6AWE6|S6AWE6_HUMAN:tr|Q6GMV…	Carbamidomethylation	66 21 32 77 87 92 96 86 90 85 63 54 73 77 51 90	SGC(+57.02)SSYLSLTRSAEPK	CID
7	TBC-1-aMSMS-40(63)-1uL.mzdata.xml	9600	VDQRHELELGGGEQFLNKR	3457	19	70	19	742.381	3	16.9	34700	2224.13	-5.8			74 62 38 50 49 54 61 55 61 74 83 77 87 88 91 94 82 76 82	VDQRHELELGGGEQFLNKR	CID
7	TBC-1-aMSMS-40(63)-1uL.mzdata.xml	-	ELR	206	3	70	3	209.139	2	1		416.238	62.2			79 80 51	ELR	CID
7	TBC-1-aMSMS-40(63)-1uL.mzdata.xml	2242	AALPSLPR	2797	8	70	8	412.753	2	13.38	8730	823.491	0.9			88 90 57 24 76 88 57 79	AALPSLPR	CID
7	TBC-1-aMSMS-40(63)-1uL.mzdata.xml	-	HSNHASSLSGR	3550	11	69	11	576.798	2	17.38		1151.54	33.4	tr|A0A024QZJ6|A0A024QZJ6_HUMAN:tr|A0A024QZJ4|A0A024QZJ4_HUMAN:P35749|MYH11_HUMAN:tr|B1PS43|B1PS43_HUMAN		80 85 61 48 88 88 89 91 72 15 43	HSNHASSLSGR	CID
7	TBC-1-aMSMS-40(63)-1uL.mzdata.xml	6486	TPLQGSPC(+57.02)LPR	3129	11	69	11	613.321	2	15.11	7090	1224.63	-1		Carbamidomethylation	67 63 96 93 76 87 56 46 79 37 57	TPLQGSPC(+57.02)LPR	CID
7	TBC-1-aMSMS-40(63)-1uL.mzdata.xml	2071	VDANEPR	2518	7	69	7	400.733	2	11.77	517	799.382	86.5			87 92 90 39 32 54 88	VDANEPR	CID
7	TBC-1-aMSMS-40(63)-1uL.mzdata.xml	10209	NGDPLGMTGFPSGAGR	2798	16	69	16	767.342	2	13.44	6570	1532.7	-22.8	tr|A0A087WTA8|A0A087WTA8_HUMAN:P08123|CO1A2_HUMAN:tr|A0A0S2Z3H5|A0A0S2Z3H5_HUMAN		59 33 85 92 93 69 92 93 74 88 41 24 10 76 76 96	NGDPLGMTGFPSGAGR	CID
7	TBC-1-aMSMS-40(63)-1uL.mzdata.xml	884	GPENR	207	5	68	5	286.637	2	0.99	23.4	571.271	-20.8			48 65 82 79 68	GPENR	CID
7	TBC-1-aMSMS-40(63)-1uL.mzdata.xml	7138	ENQTTPRGPVALAQWPR	2718	17	68	17	640.987	3	13.1	20100	1920	-29.1			82 83 86 84 81 63 70 69 72 67 54 37 75 69 38 37 90	ENQTTPRGPVALAQWPR	CID
7	TBC-1-aMSMS-40(63)-1uL.mzdata.xml	10538	GLNDGLLGPLGSVPPR	3037	16	68	16	781.404	2	14.72	16600	1560.86	-44.6			18 49 28 75 65 95 94 50 89 95 68 77 72 41 78 92	GLNDGLLGPLGSVPPR	CID
7	TBC-1-aMSMS-40(63)-1uL.mzdata.xml	3339	NPQGYVLR	3505	8	67	8	473.741	2	17.11	838	945.503	-37			40 38 31 60 89 91 96 97	NPQGYVLR	CID
7	TBC-1-aMSMS-40(63)-1uL.mzdata.xml	13632	GPLGPMGPPGLAGPLWSGR	2899	19	67	19	908.933	2	14	6970	1815.95	-51.1	P02452|CO1A1_HUMAN:tr|D3DTX7|D3DTX7_HUMAN		78 82 95 74 81 86 84 86 80 48 83 79 52 70 62 50 20 8 62	GPLGPMGPPGLAGPLWSGR	CID
7	TBC-1-aMSMS-40(63)-1uL.mzdata.xml	7619	LAAEEK	3265	6	67	6	660.347	1	15.8	846	659.349	-14.3			86 82 54 63 57 61	LAAEEK	CID
7	TBC-1-aMSMS-40(63)-1uL.mzdata.xml	-	NKVDLMKVSR	3259	10	67	10	595.316	2	15.81		1188.66	-40			54 54 95 94 87 44 63 56 54 68	NKVDLMKVSR	CID
7	TBC-1-aMSMS-40(63)-1uL.mzdata.xml	2745	LATVMPPR	2855	8	67	8	442.765	2	13.83	6190	883.495	22.8			96 95 93 86 71 26 24 45	LATVMPPR	CID
7	TBC-1-aMSMS-40(63)-1uL.mzdata.xml	3589	TLEVSSSPR	2853	9	67	9	488.252	2	13.83	2980	974.503	-14.7			60 75 78 77 68 44 46 65 89	TLEVSSSPR	CID
7	TBC-1-aMSMS-40(63)-1uL.mzdata.xml	3022	VTGNQGLPK	2699	9	66	9	457.209	2	12.95	290	912.503	-108.7			73 73 19 67 71 59 88 59 86	VTGNQGLPK	CID
7	TBC-1-aMSMS-40(63)-1uL.mzdata.xml	5402	VEYGTLDALGAEDVPR	2878	16	66	16	568.947	3	13.88	6150	1703.84	-11.1			71 82 74 59 82 86 81 61 68 41 73 77 71 29 21 74	VEYGTLDALGAEDVPR	CID
7	TBC-1-aMSMS-40(63)-1uL.mzdata.xml	2242	VGPVAEPR	2802	8	66	8	412.753	2	13.38	8730	823.455	45			77 33 54 79 65 45 79 92	VGPVAEPR	CID
7	TBC-1-aMSMS-40(63)-1uL.mzdata.xml	2616	VATYSTTK	2807	8	65	8	435.775	2	13.74	158000	869.449	99.5			89 94 95 85 73 28 23 39	VATYSTTK	CID
7	TBC-1-aMSMS-40(63)-1uL.mzdata.xml	13053	MGKEC(+57.02)WLLSRSGNTK	3455	15	65	15	883.898	2	16.9	5360	1765.86	-44.9		Carbamidomethylation	46 24 73 82 37 44 94 96 90 52 23 45 85 90 97	MGKEC(+57.02)WLLSRSGNTK	CID
7	TBC-1-aMSMS-40(63)-1uL.mzdata.xml	3613	ENAR	2998	4	65	4	489.272	1	14.46	2150	488.234	62.1			82 46 50 80	ENAR	CID
7	TBC-1-aMSMS-40(63)-1uL.mzdata.xml	9652	TPELLQQVDFAAR	3580	13	65	13	744.381	2	17.51	1140	1486.78	-20.1	tr|H6VRF9|H6VRF9_HUMAN:tr|H6VRG0|H6VRG0_HUMAN:P04264|K2C1_HUMAN:tr|H6VRF8|H6VRF8_HUMAN:tr|H6VRG3|H6VRG3_HUMAN:tr|H6VRG1|H6VRG1_HUMAN:tr|H6VRG2|H6VRG2_HUMAN		48 45 49 90 93 85 69 79 88 69 25 27 77	TPELLQQVDFAAR	CID
7	TBC-1-aMSMS-40(63)-1uL.mzdata.xml	3979	LGSLPFGAPR	3115	10	65	10	507.79	2	15.02	1420	1013.57	-0.1			90 72 86 91 66 27 11 46 70 89	LGSLPFGAPR	CID
7	TBC-1-aMSMS-40(63)-1uL.mzdata.xml	3976	LDTYPMFK	3130	8	65	8	507.745	2	15.19	3950	1013.49	-14.1			77 69 73 59 51 41 54 93	LDTYPMFK	CID
7	TBC-1-aMSMS-40(63)-1uL.mzdata.xml	12070	WMGPAGLLGAMNGQQR	3038	16	65	16	843.904	2	14.64	3660	1685.81	-11.5	tr|A0A140TA44|A0A140TA44_HUMAN:tr|F5GXS0|F5GXS0_HUMAN:tr|A0A0G2JL54|A0A0G2JL54_HUMAN:tr|A0A140TA49|A0A140TA49_HUMAN:tr|A0A0G2JPR0|A0A0G2JPR0_HUMAN		72 83 50 82 93 92 98 61 37 63 40 76 48 62 25 50	WMGPAGLLGAMNGQQR	CID
7	TBC-1-aMSMS-40(63)-1uL.mzdata.xml	-	SAPLTAVMR	2834	9	64	9	473.268	2	13.65		944.511	11	Q16853|AOC3_HUMAN:O75106|AOC2_HUMAN		49 33 19 88 87 89 88 55 68	SAPLTAVMR	CID
7	TBC-1-aMSMS-40(63)-1uL.mzdata.xml	2982	TSGNLYPR	3189	8	64	8	454.265	2	15.26	376	906.456	65.1			55 50 15 63 80 81 75 88	TSGNLYPR	CID
7	TBC-1-aMSMS-40(63)-1uL.mzdata.xml	-	LVDDEMK	3320	7	63	7	425.245	2	16.16		848.395	93.8			91 96 95 70 32 29 32	LVDDEMK	CID
7	TBC-1-aMSMS-40(63)-1uL.mzdata.xml	2894	VVFVLPPK	2890	8	63	8	449.769	2	14	11100	897.569	-51.6			80 89 90 79 75 26 21 46	VVFVLPPK	CID
7	TBC-1-aMSMS-40(63)-1uL.mzdata.xml	2893	RVGLLANR	2477	8	63	8	449.757	2	11.58	1140	897.551	-57.6			75 90 77 90 55 24 19 73	RVGLLANR	CID
7	TBC-1-aMSMS-40(63)-1uL.mzdata.xml	-	LQVR	349	4	63	4	258.168	2	1.74		514.323	-3.1			94 81 38 39	LQVR	CID
7	TBC-1-aMSMS-40(63)-1uL.mzdata.xml	8718	KNPWLVDVAAPLGLAGPSGPR	3439	21	63	21	705.713	3	16.86	21100	2114.16	-22.2	P02452|CO1A1_HUMAN:tr|A0A087WTA8|A0A087WTA8_HUMAN:P08123|CO1A2_HUMAN:tr|A0A0S2Z3H5|A0A0S2Z3H5_HUMAN		39 41 22 62 67 57 69 55 52 63 84 82 74 91 82 56 75 76 29 46 92	KNPWLVDVAAPLGLAGPSGPR	CID
7	TBC-1-aMSMS-40(63)-1uL.mzdata.xml	851	LLTSK	4172	5	63	5	281.191	2	21.35	2590	560.353	25.2			77 75 41 46 74	LLTSK	CID
7	TBC-1-aMSMS-40(63)-1uL.mzdata.xml	1971	NLQVASTEC(+57.02)R	2773	10	62	10	393.219	3	13.34	3670	1176.56	67.8		Carbamidomethylation	37 50 70 77 68 66 59 34 66 90	NLQVASTEC(+57.02)R	CID
7	TBC-1-aMSMS-40(63)-1uL.mzdata.xml	6104	AVALPK	3282	6	62	6	598.307	1	16	1340	597.385	-143			37 39 23 93 82 97	AVALPK	CID
7	TBC-1-aMSMS-40(63)-1uL.mzdata.xml	7916	GFLGLLGSTASGHK	2842	14	62	14	672.826	2	13.83	14100	1343.72	-61.5			41 78 77 71 93 86 48 48 24 20 60 37 84 96	GFLGLLGSTASGHK	CID
7	TBC-1-aMSMS-40(63)-1uL.mzdata.xml	6121	AMNEWC(+57.02)LLSGWGNTR	3467	15	62	15	598.946	3	16.94	15200	1793.8	10.2		Carbamidomethylation	57 43 26 33 32 49 90 95 95 75 72 55 68 67 66	AMNEWC(+57.02)LLSGWGNTR	CID
7	TBC-1-aMSMS-40(63)-1uL.mzdata.xml	9497	VAEHNLTLLEGNEKFLNAAK	3442	20	61	20	737.707	3	16.86	50900	2210.17	-32			37 40 27 40 39 50 50 72 95 95 84 82 79 82 82 84 22 18 68 83	VAEHNLTLLEGNEKFLNAAK	CID
7	TBC-1-aMSMS-40(63)-1uL.mzdata.xml	9298	ATSC(+57.02)VLGPLGAAWR	2619	14	61	14	729.839	2	12.56	54.1	1457.74	-56		Carbamidomethylation	45 52 68 80 78 51 10 48 67 43 80 82 69 86	ATSC(+57.02)VLGPLGAAWR	CID
7	TBC-1-aMSMS-40(63)-1uL.mzdata.xml	6486	TPLQGSSLGLPR	3123	12	61	12	613.321	2	15.11	7090	1224.68	-45.3			55 51 91 91 73 74 22 25 8 72 79 93	TPLQGSSLGLPR	CID
7	TBC-1-aMSMS-40(63)-1uL.mzdata.xml	6198	QGLRMGFPAAR	2879	11	61	11	602.295	2	13.98	14200	1202.63	-48.5			56 41 89 91 89 50 70 44 68 31 40	QGLRMGFPAAR	CID
7	TBC-1-aMSMS-40(63)-1uL.mzdata.xml	10081	WFKPC(+57.02)HRPTLDNDLMLLK	3743	18	61	18	762.059	3	18.58	5280	2283.17	-3.9		Carbamidomethylation	35 37 20 21 22 22 60 56 82 93 86 56 63 79 79 90 95 94	WFKPC(+57.02)HRPTLDNDLMLLK	CID
7	TBC-1-aMSMS-40(63)-1uL.mzdata.xml	5023	KLPYALGWR	2729	9	60	9	552.327	2	13.12	3140	1102.63	10.3			59 71 86 92 34 39 28 54 81	KLPYALGWR	CID
7	TBC-1-aMSMS-40(63)-1uL.mzdata.xml	2553	DQLFDAR	2962	7	60	7	432.751	2	14.33	144	863.414	85.2			67 55 75 37 69 44 77	DQLFDAR	CID
7	TBC-1-aMSMS-40(63)-1uL.mzdata.xml	-	HQDMDRPLR	2702	9	60	9	389.872	3	12.98		1166.56	28			39 40 73 76 79 72 31 49 82	HQDMDRPLR	CID
7	TBC-1-aMSMS-40(63)-1uL.mzdata.xml	1239	LMHLHHSK	3157	8	60	8	334.845	3	15.31	10800	1001.52	-8.7			75 71 75 85 77 37 24 38	LMHLHHSK	CID
7	TBC-1-aMSMS-40(63)-1uL.mzdata.xml	5677	TVDMFVLLPK	3335	10	59	10	581.81	2	16.25	3410	1161.65	-35.4			76 83 85 37 22 22 76 74 38 81	TVDMFVLLPK	CID
7	TBC-1-aMSMS-40(63)-1uL.mzdata.xml	2681	LSATENNK	3238	8	59	8	438.765	2	15.74	3430	875.435	91.2			63 44 31 50 61 50 78 96	LSATENNK	CID
7	TBC-1-aMSMS-40(63)-1uL.mzdata.xml	10193	NLHVALWC(+57.02)NTLDNDLMLVR	3718	19	59	19	766.407	3	18.37	5360	2296.15	23.5		Carbamidomethylation	33 44 26 26 55 69 54 50 68 82 90 89 67 55 52 60 85 49 66	NLHVALWC(+57.02)NTLDNDLMLVR	CID
7	TBC-1-aMSMS-40(63)-1uL.mzdata.xml	1883	NPR	3298	3	59	3	386.228	1	16.02	890	385.207	33.6			71 57 46	NPR	CID
7	TBC-1-aMSMS-40(63)-1uL.mzdata.xml	5530	NALPFPC(+57.02)AMK	3655	10	59	10	574.816	2	17.96	1310	1147.55	58		Carbamidomethylation	39 49 86 80 69 51 35 68 48 61	NALPFPC(+57.02)AMK	CID
7	TBC-1-aMSMS-40(63)-1uL.mzdata.xml	11870	WMGPAGLLGASAANGAAR	3278	18	58	18	835.904	2	15.96	7320	1669.84	-25.1	tr|A0A140TA44|A0A140TA44_HUMAN:tr|F5GXS0|F5GXS0_HUMAN:tr|A0A0G2JL54|A0A0G2JL54_HUMAN:tr|A0A140TA49|A0A140TA49_HUMAN:tr|A0A0G2JPR0|A0A0G2JPR0_HUMAN		71 83 65 88 92 88 97 65 9 57 26 18 32 25 29 34 81 89	WMGPAGLLGASAANGAAR	CID
7	TBC-1-aMSMS-40(63)-1uL.mzdata.xml	5422	AVAGPLGMLGPR	2642	12	58	12	569.788	2	12.77	13700	1137.63	-62.9			52 60 93 90 92 65 49 71 52 10 20 44	AVAGPLGMLGPR	CID
7	TBC-1-aMSMS-40(63)-1uL.mzdata.xml	7911	MSHLGK	2842	6	58	6	672.405	1	13.38	8990	671.342	82.5			60 57 63 46 39 80	MSHLGK	CID
7	TBC-1-aMSMS-40(63)-1uL.mzdata.xml	6520	APVLGLLPPSHK	3095	12	58	12	614.825	2	15.11	173	1227.73	-79.5			37 32 32 61 72 88 79 66 59 68 45 54	APVLGLLPPSHK	CID
7	TBC-1-aMSMS-40(63)-1uL.mzdata.xml	10703	FHNATKGLQSNTQK	3558	14	58	14	787.378	2	17.46	2040	1572.8	-38.3			77 54 38 69 71 80 59 74 41 40 52 44 35 73	FHNATKGLQSNTQK	CID
7	TBC-1-aMSMS-40(63)-1uL.mzdata.xml	2986	VEMMGVDK	3189	8	57	8	454.755	2	15.41	887	907.414	88.2			59 67 45 38 41 72 57 78	VEMMGVDK	CID
7	TBC-1-aMSMS-40(63)-1uL.mzdata.xml	-	APTTNGLAGASHHAGPK	2782	17	57	17	793.886	2	13.37		1585.8	-24.3			40 35 30 25 74 71 96 96 80 86 27 18 45 89 73 50 34	APTTNGLAGASHHAGPK	CID
7	TBC-1-aMSMS-40(63)-1uL.mzdata.xml	1874	FGMAMTMLPR	2893	10	57	10	385.531	3	13.98	4610	1153.54	21.9			65 44 88 78 70 67 63 34 18 41	FGMAMTMLPR	CID
7	TBC-1-aMSMS-40(63)-1uL.mzdata.xml	10839	LEQLGLAGAAAFTAPR	2752	16	57	16	793.392	2	13.36	41500	1584.86	-58.8			41 43 73 92 71 91 90 63 78 25 16 12 17 61 46 90	LEQLGLAGAAAFTAPR	CID
7	TBC-1-aMSMS-40(63)-1uL.mzdata.xml	3629	FFYETAMSFVAR	3509	12	57	12	490.244	3	17.19	166	1467.69	17.2	tr|B7ZW00|B7ZW00_HUMAN:tr|D9ZGF2|D9ZGF2_HUMAN:P12111|CO6A3_HUMAN		44 43 48 62 55 46 68 71 66 60 54 63	FFYETAMSFVAR	CID
7	TBC-1-aMSMS-40(63)-1uL.mzdata.xml	13053	TSAGQDMTLLSSRGNTK	3458	17	56	17	883.898	2	16.9	5360	1765.86	-46.3			41 48 60 28 21 27 79 82 94 93 78 18 17 35 66 81 93	TSAGQDMTLLSSRGNTK	CID
7	TBC-1-aMSMS-40(63)-1uL.mzdata.xml	-	LLNR	466	4	56	4	258.171	2	2.31		514.323	9.9			92 48 22 61	LLNR	CID
7	TBC-1-aMSMS-40(63)-1uL.mzdata.xml	-	FTLDK	2408	5	55	5	312.18	2	11.14		622.333	19.9			94 90 39 30 24	FTLDK	CID
7	TBC-1-aMSMS-40(63)-1uL.mzdata.xml	11870	SVMGPAGLLC(+57.02)GTDAPPK	3273	17	55	17	835.904	2	15.96	7320	1669.82	-13.7		Carbamidomethylation	60 57 62 54 85 95 88 95 56 26 26 50 32 34 33 33 51	SVMGPAGLLC(+57.02)GTDAPPK	CID
7	TBC-1-aMSMS-40(63)-1uL.mzdata.xml	14795	SC(+57.02)AAAGTQC(+57.02)NLSEGGGNTR	3388	19	55	19	955.939	2	16.48	2680	1909.8	33.4		Carbamidomethylation	49 55 90 97 98 86 86 77 41 30 91 82 49 44 17 9 16 12 21	SC(+57.02)AAAGTQC(+57.02)NLSEGGGNTR	CID
7	TBC-1-aMSMS-40(63)-1uL.mzdata.xml	-	QPSFLGR	2902	7	55	7	402.739	2	13.98		803.429	43.7	tr|B4DW52|B4DW52_HUMAN:tr|B4E3A4|B4E3A4_HUMAN:tr|Q8WVW5|Q8WVW5_HUMAN:P60709|ACTB_HUMAN:tr|Q53GK6|Q53GK6_HUMAN:tr|Q53G76|Q53G76_HUMAN:tr|Q1KLZ0|Q1KLZ0_HUMAN:tr|Q53G99|Q53G99_HUMAN:P63261|ACTG_HUMAN:tr|A0A2R8Y793|A0A2R8Y793_HUMAN		38 34 59 78 62 27 86	QPSFLGR	CID
7	TBC-1-aMSMS-40(63)-1uL.mzdata.xml	12181	TQSSGSGPK	3634	9	55	9	848.416	1	17.93	94.6	847.404	6.3	tr|B7ZLE5|B7ZLE5_HUMAN:tr|A0A024R462|A0A024R462_HUMAN		82 73 56 71 52 60 10 15 75	TQSSGSGPK	CID
7	TBC-1-aMSMS-40(63)-1uL.mzdata.xml	11466	GPLGSQALAPQGTNGLLGPLEPPNR	2967	25	55	25	818.751	3	14.3	26700	2453.3	-28.9			68 75 89 44 63 75 82 82 32 23 61 14 20 59 52 80 79 37 52 79 56 40 35 21 46	GPLGSQALAPQGTNGLLGPLEPPNR	CID
7	TBC-1-aMSMS-40(63)-1uL.mzdata.xml	6287	GPMPTSGSGALGPMAGEDGK	2904	20	54	20	606.291	3	14.01	5270	1815.81	21.1			22 38 38 25 34 67 49 79 86 94 97 80 62 66 67 43 72 30 8 33	GPMPTSGSGALGPMAGEDGK	CID
7	TBC-1-aMSMS-40(63)-1uL.mzdata.xml	9668	TWVQVGTVMADGPK	2823	14	54	14	744.869	2	13.63	6340	1487.74	-14.5			73 79 87 90 93 73 28 21 56 32 61 10 20 40	TWVQVGTVMADGPK	CID
7	TBC-1-aMSMS-40(63)-1uL.mzdata.xml	-	GNPGTLAPWNAVNGNLGPLGGYTSK	2952	25	54	25	819.08	3	14.23		2454.23	-4			51 79 62 25 45 55 65 57 59 63 45 44 56 39 51 69 48 66 79 49 45 68 52 38 51	GNPGTLAPWNAVNGNLGPLGGYTSK	CID
7	TBC-1-aMSMS-40(63)-1uL.mzdata.xml	-	FTNAALLSSLNGDPDK	4047	16	54	16	831.934	2	20.44		1661.83	16.6			44 43 38 29 35 85 91 80 68 70 27 44 71 41 65 40	FTNAALLSSLNGDPDK	CID
7	TBC-1-aMSMS-40(63)-1uL.mzdata.xml	7533	FGPGLLAGTASHGK	3064	14	54	14	656.832	2	14.84	8090	1311.69	-34.1			51 31 80 67 89 86 63 7 13 19 30 52 74 96	FGPGLLAGTASHGK	CID
7	TBC-1-aMSMS-40(63)-1uL.mzdata.xml	-	KDVLGLSNWSETALPKFK	3700	18	54	18	678.351	3	18.28		2032.1	-33.1	tr|A0A024R1N1|A0A024R1N1_HUMAN:P35579|MYH9_HUMAN:tr|A0A0U4BW16|A0A0U4BW16_HUMAN		44 41 32 40 12 38 21 27 17 67 76 73 78 91 79 82 66 92	KDVLGLSNWSETALPKFK	CID
7	TBC-1-aMSMS-40(63)-1uL.mzdata.xml	17442	AFAFNLDVGVGELSSGMLNAAK	3447	22	54	22	1106.06	2	16.85	3580	2210.1	-3			48 50 79 71 35 49 89 71 8 21 11 78 89 73 20 5 24 70 70 79 72 79	AFAFNLDVGVGELSSGMLNAAK	CID
7	TBC-1-aMSMS-40(63)-1uL.mzdata.xml	2745	LATVGGNPR	2858	9	54	9	442.765	2	13.83	6190	883.487	31.2			96 95 92 77 28 11 24 19 45	LATVGGNPR	CID
7	TBC-1-aMSMS-40(63)-1uL.mzdata.xml	-	DTNWPGPVQAQLGHFGKNEGK	2847	21	53	21	760.712	3	13.72		2279.11	2.7			39 33 46 41 37 67 86 85 80 80 65 72 33 60 51 23 38 44 32 34 69	DTNWPGPVQAQLGHFGKNEGK	CID
7	TBC-1-aMSMS-40(63)-1uL.mzdata.xml	6109	DSDVLSPVAHR	3810	11	53	11	598.342	2	18.93	18.6	1194.6	58.3			70 63 50 52 79 66 33 71 25 29 44	DSDVLSPVAHR	CID
7	TBC-1-aMSMS-40(63)-1uL.mzdata.xml	1628	FVHLNSFSR	2760	9	53	9	369.562	3	13.24	2090	1105.57	88.3			35 37 45 61 48 38 69 68 77	FVHLNSFSR	CID
7	TBC-1-aMSMS-40(63)-1uL.mzdata.xml	-	FDVVK	2403	5	53	5	304.194	2	11.11		606.338	60.2			48 57 77 44 38	FDVVK	CID
7	TBC-1-aMSMS-40(63)-1uL.mzdata.xml	7720	RGHHRNVTVPR	3035	11	53	11	664.829	2	14.18	20500	1327.73	-68.3			32 14 24 37 69 56 70 72 63 60 81	RGHHRNVTVPR	CID
7	TBC-1-aMSMS-40(63)-1uL.mzdata.xml	13632	GPLGGNGGPVAPAGPSSSPLK	2903	21	53	21	908.933	2	14	6970	1815.95	-52.4	Q7Z406|MYH14_HUMAN		69 89 91 60 15 39 25 85 92 60 41 33 88 71 71 29 25 51 16 25 29	GPLGGNGGPVAPAGPSSSPLK	CID
7	TBC-1-aMSMS-40(63)-1uL.mzdata.xml	-	FTLDK	2399	5	52	5	312.18	2	11.08		622.333	19.5			90 86 34 29 22	FTLDK	CID
7	TBC-1-aMSMS-40(63)-1uL.mzdata.xml	9714	AAWVHVDVLQTAEQFLNAVK	3473	20	52	20	747.051	3	16.94	3290	2238.18	-22.4			38 35 21 17 18 20 24 37 55 74 79 68 61 65 78 84 66 65 66 79	AAWVHVDVLQTAEQFLNAVK	CID
7	TBC-1-aMSMS-40(63)-1uL.mzdata.xml	10068	VVARYRTDLTGGGNLAHELLK	3692	21	52	21	761.732	3	18.28	8090	2282.25	-33.3			33 34 18 18 18 18 17 67 85 89 49 46 52 70 82 65 55 50 44 86 94	VVARYRTDLTGGGNLAHELLK	CID
7	TBC-1-aMSMS-40(63)-1uL.mzdata.xml	-	TDHFLGPVQAGALGSFGPVGPAGK	2852	24	51	24	760.71	3	13.75		2279.17	-26.5	P02452|CO1A1_HUMAN:tr|A0A087WTA8|A0A087WTA8_HUMAN:P08123|CO1A2_HUMAN:tr|A0A0S2Z3H5|A0A0S2Z3H5_HUMAN:tr|D3DTX7|D3DTX7_HUMAN		35 37 19 24 80 79 82 77 79 79 54 68 71 18 40 45 43 62 63 30 37 38 29 44	TDHFLGPVQAGALGSFGPVGPAGK	CID
7	TBC-1-aMSMS-40(63)-1uL.mzdata.xml	8633	HHYDDLGALGPLGLAGPGSTR	3372	21	51	21	702.031	3	16.48	20400	2103.05	10.1	tr|A0A087WTA8|A0A087WTA8_HUMAN:P08123|CO1A2_HUMAN:tr|A0A0S2Z3H5|A0A0S2Z3H5_HUMAN		34 37 28 43 57 39 16 38 85 71 71 90 68 88 86 59 45 20 24 17 60	HHYDDLGALGPLGLAGPGSTR	CID
7	TBC-1-aMSMS-40(63)-1uL.mzdata.xml	17550	EAAHAALDVLEGYPGARSNQR	3469	21	51	21	1113.07	2	16.9	1820	2224.1	8.1			65 35 26 28 33 35 87 90 92 95 88 56 68 49 34 51 23 16 46 21 35	EAAHAALDVLEGYPGARSNQR	CID
7	TBC-1-aMSMS-40(63)-1uL.mzdata.xml	10068	TLQRHFNPNTLDNDLMLLK	3697	19	51	19	761.732	3	18.28	8090	2282.18	-4.7			62 38 15 16 16 29 27 18 65 86 95 86 59 50 24 29 71 87 95	TLQRHFNPNTLDNDLMLLK	CID
7	TBC-1-aMSMS-40(63)-1uL.mzdata.xml	10813	DPDSRHKASSNDVR	3214	14	51	14	792.388	2	15.55	2040	1582.74	10.2			56 39 67 54 59 43 55 51 30 24 56 67 39 73	DPDSRHKASSNDVR	CID
7	TBC-1-aMSMS-40(63)-1uL.mzdata.xml	10209	NDGPLGMTTSQEAGR	2787	15	51	15	767.342	2	13.44	6570	1532.69	-12.9			31 40 34 92 97 80 89 78 22 16 18 51 55 15 45	NDGPLGMTTSQEAGR	CID
7	TBC-1-aMSMS-40(63)-1uL.mzdata.xml	8604	TPNQPPSGALGPHK	3368	14	51	14	700.828	2	16.42	1650	1399.72	-57			40 46 56 60 29 41 56 29 56 65 52 65 69 44	TPNQPPSGALGPHK	CID
7	TBC-1-aMSMS-40(63)-1uL.mzdata.xml	10553	TNPGLGVAGANGVNPPK	3002	17	51	17	781.918	2	14.6	20200	1561.82	0.3			38 43 24 23 87 62 85 95 80 88 67 30 52 27 18 20 25	TNPGLGVAGANGVNPPK	CID
7	TBC-1-aMSMS-40(63)-1uL.mzdata.xml	10443	AKDTSVPWSSNSFK	3124	14	51	14	777.394	2	15.02	2560	1552.75	13.1			37 38 63 63 63 70 52 59 63 60 49 22 45 22	AKDTSVPWSSNSFK	CID
7	TBC-1-aMSMS-40(63)-1uL.mzdata.xml	9600	LVDMAEKWFGGGEQFLNAGR	3452	20	51	20	742.381	3	16.9	34700	2224.07	21.7			45 37 26 29 18 21 22 22 38 71 83 79 86 76 82 85 63 57 15 56	LVDMAEKWFGGGEQFLNAGR	CID
7	TBC-1-aMSMS-40(63)-1uL.mzdata.xml	-	DFVVK	2318	5	51	5	304.18	2	10.56		606.338	12.4			44 43 21 79 67	DFVVK	CID
7	TBC-1-aMSMS-40(63)-1uL.mzdata.xml	5872	QEFGLAHGYR	3539	10	51	10	589.331	2	17.25	586	1176.57	67.8			49 57 61 52 71 75 56 14 26 44	QEFGLAHGYR	CID
7	TBC-1-aMSMS-40(63)-1uL.mzdata.xml	9497	QVLLAEHEAEGVGVDFNNAAK	3438	21	50	21	737.707	3	16.86	50900	2210.1	0.9			27 32 23 28 37 48 55 81 90 94 48 57 29 78 66 21 20 48 52 66 62	QVLLAEHEAEGVGVDFNNAAK	CID
7	TBC-1-aMSMS-40(63)-1uL.mzdata.xml	6551	GDPLGLLGYAVR	3099	12	50	12	615.828	2	14.95	2920	1229.68	-27.9	tr|A0A140T902|A0A140T902_HUMAN:tr|A0A140TA52|A0A140TA52_HUMAN:tr|A0A140T8Y3|A0A140T8Y3_HUMAN:tr|A0A140T9C0|A0A140T9C0_HUMAN:tr|A0A140TA33|A0A140TA33_HUMAN:tr|A0A140TA41|A0A140TA41_HUMAN:P22105|TENX_HUMAN		39 44 26 82 85 93 63 26 30 19 21 78	GDPLGLLGYAVR	CID
7	TBC-1-aMSMS-40(63)-1uL.mzdata.xml	5677	ENVVTEALC(+57.02)K	3339	10	50	10	581.81	2	16.25	3410	1161.57	30.6		Carbamidomethylation	82 79 76 61 50 32 31 21 14 55	ENVVTEALC(+57.02)K	CID
7	TBC-1-aMSMS-40(63)-1uL.mzdata.xml	6287	GLTEVNTGALPGPGGPHSR	2908	19	50	19	606.291	3	14.01	5270	1815.92	-39.3			16 49 22 27 21 49 54 60 90 95 85 67 88 71 39 34 18 17 54	GLTEVNTGALPGPGGPHSR	CID
7	TBC-1-aMSMS-40(63)-1uL.mzdata.xml	10724	LNVLAMK	3554	7	50	7	788.388	1	17.42	1270	787.463	-104.6			75 38 39 29 46 56 67	LNVLAMK	CID
7	TBC-1-aMSMS-40(63)-1uL.mzdata.xml	2306	TLNSGALR	2790	8	50	8	416.247	2	13.1	618	830.461	22.4			46 62 67 78 39 28 21 60	TLNSGALR	CID
7	TBC-1-aMSMS-40(63)-1uL.mzdata.xml	16752	AVATPAGAVGERPALGGNGAGGHK	3440	24	50	24	1058.06	2	16.86	10200	2114.1	7.6	tr|A0A087WTA8|A0A087WTA8_HUMAN:P08123|CO1A2_HUMAN:tr|A0A0S2Z3H5|A0A0S2Z3H5_HUMAN:tr|A0A0S2Z3C0|A0A0S2Z3C0_HUMAN		38 45 18 21 21 92 88 95 95 89 93 55 16 23 57 39 56 60 46 62 23 15 29 21	AVATPAGAVGERPALGGNGAGGHK	CID
7	TBC-1-aMSMS-40(63)-1uL.mzdata.xml	-	MNAAAGTEC(+57.02)LLSGWGGTGR	3383	19	50	19	954.96	2	16.49		1907.86	22.4		Carbamidomethylation	27 30 60 82 92 69 61 61 63 61 80 79 37 52 11 25 18 8 27	MNAAAGTEC(+57.02)LLSGWGGTGR	CID

## Sheet: TBC2
Fraction	Source File	Feature	Peptide	Scan	Tag Length	ALC (%)	length	m/z	z	RT	Area	Mass	ppm	Accession	PTM	local confidence (%)	tag (>=0%)	mode
8	TBC-2-aMSMS-40(63)-1uL.mzdata.xml	993	LLLVAK	2803	6	97	6	328.74	2	13.37	928	655.463	3.6	tr|A0A024QZN4|A0A024QZN4_HUMAN:P18206|VINC_HUMAN:tr|V9HWK2|V9HWK2_HUMAN		91 100 99 99 99 99	LLLVAK	CID
8	TBC-2-aMSMS-40(63)-1uL.mzdata.xml	1393	YLYLR	2836	5	97	5	364.213	2	13.71	25600	726.406	6.5			96 98 96 99 99	YLYLR	CID
8	TBC-2-aMSMS-40(63)-1uL.mzdata.xml	758	TLLLK	2678	5	97	5	294.211	2	12.67	1710	586.405	3.9			95 97 98 99 97	TLLLK	CID
8	TBC-2-aMSMS-40(63)-1uL.mzdata.xml	1393	YLYLR	2840	5	96	5	364.213	2	13.71	25600	726.406	6.5			95 98 96 98 98	YLYLR	CID
8	TBC-2-aMSMS-40(63)-1uL.mzdata.xml	1714	AAC(+57.02)LLPK	2640	7	95	7	386.723	2	12.61	8060	771.431	0.4	P02768|ALBU_HUMAN	Carbamidomethylation	95 95 93 93 97 98 99	AAC(+57.02)LLPK	CID
8	TBC-2-aMSMS-40(63)-1uL.mzdata.xml	924	DLLFK	3073	5	95	5	318.192	2	14.92	3170	634.369	2			91 95 95 98 98	DLLFK	CID
8	TBC-2-aMSMS-40(63)-1uL.mzdata.xml	1177	LFVWK	3226	5	95	5	346.71	2	15.66	1070	691.406	0.3			97 96 94 93 96	LFVWK	CID
8	TBC-2-aMSMS-40(63)-1uL.mzdata.xml	1177	LFVWK	3222	5	95	5	346.71	2	15.66	1070	691.406	0.3			97 96 93 93 97	LFVWK	CID
8	TBC-2-aMSMS-40(63)-1uL.mzdata.xml	993	LLLVAK	2813	6	94	6	328.74	2	13.37	928	655.463	3.6	tr|A0A024QZN4|A0A024QZN4_HUMAN:P18206|VINC_HUMAN:tr|V9HWK2|V9HWK2_HUMAN		88 98 95 94 95 97	LLLVAK	CID
8	TBC-2-aMSMS-40(63)-1uL.mzdata.xml	1061	YLFVK	2843	5	94	5	335.203	2	13.66	3830	668.39	1.5			92 96 90 96 96	YLFVK	CID
8	TBC-2-aMSMS-40(63)-1uL.mzdata.xml	1587	YLDLPK	2857	6	93	6	374.716	2	13.66	1360	747.417	-0.2	O43707|ACTN4_HUMAN:tr|A0A0S2Z3G9|A0A0S2Z3G9_HUMAN:tr|B7Z565|B7Z565_HUMAN:tr|H9KV75|H9KV75_HUMAN:tr|A0A024R694|A0A024R694_HUMAN:P12814|ACTN1_HUMAN		92 94 86 94 97 98	YLDLPK	CID
8	TBC-2-aMSMS-40(63)-1uL.mzdata.xml	566	LQVR	244	4	92	4	258.167	2	1.21	506	514.323	-4.9			95 89 92 94	LQVR	CID
8	TBC-2-aMSMS-40(63)-1uL.mzdata.xml	567	LQVR	458	4	92	4	258.169	2	1.97	462	514.323	2.1			96 89 90 93	LQVR	CID
8	TBC-2-aMSMS-40(63)-1uL.mzdata.xml	1144	DFLYK	2766	5	92	5	343.181	2	13.14	2480	684.348	-0.7			90 91 90 93 96	DFLYK	CID
8	TBC-2-aMSMS-40(63)-1uL.mzdata.xml	1030	LFQVR	2672	5	92	5	331.704	2	12.63	1520	661.391	4.9			96 95 86 90 93	LFQVR	CID
8	TBC-2-aMSMS-40(63)-1uL.mzdata.xml	2296	LATVLSPR	2772	8	91	8	428.766	2	13.42	69700	855.518	0.2			98 97 98 95 94 87 77 89	LATVLSPR	CID
8	TBC-2-aMSMS-40(63)-1uL.mzdata.xml	566	LQVR	346	4	91	4	258.167	2	1.21	506	514.323	-4.9			93 90 91 92	LQVR	CID
8	TBC-2-aMSMS-40(63)-1uL.mzdata.xml	1144	DFLYK	2761	5	91	5	343.181	2	13.14	2480	684.348	-0.7			85 88 90 96 98	DFLYK	CID
8	TBC-2-aMSMS-40(63)-1uL.mzdata.xml	1650	LTVGELK	2731	7	86	7	380.241	2	12.99	3020	758.454	16.9			97 97 99 89 82 79 60	LTVGELK	CID
8	TBC-2-aMSMS-40(63)-1uL.mzdata.xml	2623	LFLFKVK	3676	7	86	7	447.776	2	18.39	790	893.574	-41.7			97 93 92 77 78 72 92	LFLFKVK	CID
8	TBC-2-aMSMS-40(63)-1uL.mzdata.xml	5184	QGAGVMGFLGPK	2928	12	86	12	581.289	2	14.08	2750	1160.6	-32.6	tr|Q6LAN8|Q6LAN8_HUMAN:tr|H9C5C5|H9C5C5_HUMAN:P02452|CO1A1_HUMAN		87 76 96 90 97 95 88 95 79 73 67 86	QGAGVMGFLGPK	CID
8	TBC-2-aMSMS-40(63)-1uL.mzdata.xml	1884	ELANLLK	3026	7	85	7	400.749	2	14.6	1350	799.48	4.6	Q15582|BGH3_HUMAN:tr|Q53GU8|Q53GU8_HUMAN:tr|A0A0S2Z4Q2|A0A0S2Z4Q2_HUMAN		61 74 89 85 94 97 97	ELANLLK	CID
8	TBC-2-aMSMS-40(63)-1uL.mzdata.xml	954	AVLTLK	2975	6	85	6	322.721	2	14.4	4350	643.427	1.4			60 68 92 94 98 98	AVLTLK	CID
8	TBC-2-aMSMS-40(63)-1uL.mzdata.xml	5339	QGAGVFGFLGPK	2581	12	85	12	589.288	2	12.18	4800	1176.63	-58.2			65 48 95 88 95 92 79 91 88 84 95 98	QGAGVFGFLGPK	CID
8	TBC-2-aMSMS-40(63)-1uL.mzdata.xml	924	DLLFK	3077	5	85	5	318.192	2	14.92	3170	634.369	2			60 71 96 98 98	DLLFK	CID
8	TBC-2-aMSMS-40(63)-1uL.mzdata.xml	2203	VATVSPLR	2735	8	84	8	421.759	2	13.22	228000	841.502	1.7			97 96 96 95 90 51 66 87	VATVSPLR	CID
8	TBC-2-aMSMS-40(63)-1uL.mzdata.xml	758	TLLLK	2683	5	84	5	294.211	2	12.67	1710	586.405	3.9			59 72 95 99 99	TLLLK	CID
8	TBC-2-aMSMS-40(63)-1uL.mzdata.xml	2203	VATVSPLR	2741	8	84	8	421.759	2	13.22	228000	841.502	1.7			95 95 94 90 89 52 67 92	VATVSPLR	CID
8	TBC-2-aMSMS-40(63)-1uL.mzdata.xml	2191	APTVVTPR	2771	8	84	8	420.768	2	13.22	2870	839.486	40.9			90 87 94 86 77 71 78 88	APTVVTPR	CID
8	TBC-2-aMSMS-40(63)-1uL.mzdata.xml	5615	WLGNLGFLGPK	2687	11	84	11	601.298	2	12.87	10200	1200.67	-69.7			73 94 77 91 98 86 93 81 57 80 92	WLGNLGFLGPK	CID
8	TBC-2-aMSMS-40(63)-1uL.mzdata.xml	954	AVLTLK	2980	6	83	6	322.721	2	14.4	4350	643.427	1.4			55 65 91 93 98 98	AVLTLK	CID
8	TBC-2-aMSMS-40(63)-1uL.mzdata.xml	1807	LLVFPAK	3298	7	83	7	394.257	2	16.07	534	786.5	-1.8			96 96 92 77 44 86 93	LLVFPAK	CID
8	TBC-2-aMSMS-40(63)-1uL.mzdata.xml	1937	KMLEMR	2847	6	83	6	404.253	2	13.63	1660	806.414	96.8			89 91 93 89 65 71	KMLEMR	CID
8	TBC-2-aMSMS-40(63)-1uL.mzdata.xml	4115	TPLNLDNNR	3128	9	82	9	528.767	2	15.21	3480	1055.54	-15.3	tr|Q6FHG6|Q6FHG6_HUMAN:P51888|PRELP_HUMAN		76 73 98 95 91 85 69 63 92	TPLNLDNNR	CID
8	TBC-2-aMSMS-40(63)-1uL.mzdata.xml	-	LHQDNDPNLPR	2692	11	81	11	659.813	2	12.77		1317.64	-24			88 89 81 85 80 82 70 77 86 66 88	LHQDNDPNLPR	CID
8	TBC-2-aMSMS-40(63)-1uL.mzdata.xml	1886	KLTPTLK	2765	7	81	7	400.772	2	13.2	2960	799.517	15.5			89 70 50 67 95 99 98	KLTPTLK	CID
8	TBC-2-aMSMS-40(63)-1uL.mzdata.xml	2062	VAGDPLPR	2790	8	79	8	412.753	2	13.22	7280	823.455	44.1			92 94 75 73 44 85 79 94	VAGDPLPR	CID
8	TBC-2-aMSMS-40(63)-1uL.mzdata.xml	2296	LATVDLPK	2768	8	79	8	428.766	2	13.42	69700	855.506	13.3			98 97 96 82 76 77 38 67	LATVDLPK	CID
8	TBC-2-aMSMS-40(63)-1uL.mzdata.xml	2143	TYWHAR	2711	6	78	6	417.228	2	12.84	474	832.398	53.3			82 83 69 73 78 84	TYWHAR	CID
8	TBC-2-aMSMS-40(63)-1uL.mzdata.xml	1061	YLFVK	2845	5	78	5	335.203	2	13.66	3830	668.39	1.5			91 96 90 60 54	YLFVK	CID
8	TBC-2-aMSMS-40(63)-1uL.mzdata.xml	219	F	219	1	78	1	166.099	1	0.98	96.7	165.079	75.4			78	F	CID
8	TBC-2-aMSMS-40(63)-1uL.mzdata.xml	5184	ANAGVMGFLGPK	2918	12	78	12	581.289	2	14.08	2750	1160.6	-32.6	tr|Q6LAN8|Q6LAN8_HUMAN:tr|H9C5C5|H9C5C5_HUMAN:P02452|CO1A1_HUMAN		43 50 85 71 88 90 78 88 75 76 93 97	ANAGVMGFLGPK	CID
8	TBC-2-aMSMS-40(63)-1uL.mzdata.xml	2631	YLTWGTR	2917	7	77	7	448.735	2	14.03	1830	895.455	0.9			95 97 94 71 39 67 80	YLTWGTR	CID
8	TBC-2-aMSMS-40(63)-1uL.mzdata.xml	2411	VMAPLSPR	2901	8	77	8	435.775	2	13.6	125000	869.479	64.1			88 82 68 60 86 81 59 91	VMAPLSPR	CID
8	TBC-2-aMSMS-40(63)-1uL.mzdata.xml	2062	VPGVSLPR	2795	8	76	8	412.753	2	13.22	7280	823.492	-0.1			82 45 23 79 90 96 97 98	VPGVSLPR	CID
8	TBC-2-aMSMS-40(63)-1uL.mzdata.xml	-	NMNLYPR	3167	7	74	7	454.23	2	15.37		906.438	7.3			75 80 78 86 82 51 68	NMNLYPR	CID
8	TBC-2-aMSMS-40(63)-1uL.mzdata.xml	-	EKAQLGSKDGDFK	3616	13	74	13	711.875	2	17.97		1421.72	13.9	P07585|PGS2_HUMAN:tr|Q6FH10|Q6FH10_HUMAN		79 79 71 73 88 29 33 83 90 65 87 93 92	EKAQLGSKDGDFK	CID
8	TBC-2-aMSMS-40(63)-1uL.mzdata.xml	1565	LMVAPSK	2952	7	74	7	373.235	2	14.18	1790	744.42	46.9			92 95 95 86 51 35 65	LMVAPSK	CID
8	TBC-2-aMSMS-40(63)-1uL.mzdata.xml	3694	TQALVELLK	3486	9	73	9	507.814	2	17.15	601	1013.61	0.6			59 67 89 95 86 39 41 89 97	TQALVELLK	CID
8	TBC-2-aMSMS-40(63)-1uL.mzdata.xml	2203	VATVHTSK	2816	8	73	8	421.759	2	13.22	228000	841.466	44.9			85 89 84 79 75 63 52 61	VATVHTSK	CID
8	TBC-2-aMSMS-40(63)-1uL.mzdata.xml	1439	RFSAVR	2932	6	73	6	368.21	2	14.11	1570	734.419	-17.9			91 97 88 35 38 89	RFSAVR	CID
8	TBC-2-aMSMS-40(63)-1uL.mzdata.xml	3803	LMSLVRGPR	3147	9	73	9	514.793	2	15.1	6570	1027.6	-23.7			91 90 91 95 88 77 18 29 76	LMSLVRGPR	CID
8	TBC-2-aMSMS-40(63)-1uL.mzdata.xml	4522	LDLPVPYLANHLFK	3446	14	72	14	547.286	3	16.97	4350	1638.91	-47.6			73 76 73 55 74 73 78 82 62 56 74 88 66 82	LDLPVPYLANHLFK	CID
8	TBC-2-aMSMS-40(63)-1uL.mzdata.xml	2285	MLVPVPAK	2858	8	72	8	427.748	2	13.73	3030	853.51	-33.9			52 70 89 88 68 49 66 95	MLVPVPAK	CID
8	TBC-2-aMSMS-40(63)-1uL.mzdata.xml	2411	VVTVSLPR	2802	8	72	8	435.775	2	13.6	125000	869.533	1.8			59 61 81 78 74 79 72 73	VVTVSLPR	CID
8	TBC-2-aMSMS-40(63)-1uL.mzdata.xml	5166	LAVLFALAVSR	3273	11	72	11	580.319	2	16.04	3180	1158.71	-76.2			86 93 95 90 44 30 79 77 77 46 76	LAVLFALAVSR	CID
8	TBC-2-aMSMS-40(63)-1uL.mzdata.xml	-	AVLGLGWVPK	2937	10	72	10	520.279	2	14.12		1038.62	-75.1	tr|A0A087X1N7|A0A087X1N7_HUMAN		55 73 91 70 74 35 57 76 89 98	AVLGLGWVPK	CID
8	TBC-2-aMSMS-40(63)-1uL.mzdata.xml	566	LQVR	335	4	72	4	258.167	2	1.21	506	514.323	-4.9			94 83 54 57	LQVR	CID
8	TBC-2-aMSMS-40(63)-1uL.mzdata.xml	8884	VLTC(+57.02)YVPQMYMK	3282	12	72	12	766.908	2	16.01	1770	1531.72	50.2		Carbamidomethylation	67 79 94 80 70 68 63 46 51 63 82 95	VLTC(+57.02)YVPQMYMK	CID
8	TBC-2-aMSMS-40(63)-1uL.mzdata.xml	1650	LTVGQNK	2738	7	71	7	380.241	2	12.99	3020	758.429	50.1			94 95 95 70 45 37 66	LTVGQNK	CID
8	TBC-2-aMSMS-40(63)-1uL.mzdata.xml	8384	AVHADFGLVHANAR	3021	14	71	14	739.38	2	14.57	2270	1476.76	-8.4			56 65 95 90 92 97 88 95 86 76 65 26 27 45	AVHADFGLVHANAR	CID
8	TBC-2-aMSMS-40(63)-1uL.mzdata.xml	-	LSYLR	2423	5	71	5	326.2	2	11.09		650.375	14.3			94 91 38 49 85	LSYLR	CID
8	TBC-2-aMSMS-40(63)-1uL.mzdata.xml	5105	TSVPGDYSEAK	3188	11	71	11	577.301	2	15.44	1570	1152.53	49.7			57 63 73 73 68 76 88 88 77 55 65	TSVPGDYSEAK	CID
8	TBC-2-aMSMS-40(63)-1uL.mzdata.xml	566	LQVR	241	4	71	4	258.167	2	1.21	506	514.323	-4.9			95 84 51 54	LQVR	CID
8	TBC-2-aMSMS-40(63)-1uL.mzdata.xml	7879	QTHEAVLEMLPR	2606	12	71	12	712.387	2	12.25	1750	1422.73	21.8			61 43 31 86 97 98 97 85 39 48 73 93	QTHEAVLEMLPR	CID
8	TBC-2-aMSMS-40(63)-1uL.mzdata.xml	-	STQLLLR	2881	7	70	7	415.754	2	13.8		829.502	-9.5			43 46 29 82 96 99 99	STQLLLR	CID
8	TBC-2-aMSMS-40(63)-1uL.mzdata.xml	2411	VVEALPSR	2805	8	70	8	435.775	2	13.6	125000	869.497	43.7			55 56 62 65 80 70 77 91	VVEALPSR	CID
8	TBC-2-aMSMS-40(63)-1uL.mzdata.xml	-	EMDK	2313	4	69	4	261.651	2	10.45		521.216	137.3			59 50 83 86	EMDK	CID
8	TBC-2-aMSMS-40(63)-1uL.mzdata.xml	1937	LTWFLK	2852	6	69	6	404.253	2	13.63	1660	806.469	28.9			93 90 41 41 86 63	LTWFLK	CID
8	TBC-2-aMSMS-40(63)-1uL.mzdata.xml	3424	ASDKHVMAK	2560	9	69	9	493.76	2	12.28	959	985.501	3.3			65 63 62 77 69 70 54 73 90	ASDKHVMAK	CID
8	TBC-2-aMSMS-40(63)-1uL.mzdata.xml	-	LSSPATLQTK	2429	10	69	10	523.285	2	11.13		1044.58	-25.1	tr|B3KT06|B3KT06_HUMAN:tr|B3KPS3|B3KPS3_HUMAN:P68363|TBA1B_HUMAN:tr|B4DQK4|B4DQK4_HUMAN:Q71U36|TBA1A_HUMAN		92 92 93 90 91 83 80 18 18 35	LSSPATLQTK	CID
8	TBC-2-aMSMS-40(63)-1uL.mzdata.xml	2661	ARTSVPLR	2778	8	69	8	450.281	2	13.23	578	898.535	14.4			80 83 77 81 79 32 41 79	ARTSVPLR	CID
8	TBC-2-aMSMS-40(63)-1uL.mzdata.xml	1817	LKHYTK	2473	6	69	6	395.24	2	11.84	1100	788.455	14.3			88 45 22 72 92 96	LKHYTK	CID
8	TBC-2-aMSMS-40(63)-1uL.mzdata.xml	4621	VANASTGVGLSK	3198	12	69	12	552.311	2	15.52	1010	1102.6	7.6			85 88 86 83 81 32 18 70 37 77 81 90	VANASTGVGLSK	CID
8	TBC-2-aMSMS-40(63)-1uL.mzdata.xml	2203	VATVSLPR	2831	8	68	8	421.759	2	13.22	228000	841.502	1.7			95 94 89 66 38 40 50 77	VATVSLPR	CID
8	TBC-2-aMSMS-40(63)-1uL.mzdata.xml	2411	VVLSPVEK	2897	8	67	8	435.775	2	13.6	125000	869.522	14.8			86 73 74 55 52 68 52 79	VVLSPVEK	CID
8	TBC-2-aMSMS-40(63)-1uL.mzdata.xml	5339	NAAGVDSDFGPK	2572	12	67	12	589.288	2	12.18	4800	1176.54	16.7			39 46 74 51 73 77 46 75 78 69 88 95	NAAGVDSDFGPK	CID
8	TBC-2-aMSMS-40(63)-1uL.mzdata.xml	6046	EFDKFTAVMR	3127	10	67	10	622.329	2	15.38	803	1242.61	30.2			80 76 65 71 68 69 56 37 61 84	EFDKFTAVMR	CID
8	TBC-2-aMSMS-40(63)-1uL.mzdata.xml	2130	AESLDGLK	2776	8	67	8	416.748	2	13.22	1710	831.434	56.5			48 67 92 94 85 24 48 77	AESLDGLK	CID
8	TBC-2-aMSMS-40(63)-1uL.mzdata.xml	9351	KGNALGLAGAHNGMFK	2760	16	66	16	793.39	2	13.28	15500	1584.82	-33.4			44 33 40 77 91 82 98 95 82 91 76 69 50 52 34 50	KGNALGLAGAHNGMFK	CID
8	TBC-2-aMSMS-40(63)-1uL.mzdata.xml	1421	VVEHQRTTK	2788	9	66	9	366.536	3	13.28	1010	1096.6	-13.1			71 76 72 86 68 60 37 39 90	VVEHQRTTK	CID
8	TBC-2-aMSMS-40(63)-1uL.mzdata.xml	-	LSYLR	2397	5	66	5	326.196	2	10.91		650.375	3			92 82 29 45 83	LSYLR	CID
8	TBC-2-aMSMS-40(63)-1uL.mzdata.xml	10860	EDNASDC(+57.02)LLSGWGNTR	3397	16	66	16	897.915	2	16.75	31300	1793.76	28.3		Carbamidomethylation	54 50 31 66 33 50 77 95 98 94 68 78 66 74 71 57	EDNASDC(+57.02)LLSGWGNTR	CID
8	TBC-2-aMSMS-40(63)-1uL.mzdata.xml	7146	AANVEQWTSDVK	3413	12	66	12	674.359	2	16.7	1790	1346.65	42.7			50 51 44 82 89 59 57 46 65 88 80 86	AANVEQWTSDVK	CID
8	TBC-2-aMSMS-40(63)-1uL.mzdata.xml	2444	SLVNLSNK	2763	8	66	8	437.755	2	13.09	2390	873.492	3.7			86 94 91 79 79 25 26 49	SLVNLSNK	CID
8	TBC-2-aMSMS-40(63)-1uL.mzdata.xml	594	KLPFQR	2688	6	66	6	263.499	3	12.79	1730	787.47	7	tr|K7EMV3|K7EMV3_HUMAN:tr|B4E380|B4E380_HUMAN:tr|B4DEB1|B4DEB1_HUMAN:tr|K7EK07|K7EK07_HUMAN:tr|B2R4P9|B2R4P9_HUMAN:tr|B2R6Y1|B2R6Y1_HUMAN:P84243|H33_HUMAN:P68431|H31_HUMAN:Q16695|H31T_HUMAN:Q71DI3|H32_HUMAN:tr|K7ES00|K7ES00_HUMAN		59 74 30 70 82 80	KLPFQR	CID
8	TBC-2-aMSMS-40(63)-1uL.mzdata.xml	702	KDDHLPK	2603	7	66	7	284.837	3	12.28	955	851.45	45.4			50 49 35 76 87 74 87	KDDHLPK	CID
8	TBC-2-aMSMS-40(63)-1uL.mzdata.xml	11414	C(+57.02)SAAAGTEC(+57.02)LLSGSPASSGK	3321	20	65	20	955.942	2	16.3	3640	1909.85	9.3		Carbamidomethylation	39 40 72 92 98 90 91 94 90 90 99 97 59 34 25 40 51 63 12 32	C(+57.02)SAAAGTEC(+57.02)LLSGSPASSGK	CID
8	TBC-2-aMSMS-40(63)-1uL.mzdata.xml	2008	DLVVEDK	2675	7	65	7	409.238	2	12.49	1270	816.423	46			78 82 49 70 54 57 62	DLVVEDK	CID
8	TBC-2-aMSMS-40(63)-1uL.mzdata.xml	1421	HEPTPFLEK	2782	9	64	9	366.536	3	13.28	1010	1096.56	26.8			39 49 31 79 72 77 81 55 88	HEPTPFLEK	CID
8	TBC-2-aMSMS-40(63)-1uL.mzdata.xml	4833	DQNERGHNR	3227	9	64	9	563.306	2	15.63	437	1124.51	79.4			88 82 79 75 23 9 71 54 92	DQNERGHNR	CID
8	TBC-2-aMSMS-40(63)-1uL.mzdata.xml	12008	VAVGLAGAVGEPGGKNPAGTAGHK	3382	24	63	24	1058.06	2	16.61	4440	2114.12	-3.8	tr|A0A087WTA8|A0A087WTA8_HUMAN:P08123|CO1A2_HUMAN:tr|A0A0S2Z3H5|A0A0S2Z3H5_HUMAN		55 55 49 20 49 75 62 84 90 80 95 83 70 56 49 49 50 79 66 88 59 60 55 41	VAVGLAGAVGEPGGKNPAGTAGHK	CID
8	TBC-2-aMSMS-40(63)-1uL.mzdata.xml	4172	SALSGDSSLPK	3481	11	63	11	531.303	2	17.12	753	1060.54	48.5			38 44 74 92 81 78 65 74 71 26 51	SALSGDSSLPK	CID
8	TBC-2-aMSMS-40(63)-1uL.mzdata.xml	9172	VVKDQEGLC(+57.02)YEPK	3081	13	63	13	782.89	2	14.92	9160	1563.76	3		Carbamidomethylation	65 63 76 65 61 62 23 67 25 38 82 94 97	VVKDQEGLC(+57.02)YEPK	CID
8	TBC-2-aMSMS-40(63)-1uL.mzdata.xml	8360	KKMSSKVMAEGVGSQFLNAAK	3375	21	62	21	737.711	3	16.59	38600	2210.16	-19.6			37 37 24 34 26 21 50 33 61 88 69 82 66 86 82 84 86 75 86 91 93	KKMSSKVMAEGVGSQFLNAAK	CID
8	TBC-2-aMSMS-40(63)-1uL.mzdata.xml	8260	YLVDKLRSRKGK	3627	12	62	12	731.91	2	18.02	1180	1461.88	-49.1			59 73 86 92 84 51 72 88 46 19 9 69	YLVDKLRSRKGK	CID
8	TBC-2-aMSMS-40(63)-1uL.mzdata.xml	3034	AVFPSLPSK	3278	9	62	9	473.277	2	15.98	697	944.533	7.7	P60709|ACTB_HUMAN:tr|Q53GK6|Q53GK6_HUMAN:tr|Q53G76|Q53G76_HUMAN:tr|Q53G99|Q53G99_HUMAN:tr|Q13707|Q13707_HUMAN:P62736|ACTA_HUMAN:tr|D2JYH4|D2JYH4_HUMAN:tr|A8K3K1|A8K3K1_HUMAN:P63267|ACTH_HUMAN:P68032|ACTC_HUMAN:P68133|ACTS_HUMAN		55 63 94 95 86 83 24 25 34	AVFPSLPSK	CID
8	TBC-2-aMSMS-40(63)-1uL.mzdata.xml	-	YKPNGEENFK	2742	10	62	10	409.23	3	13.06		1224.58	74	P02768|ALBU_HUMAN		39 43 25 54 49 81 77 71 87 98	YKPNGEENFK	CID
8	TBC-2-aMSMS-40(63)-1uL.mzdata.xml	4576	ATAFNVHSPR	2902	10	62	10	550.299	2	13.94	1060	1098.56	24.4			40 45 27 63 55 57 68 85 86 93	ATAFNVHSPR	CID
8	TBC-2-aMSMS-40(63)-1uL.mzdata.xml	9358	QDQLGLAGAYSAGAHK	2770	16	61	16	793.872	2	12.61	5420	1585.78	-35.2			50 62 72 88 76 95 93 70 79 40 21 52 35 72 41 32	QDQLGLAGAYSAGAHK	CID
8	TBC-2-aMSMS-40(63)-1uL.mzdata.xml	7896	YLSTVVAPGGNGYK	3501	14	61	14	713.365	2	17.25	805	1424.73	-10.6			88 95 96 93 85 70 48 27 29 14 54 13 78 67	YLSTVVAPGGNGYK	CID
8	TBC-2-aMSMS-40(63)-1uL.mzdata.xml	4172	SALSKMSLPK	3488	10	61	10	531.303	2	17.12	753	1060.6	-3.2			43 52 90 86 24 21 75 82 48 87	SALSKMSLPK	CID
8	TBC-2-aMSMS-40(63)-1uL.mzdata.xml	7755	AVAAPTKVQLDPLGLAGPLQR	3380	21	61	21	705.714	3	16.61	10800	2114.22	-47.1	tr|A0A087WTA8|A0A087WTA8_HUMAN:P08123|CO1A2_HUMAN:tr|A0A0S2Z3H5|A0A0S2Z3H5_HUMAN		40 44 26 39 33 38 48 84 75 75 67 60 92 72 85 82 68 77 46 50 74	AVAAPTKVQLDPLGLAGPLQR	CID
8	TBC-2-aMSMS-40(63)-1uL.mzdata.xml	-	ATHTLVNGHTAGK	4350	13	61	13	653.848	2	22.6		1305.68	2.6			70 73 73 76 89 86 63 13 43 60 34 21 86	ATHTLVNGHTAGK	CID
8	TBC-2-aMSMS-40(63)-1uL.mzdata.xml	5912	GHEC(+57.02)SDLAVDK	2691	11	60	11	615.798	2	12.76	103	1229.53	38.6		Carbamidomethylation	39 62 85 93 93 88 84 50 31 17 25	GHEC(+57.02)SDLAVDK	CID
8	TBC-2-aMSMS-40(63)-1uL.mzdata.xml	-	RNYVSPGAFTLPVK	3271	14	60	14	774.88	2	15.97		1547.85	-64.6	P07585|PGS2_HUMAN:tr|Q6FH10|Q6FH10_HUMAN		33 46 23 71 85 93 78 85 77 40 41 25 72 77	RNYVSPGAFTLPVK	CID
8	TBC-2-aMSMS-40(63)-1uL.mzdata.xml	9153	QAAVLGVAGAKQGAPPK	2996	17	60	17	781.918	2	14.51	7920	1561.89	-46.3			66 80 43 46 91 73 94 93 70 84 78 68 35 35 21 21 28	QAAVLGVAGAKQGAPPK	CID
8	TBC-2-aMSMS-40(63)-1uL.mzdata.xml	2008	LSVQNEK	2681	7	60	7	409.238	2	12.49	1270	816.434	32.2			86 83 82 57 49 28 37	LSVQNEK	CID
8	TBC-2-aMSMS-40(63)-1uL.mzdata.xml	-	LYLSK	2243	5	60	5	312.191	2	10.12		622.369	-2.3			55 51 34 78 82	LYLSK	CID
8	TBC-2-aMSMS-40(63)-1uL.mzdata.xml	5105	LPEGHSVSATR	3173	11	60	11	577.301	2	15.44	1570	1152.59	-1.4			70 51 82 63 86 79 67 57 34 22 50	LPEGHSVSATR	CID
8	TBC-2-aMSMS-40(63)-1uL.mzdata.xml	9351	QNQLGLAQLGADSDR	2757	15	60	15	793.39	2	13.28	15500	1584.79	-12.2			37 40 68 80 28 62 90 80 84 59 59 71 60 34 50	QNQLGLAQLGADSDR	CID
8	TBC-2-aMSMS-40(63)-1uL.mzdata.xml	2203	AAKVSPAAK	2822	9	60	9	421.759	2	13.22	228000	841.502	1.7			78 68 66 81 70 50 33 23 69	AAKVSPAAK	CID
8	TBC-2-aMSMS-40(63)-1uL.mzdata.xml	2703	SSMK	2570	4	60	4	452.252	1	12.12	2310	451.21	77.7			76 45 63 54	SSMK	CID
8	TBC-2-aMSMS-40(63)-1uL.mzdata.xml	2172	KKAPPAAR	3138	8	59	8	419.745	2	15.15	531	837.518	-50.7			71 86 78 73 40 33 27 62	KKAPPAAR	CID
8	TBC-2-aMSMS-40(63)-1uL.mzdata.xml	3961	WPFVPAVPK	2926	9	59	9	520.795	2	13.66	32300	1039.59	-9.1			63 39 37 78 62 43 44 72 91	WPFVPAVPK	CID
8	TBC-2-aMSMS-40(63)-1uL.mzdata.xml	566	LNLR	351	4	58	4	258.167	2	1.21	506	514.323	-4.9			86 41 35 70	LNLR	CID
8	TBC-2-aMSMS-40(63)-1uL.mzdata.xml	9153	QQLLGVAGASVPTPPK	3000	16	58	16	781.918	2	14.51	7920	1561.88	-39.1			35 44 86 89 59 80 88 60 76 40 35 70 71 26 25 41	QQLLGVAGASVPTPPK	CID
8	TBC-2-aMSMS-40(63)-1uL.mzdata.xml	4917	RNLAEQGSMK	2863	10	58	10	567.308	2	13.84	307	1132.57	32			77 48 46 86 89 72 21 30 34 75	RNLAEQGSMK	CID
8	TBC-2-aMSMS-40(63)-1uL.mzdata.xml	9358	NQELGLAGALGFDGPK	2775	16	58	16	793.872	2	12.61	5420	1585.81	-51.1			35 44 68 93 75 93 96 68 79 83 13 27 34 44 26 44	NQELGLAGALGFDGPK	CID
8	TBC-2-aMSMS-40(63)-1uL.mzdata.xml	11414	VFVLC(+57.02)EC(+57.02)LLSGTAAAATK	3325	18	57	18	955.942	2	16.3	3640	1909.96	-50.1	Q15149|PLEC_HUMAN	Carbamidomethylation	39 38 21 29 52 81 85 93 87 79 35 15 23 74 86 81 50 65	VFVLC(+57.02)EC(+57.02)LLSGTAAAATK	CID
8	TBC-2-aMSMS-40(63)-1uL.mzdata.xml	10860	EPWYDTLLSGWGKSR	3400	15	57	15	897.915	2	16.75	31300	1793.87	-32.8			50 39 24 30 40 89 98 98 97 88 79 38 25 23 41	EPWYDTLLSGWGKSR	CID
8	TBC-2-aMSMS-40(63)-1uL.mzdata.xml	3879	KLEDENEPPLLEK	2632	13	57	13	518.585	3	12.46	4260	1552.8	-42			52 62 44 34 43 33 19 27 75 87 85 84 95	KLEDENEPPLLEK	CID
8	TBC-2-aMSMS-40(63)-1uL.mzdata.xml	8794	MLWKSGHPGNTLNDDLMLLK	3661	20	57	20	761.731	3	18.3	5170	2282.16	7			31 40 21 21 22 9 33 28 48 71 82 90 69 67 81 85 76 84 92 90	MLWKSGHPGNTLNDDLMLLK	CID
8	TBC-2-aMSMS-40(63)-1uL.mzdata.xml	-	VGTAQLPMPSFFK	3656	13	57	13	711.859	2	18.22		1421.74	-23.5			66 51 41 67 74 87 59 60 52 56 35 37 55	VGTAQLPMPSFFK	CID
8	TBC-2-aMSMS-40(63)-1uL.mzdata.xml	8407	LGEYGFQAKPDVR	3532	13	57	13	740.4	2	17.46	873	1478.75	23.4			50 24 40 90 88 95 77 24 18 11 51 79 93	LGEYGFQAKPDVR	CID
8	TBC-2-aMSMS-40(63)-1uL.mzdata.xml	6612	HVSEENMC(+57.02)FALDLLEDGNNWAK	3001	22	57	22	648.77	4	14.46	6830	2591.14	-35.4	tr|B4DQN9|B4DQN9_HUMAN:tr|Q5ST81|Q5ST81_HUMAN:tr|Q5JP53|Q5JP53_HUMAN:tr|Q5SU16|Q5SU16_HUMAN	Carbamidomethylation	61 61 71 37 31 29 46 55 62 62 62 63 71 73 77 83 48 39 32 31 62 90	HVSEENMC(+57.02)FALDLLEDGNNWAK	CID
8	TBC-2-aMSMS-40(63)-1uL.mzdata.xml	3424	AFGRSLAHK	2557	9	57	9	493.76	2	12.28	959	985.546	-41.6			39 45 15 54 65 83 83 55 73	AFGRSLAHK	CID
8	TBC-2-aMSMS-40(63)-1uL.mzdata.xml	3935	TVFPDLDLHAFGPK	3197	14	56	14	519.616	3	15.52	1490	1555.8	14.6	tr|Q8N274|Q8N274_HUMAN:Q09666|AHNK_HUMAN		43 39 25 61 70 77 66 70 27 44 31 63 86 90	TVFPDLDLHAFGPK	CID
8	TBC-2-aMSMS-40(63)-1uL.mzdata.xml	10709	TGAEMQSSLLSSVGGNTK	3395	18	56	18	883.896	2	16.68	2890	1765.85	-41.5			41 26 31 31 29 31 67 51 91 96 95 65 56 15 55 68 78 91	TGAEMQSSLLSSVGGNTK	CID
8	TBC-2-aMSMS-40(63)-1uL.mzdata.xml	8440	WHC(+57.02)LRPASPEGEQFLNAGR	3390	19	56	19	742.38	3	16.67	23200	2224.06	27		Carbamidomethylation	34 37 48 30 21 14 50 57 57 82 71 92 79 85 85 65 71 27 66	WHC(+57.02)LRPASPEGEQFLNAGR	CID
8	TBC-2-aMSMS-40(63)-1uL.mzdata.xml	4075	ETLKGTEFK	2597	9	56	9	526.766	2	12.15	956	1051.55	-34.8			60 50 87 82 10 21 25 77 92	ETLKGTEFK	CID
8	TBC-2-aMSMS-40(63)-1uL.mzdata.xml	4115	SAGLSLEDHK	3132	10	55	10	528.767	2	15.21	3480	1055.52	-4.6			44 37 12 73 48 50 71 81 63 71	SAGLSLEDHK	CID
8	TBC-2-aMSMS-40(63)-1uL.mzdata.xml	6887	NGGLEDGAFTSQK	2821	13	55	13	662.313	2	13.69	967	1322.61	0.8			41 24 48 88 97 95 32 50 78 38 45 20 62	NGGLEDGAFTSQK	CID
8	TBC-2-aMSMS-40(63)-1uL.mzdata.xml	7755	LGGPRSAVWPTAAPLAGDGPPK	3376	22	55	22	705.714	3	16.61	10800	2114.13	-2.7			51 20 11 24 33 32 33 79 79 78 70 75 82 77 95 91 67 46 31 50 30 54	LGGPRSAVWPTAAPLAGDGPPK	CID
8	TBC-2-aMSMS-40(63)-1uL.mzdata.xml	702	LFFPSNK	2610	7	55	7	284.837	3	12.28	955	851.454	40.7			61 52 26 21 51 79 93	LFFPSNK	CID
8	TBC-2-aMSMS-40(63)-1uL.mzdata.xml	1997	QPAAGDEK	2742	8	55	8	408.237	2	13.14	224	814.382	95			39 38 33 70 49 69 66 72	QPAAGDEK	CID
8	TBC-2-aMSMS-40(63)-1uL.mzdata.xml	7519	TLLEPTVTTAPNK	3373	13	54	13	692.869	2	16.47	1450	1383.76	-27			55 62 90 88 88 87 69 30 28 59 15 18 20	TLLEPTVTTAPNK	CID
8	TBC-2-aMSMS-40(63)-1uL.mzdata.xml	6788	FGPGLAVVVGDPGK	3058	14	54	14	656.832	2	14.77	2850	1311.72	-53			52 29 77 85 96 44 24 63 45 8 23 60 65 93	FGPGLAVVVGDPGK	CID
8	TBC-2-aMSMS-40(63)-1uL.mzdata.xml	5265	LLLEAPVSTAR	3687	11	54	11	585.363	2	18.52	2550	1168.68	25			82 97 94 69 59 67 62 21 14 14 21	LLLEAPVSTAR	CID
8	TBC-2-aMSMS-40(63)-1uL.mzdata.xml	4472	GFLGADRAPGK	2590	11	54	11	544.773	2	12.37	11100	1087.58	-41.6			31 60 89 67 79 68 59 63 22 9 49	GFLGADRAPGK	CID
8	TBC-2-aMSMS-40(63)-1uL.mzdata.xml	1661	LLYFVSDGTK	2982	10	54	10	381.55	3	14.38	2030	1141.6	22.5			48 54 27 73 73 74 69 12 34 78	LLYFVSDGTK	CID
8	TBC-2-aMSMS-40(63)-1uL.mzdata.xml	5837	VLAEDYLVNSVDAPAEK	3102	17	54	17	611.627	3	15.02	1730	1831.92	-33			74 86 71 60 30 27 85 89 76 57 39 19 16 15 26 72 79	VLAEDYLVNSVDAPAEK	CID
8	TBC-2-aMSMS-40(63)-1uL.mzdata.xml	2703	SMSK	2575	4	54	4	452.252	1	12.12	2310	451.21	77.7			88 63 30 35	SMSK	CID
8	TBC-2-aMSMS-40(63)-1uL.mzdata.xml	3084	FPLSSSSVK	3808	9	54	9	476.257	2	19.21	134	950.507	-8.3			70 71 77 41 27 28 30 70 71	FPLSSSSVK	CID
8	TBC-2-aMSMS-40(63)-1uL.mzdata.xml	6941	FGPGLLGAPAMLGK	2997	14	54	14	664.827	2	14.08	5760	1327.73	-69.4	tr|A0A087WTA8|A0A087WTA8_HUMAN:P08123|CO1A2_HUMAN:tr|A0A0S2Z3H5|A0A0S2Z3H5_HUMAN		52 31 80 79 96 93 54 65 45 15 15 29 10 86	FGPGLLGAPAMLGK	CID
8	TBC-2-aMSMS-40(63)-1uL.mzdata.xml	10898	HLSQDVELVDAMDSLK	4568	16	53	16	900.475	2	23.97	163	1798.88	32.4			30 39 39 57 30 27 79 81 74 70 25 46 48 50 77 82	HLSQDVELVDAMDSLK	CID
8	TBC-2-aMSMS-40(63)-1uL.mzdata.xml	7509	NMVSNK	3477	6	53	6	692.364	1	16.97	574	691.332	35.3			73 77 56 22 22 68	NMVSNK	CID
8	TBC-2-aMSMS-40(63)-1uL.mzdata.xml	-	QFTPPLNASFQK	2972	12	53	12	689.323	2	14.31		1376.71	-55.4			35 44 72 79 32 28 51 63 51 49 59 73	QFTPPLNASFQK	CID
8	TBC-2-aMSMS-40(63)-1uL.mzdata.xml	2327	VPENMDR	3178	7	53	7	430.745	2	15.46	90.8	859.386	105.4			81 52 74 55 25 37 45	VPENMDR	CID
8	TBC-2-aMSMS-40(63)-1uL.mzdata.xml	5568	EHMEQHLLSGWGTNR	3403	15	53	15	598.945	3	16.75	10100	1793.83	-7.7			41 44 31 24 52 45 85 91 92 68 73 40 26 26 50	EHMEQHLLSGWGTNR	CID
8	TBC-2-aMSMS-40(63)-1uL.mzdata.xml	952	LDLQR	2242	5	53	5	322.691	2	10.1	37.4	643.365	2.1			92 90 37 22 24	LDLQR	CID
8	TBC-2-aMSMS-40(63)-1uL.mzdata.xml	6198	SATKLGADAPAAGK	3480	14	52	14	629.338	2	17.12	1330	1256.67	-7.9			33 37 27 65 83 50 61 59 17 14 38 88 67 94	SATKLGADAPAAGK	CID
8	TBC-2-aMSMS-40(63)-1uL.mzdata.xml	-	RQWFKPDTFHGLK	3170	13	52	13	415.701	4	15.39		1658.87	-56.7	tr|Q6FHG6|Q6FHG6_HUMAN:P51888|PRELP_HUMAN		31 33 21 68 80 83 82 62 57 48 10 32 71	RQWFKPDTFHGLK	CID
8	TBC-2-aMSMS-40(63)-1uL.mzdata.xml	8725	EMASSLLEALAHDK	3483	14	52	14	757.835	2	17.16	912	1513.74	-59.1	P02787|TRFE_HUMAN:tr|Q06AH7|Q06AH7_HUMAN:tr|Q53H26|Q53H26_HUMAN:tr|B4E1B2|B4E1B2_HUMAN:tr|Q59GP5|Q59GP5_HUMAN:Q05639|EF1A2_HUMAN:tr|A0A2U3TZH3|A0A2U3TZH3_HUMAN		31 30 19 52 85 93 92 89 83 52 17 14 21 50	EMASSLLEALAHDK	CID
8	TBC-2-aMSMS-40(63)-1uL.mzdata.xml	3571	VFLSGSVHR	3490	9	52	9	501.262	2	17.22	1110	1000.55	-35.4			48 51 83 76 15 41 57 39 55	VFLSGSVHR	CID
8	TBC-2-aMSMS-40(63)-1uL.mzdata.xml	1817	TAANALTK	2553	8	52	8	395.24	2	11.84	1100	788.439	33.6			50 44 26 18 21 80 85 90	TAANALTK	CID
8	TBC-2-aMSMS-40(63)-1uL.mzdata.xml	2106	EVVGTLALLNSK	3357	12	52	12	415.249	3	16.42	1740	1242.72	5.4	P02545|LMNA_HUMAN		37 35 22 10 31 38 76 90 79 59 67 75	EVVGTLALLNSK	CID
8	TBC-2-aMSMS-40(63)-1uL.mzdata.xml	12190	HPTTNLDVLEGRSQFLNAAK	3391	20	52	20	1106.06	2	16.62	1880	2210.14	-19			46 27 20 21 28 37 45 41 84 84 50 60 48 51 68 84 70 41 48 80	HPTTNLDVLEGRSQFLNAAK	CID
8	TBC-2-aMSMS-40(63)-1uL.mzdata.xml	8440	AQVDHGPKDTAGGGEQFLNAGR	3387	22	51	22	742.38	3	16.67	23200	2224.06	25.9			33 46 22 37 35 13 19 25 49 31 35 69 77 77 91 81 85 89 73 67 19 57	AQVDHGPKDTAGGGEQFLNAGR	CID
8	TBC-2-aMSMS-40(63)-1uL.mzdata.xml	6941	FGPGLLGPTNGNGK	3003	14	51	14	664.827	2	14.08	5760	1327.69	-36.5			43 21 65 66 93 92 68 66 63 49 24 17 10 39	FGPGLLGPTNGNGK	CID
8	TBC-2-aMSMS-40(63)-1uL.mzdata.xml	4934	QSFAAPLMDR	3412	10	51	10	568.3	2	16.72	189	1134.55	32.4			34 40 51 63 59 50 70 59 37 49	QSFAAPLMDR	CID
8	TBC-2-aMSMS-40(63)-1uL.mzdata.xml	9038	FWTVSPGAFTLPVK	3276	14	51	14	775.412	2	15.98	1920	1548.83	-15.4	P07585|PGS2_HUMAN:tr|Q6FH10|Q6FH10_HUMAN		30 33 21 74 84 88 56 59 71 60 35 15 22 66	FWTVSPGAFTLPVK	CID
8	TBC-2-aMSMS-40(63)-1uL.mzdata.xml	4535	GPLGLAGVSVPK	2718	12	50	12	547.796	2	12.81	2300	1093.65	-65.3	tr|A0A087WTA8|A0A087WTA8_HUMAN:P08123|CO1A2_HUMAN:tr|A0A0S2Z3H5|A0A0S2Z3H5_HUMAN		45 55 74 31 92 86 56 69 28 18 14 35	GPLGLAGVSVPK	CID
8	TBC-2-aMSMS-40(63)-1uL.mzdata.xml	3043	LLANDWSK	2712	8	50	8	473.767	2	12.84	913	945.492	29			65 69 74 48 61 18 12 52	LLANDWSK	CID
8	TBC-2-aMSMS-40(63)-1uL.mzdata.xml	8744	LVTPC(+57.02)VHFGNNMK	3547	13	50	13	758.91	2	17.55	1110	1515.73	48.4		Carbamidomethylation	71 78 77 67 65 45 16 15 10 21 24 70 92	LVTPC(+57.02)VHFGNNMK	CID
8	TBC-2-aMSMS-40(63)-1uL.mzdata.xml	7854	TPAVTELKSAFTR	3656	13	50	13	710.867	2	18.24	394	1419.77	-37.2			48 44 27 61 81 85 84 78 59 16 15 19 28	TPAVTELKSAFTR	CID
8	TBC-2-aMSMS-40(63)-1uL.mzdata.xml	3748	ARPHSDLGLTAAVPK	2985	15	50	15	511.606	3	14.4	3870	1531.85	-32.7	tr|Q5TBF2|Q5TBF2_HUMAN		28 27 10 15 68 81 83 39 62 45 23 22 60 86 96	ARPHSDLGLTAAVPK	CID

## Sheet: TBC3
Fraction	Source File	Feature	Peptide	Scan	Tag Length	ALC (%)	length	m/z	z	RT	Area	Mass	ppm	Accession	PTM	local confidence (%)	tag (>=0%)	mode
9	TBC-3-aMSMS-40(63)-1uL.mzdata.xml	1264	YLYLR	2762	5	98	5	364.213	2	13.94	4240	726.406	6.2			98 99 99 99 99	YLYLR	CID
9	TBC-3-aMSMS-40(63)-1uL.mzdata.xml	1264	YLYLR	2766	5	98	5	364.213	2	13.94	4240	726.406	6.2			98 99 98 99 99	YLYLR	CID
9	TBC-3-aMSMS-40(63)-1uL.mzdata.xml	657	LQVR	421	4	95	4	258.168	2	2.1	448	514.323	-1.2			95 92 96 98	LQVR	CID
9	TBC-3-aMSMS-40(63)-1uL.mzdata.xml	1642	STELLLR	2791	7	94	7	416.253	2	14.07	1140	830.486	6.1			92 94 96 96 97 95 94	STELLLR	CID
9	TBC-3-aMSMS-40(63)-1uL.mzdata.xml	2987	KDLWENFK	2666	8	94	8	540.272	2	13.35	1640	1078.54	-14.8			95 98 97 93 96 83 93 99	KDLWENFK	CID
9	TBC-3-aMSMS-40(63)-1uL.mzdata.xml	1683	VATVMPPK	2661	8	93	8	421.76	2	13.49	245000	841.473	37.2			98 98 99 96 87 85 91 97	VATVMPPK	CID
9	TBC-3-aMSMS-40(63)-1uL.mzdata.xml	657	LQVR	372	4	92	4	258.168	2	2.1	448	514.323	-1.2			95 90 93 94	LQVR	CID
9	TBC-3-aMSMS-40(63)-1uL.mzdata.xml	3034	FFLSFPTTK	3211	9	92	9	544.278	2	16.57	809	1086.58	-30.1	tr|U6A216|U6A216_HUMAN:tr|E9M4D4|E9M4D4_HUMAN:tr|A0A2R8Y7C0|A0A2R8Y7C0_HUMAN:tr|D1MGQ2|D1MGQ2_HUMAN:tr|A0A0K2BMD8|A0A0K2BMD8_HUMAN:P69905|HBA_HUMAN:tr|A0A1K0GXZ1|A0A1K0GXZ1_HUMAN:tr|A0A1S5UZ39|A0A1S5UZ39_HUMAN:tr|Q9BX83|Q9BX83_HUMAN:tr|I1VZV6|I1VZV6_HUMAN		95 96 95 87 83 91 96 95 97	FFLSFPTTK	CID
9	TBC-3-aMSMS-40(63)-1uL.mzdata.xml	1646	SLSLWAR	2690	7	92	7	416.749	2	13.5	1410	831.46	26.9			89 96 97 94 77 95 96	SLSLWAR	CID
9	TBC-3-aMSMS-40(63)-1uL.mzdata.xml	1801	LWVSLPR	3020	7	91	7	435.755	2	15.49	3270	869.512	-19.6			79 83 90 93 97 97 99	LWVSLPR	CID
9	TBC-3-aMSMS-40(63)-1uL.mzdata.xml	-	LSQR	206	4	91	4	252.157	2	1.02		502.286	24.4			97 95 89 84	LSQR	CID
9	TBC-3-aMSMS-40(63)-1uL.mzdata.xml	656	LQVR	221	4	90	4	258.166	2	1.18	609	514.323	-11.1			98 92 92 78	LQVR	CID
9	TBC-3-aMSMS-40(63)-1uL.mzdata.xml	1061	AWAVAR	2374	6	90	6	337.194	2	11.54	3180	672.371	3.8	P02768|ALBU_HUMAN:tr|B7WNR0|B7WNR0_HUMAN		89 89 86 88 93 95	AWAVAR	CID
9	TBC-3-aMSMS-40(63)-1uL.mzdata.xml	1642	TSELLLR	2797	7	89	7	416.253	2	14.07	1140	830.486	6.1			72 68 95 97 98 99 99	TSELLLR	CID
9	TBC-3-aMSMS-40(63)-1uL.mzdata.xml	1683	VATVSPLR	2657	8	89	8	421.76	2	13.49	245000	841.502	2.7			96 97 98 96 95 67 76 92	VATVSPLR	CID
9	TBC-3-aMSMS-40(63)-1uL.mzdata.xml	1745	LATVLSPR	2686	8	89	8	428.767	2	13.65	73200	855.518	1.9			98 98 99 96 94 87 68 76	LATVLSPR	CID
9	TBC-3-aMSMS-40(63)-1uL.mzdata.xml	1069	TPVSDR	201	6	89	6	337.671	2	1.07	395	673.34	-16.6	P02768|ALBU_HUMAN:tr|B7WNR0|B7WNR0_HUMAN		95 95 91 89 80 84	TPVSDR	CID
9	TBC-3-aMSMS-40(63)-1uL.mzdata.xml	656	LQVR	226	4	89	4	258.166	2	1.18	609	514.323	-11.1			96 86 88 86	LQVR	CID
9	TBC-3-aMSMS-40(63)-1uL.mzdata.xml	1677	DPGVSLPR	2703	8	86	8	420.771	2	13.49	515	839.45	91.7			92 89 83 95 95 95 61 83	DPGVSLPR	CID
9	TBC-3-aMSMS-40(63)-1uL.mzdata.xml	-	VATVC(+57.02)HR	2778	7	86	7	421.76	2	13.97		841.423	96.9		Carbamidomethylation	93 97 92 81 62 85 94	VATVC(+57.02)HR	CID
9	TBC-3-aMSMS-40(63)-1uL.mzdata.xml	1612	AATVPLPR	2685	8	85	8	412.753	2	13.5	8200	823.492	1.2			85 90 79 72 68 96 96 98	AATVPLPR	CID
9	TBC-3-aMSMS-40(63)-1uL.mzdata.xml	972	AVLTLK	2877	6	84	6	322.721	2	14.52	567	643.427	0.5			57 68 94 95 97 95	AVLTLK	CID
9	TBC-3-aMSMS-40(63)-1uL.mzdata.xml	1061	AWVAAR	2372	6	84	6	337.194	2	11.54	3180	672.371	3.8			86 87 68 75 94 95	AWVAAR	CID
9	TBC-3-aMSMS-40(63)-1uL.mzdata.xml	1285	LVFAER	2928	6	83	6	367.732	2	14.83	250	733.412	51.9			89 77 89 85 71 88	LVFAER	CID
9	TBC-3-aMSMS-40(63)-1uL.mzdata.xml	-	NSAYELAR	2833	8	82	8	462.244	2	14.3		922.451	24			74 56 52 94 97 97 95 96	NSAYELAR	CID
9	TBC-3-aMSMS-40(63)-1uL.mzdata.xml	972	AVLTLK	2871	6	82	6	322.721	2	14.52	567	643.427	0.5			55 65 93 95 96 92	AVLTLK	CID
9	TBC-3-aMSMS-40(63)-1uL.mzdata.xml	4881	C(+57.02)ETARGFLTYR	3362	11	82	11	687.348	2	17.52	855	1372.66	19.4		Carbamidomethylation	80 79 69 71 79 71 94 97 96 84 88	C(+57.02)ETARGFLTYR	CID
9	TBC-3-aMSMS-40(63)-1uL.mzdata.xml	1061	WAVAAR	2288	6	82	6	337.194	2	11.54	3180	672.371	3.8			57 68 85 91 96 96	WAVAAR	CID
9	TBC-3-aMSMS-40(63)-1uL.mzdata.xml	266	R	4938	1	80	1	175.112	1	26.84	2910	174.112	-41.1			80	R	CID
9	TBC-3-aMSMS-40(63)-1uL.mzdata.xml	266	R	5229	1	80	1	175.112	1	26.84	2910	174.112	-41.1			80	R	CID
9	TBC-3-aMSMS-40(63)-1uL.mzdata.xml	1170	KTDVTGAAAAR	2812	11	79	11	354.207	3	14.16	697	1059.57	31.4			59 51 74 90 81 44 90 94 96 98 98	KTDVTGAAAAR	CID
9	TBC-3-aMSMS-40(63)-1uL.mzdata.xml	5458	LWHNLDVLEGNEQFLNKR	3248	18	79	18	742.381	3	16.92	27200	2224.14	-7.7			90 82 44 52 69 70 71 96 96 88 93 95 90 93 95 85 55 61	LWHNLDVLEGNEQFLNKR	CID
9	TBC-3-aMSMS-40(63)-1uL.mzdata.xml	657	LQVR	413	4	79	4	258.168	2	2.1	448	514.323	-1.2			95 88 65 67	LQVR	CID
9	TBC-3-aMSMS-40(63)-1uL.mzdata.xml	2736	LYKNC(+57.02)LVK	3062	8	77	8	519.292	2	15.68	565	1036.57	-4.5		Carbamidomethylation	90 85 82 81 66 74 62 79	LYKNC(+57.02)LVK	CID
9	TBC-3-aMSMS-40(63)-1uL.mzdata.xml	3265	DGMTESLVNR	2630	10	77	10	561.242	2	13.29	31700	1120.52	-43.6	P02768|ALBU_HUMAN:tr|B7WNR0|B7WNR0_HUMAN		50 26 38 93 97 95 96 89 90 97	DGMTESLVNR	CID
9	TBC-3-aMSMS-40(63)-1uL.mzdata.xml	1448	ATHLLPK	2872	7	76	7	390.194	2	14.7	3890	778.47	-123.7			56 54 41 88 98 99 99	ATHLLPK	CID
9	TBC-3-aMSMS-40(63)-1uL.mzdata.xml	1108	LDVLVK	2647	6	76	6	343.728	2	13.29	1000	685.437	5			90 61 41 82 88 94	LDVLVK	CID
9	TBC-3-aMSMS-40(63)-1uL.mzdata.xml	656	LQVR	255	4	76	4	258.166	2	1.18	609	514.323	-11.1			96 87 59 61	LQVR	CID
9	TBC-3-aMSMS-40(63)-1uL.mzdata.xml	4321	AEVLFGSVELVK	2856	12	76	12	645.881	2	14.52	6570	1289.72	18.8			88 85 80 88 84 32 77 71 61 70 82 92	AEVLFGSVELVK	CID
9	TBC-3-aMSMS-40(63)-1uL.mzdata.xml	-	YLYEALR	2922	7	75	7	464.254	2	14.85		926.486	8.3			93 97 95 82 35 43 79	YLYEALR	CID
9	TBC-3-aMSMS-40(63)-1uL.mzdata.xml	1612	AAGNAPAPR	2680	9	75	9	412.753	2	13.5	8200	823.43	75.9			96 95 85 78 77 45 41 71 86	AAGNAPAPR	CID
9	TBC-3-aMSMS-40(63)-1uL.mzdata.xml	5416	VLDNHWLLEGNEQFLNAAK	3235	19	74	19	737.71	3	16.84	40800	2210.11	-1.5			75 60 45 35 33 46 59 72 97 88 90 88 82 88 88 83 91 96 98	VLDNHWLLEGNEQFLNAAK	CID
9	TBC-3-aMSMS-40(63)-1uL.mzdata.xml	3605	C(+57.02)VNESLDWR	2995	9	74	9	589.811	2	15.31	1210	1177.52	76.1		Carbamidomethylation	85 85 84 89 74 59 46 57 87	C(+57.02)VNESLDWR	CID
9	TBC-3-aMSMS-40(63)-1uL.mzdata.xml	1108	LVDLVK	2653	6	74	6	343.728	2	13.29	1000	685.437	5	tr|A0A0G2JRN3|A0A0G2JRN3_HUMAN:tr|E9KL23|E9KL23_HUMAN:tr|A0A024R6I7|A0A024R6I7_HUMAN:P01009|A1AT_HUMAN		95 91 82 54 41 81	LVDLVK	CID
9	TBC-3-aMSMS-40(63)-1uL.mzdata.xml	6044	YVTEDVEQTGHVYK	3200	14	74	14	834.391	2	16.54	1940	1666.78	-10.1			45 51 86 93 95 94 89 74 61 40 79 82 66 79	YVTEDVEQTGHVYK	CID
9	TBC-3-aMSMS-40(63)-1uL.mzdata.xml	2535	AHTDVELVK	3578	9	74	9	506.289	2	18.86	262	1010.54	23			41 46 31 85 85 90 95 95 96	AHTDVELVK	CID
9	TBC-3-aMSMS-40(63)-1uL.mzdata.xml	6030	QSHGELFEQLGEYK	3486	14	74	14	832.851	2	18.33	4920	1663.78	-58.4	P02768|ALBU_HUMAN:tr|B7WNR0|B7WNR0_HUMAN		38 43 31 18 91 97 96 96 86 89 73 92 91 96	QSHGELFEQLGEYK	CID
9	TBC-3-aMSMS-40(63)-1uL.mzdata.xml	-	TLLEDVQK	2917	8	74	8	473.285	2	14.82		944.518	38.9	tr|A0A0G2JRN3|A0A0G2JRN3_HUMAN:tr|E9KL23|E9KL23_HUMAN:tr|A0A024R6I7|A0A024R6I7_HUMAN:P01009|A1AT_HUMAN		57 73 97 90 65 76 59 74	TLLEDVQK	CID
9	TBC-3-aMSMS-40(63)-1uL.mzdata.xml	1285	LVFSLR	2923	6	74	6	367.732	2	14.83	250	733.449	2.3			98 97 90 38 40 80	LVFSLR	CID
9	TBC-3-aMSMS-40(63)-1uL.mzdata.xml	5416	VLFFRQENGELSQFLNAAK	3240	19	73	19	737.71	3	16.84	40800	2210.15	-18			45 57 41 33 30 43 72 83 80 94 92 89 84 92 95 85 88 97 97	VLFFRQENGELSQFLNAAK	CID
9	TBC-3-aMSMS-40(63)-1uL.mzdata.xml	1347	VFAEGPK	2707	7	73	7	374.209	2	13.56	750	746.396	11			61 65 89 81 37 89 90	VFAEGPK	CID
9	TBC-3-aMSMS-40(63)-1uL.mzdata.xml	6601	DDMVGC(+57.02)NLLSGWGNTR	3253	16	73	16	897.914	2	16.95	71800	1793.78	17.3		Carbamidomethylation	62 63 74 75 49 39 41 95 99 98 72 79 70 86 85 77	DDMVGC(+57.02)NLLSGWGNTR	CID
9	TBC-3-aMSMS-40(63)-1uL.mzdata.xml	3265	DMGTESLVGGR	2625	11	72	11	561.242	2	13.29	31700	1120.52	-43.6			50 48 18 96 99 97 97 95 51 49 95	DMGTESLVGGR	CID
9	TBC-3-aMSMS-40(63)-1uL.mzdata.xml	1347	FLLAKR	2701	6	71	6	374.209	2	13.56	750	746.48	-101.6			52 67 86 76 74 70	FLLAKR	CID
9	TBC-3-aMSMS-40(63)-1uL.mzdata.xml	1683	VATVSTHK	2746	8	71	8	421.76	2	13.49	245000	841.466	46			93 95 95 91 77 29 29 59	VATVSTHK	CID
9	TBC-3-aMSMS-40(63)-1uL.mzdata.xml	1093	AAVVPPK	2692	7	70	7	341.219	2	13.47	487	680.422	0.9			96 92 51 32 37 87 95	AAVVPPK	CID
9	TBC-3-aMSMS-40(63)-1uL.mzdata.xml	6502	C(+57.02)VGSPMC(+57.02)LLSGWGNTK	3251	16	70	16	883.899	2	16.89	8010	1765.79	-6.4		Carbamidomethylation	66 61 38 69 73 51 65 95 98 94 38 46 57 79 90 97	C(+57.02)VGSPMC(+57.02)LLSGWGNTK	CID
9	TBC-3-aMSMS-40(63)-1uL.mzdata.xml	3265	MGDTESLVGGR	2636	11	70	11	561.242	2	13.29	31700	1120.52	-43.6			73 24 48 97 99 93 51 43 63 79 96	MGDTESLVGGR	CID
9	TBC-3-aMSMS-40(63)-1uL.mzdata.xml	-	SAAAGALNEK	3046	10	69	10	466.212	2	15.6		930.477	-72.1			56 60 71 90 37 77 77 56 74 92	SAAAGALNEK	CID
9	TBC-3-aMSMS-40(63)-1uL.mzdata.xml	1869	LATVMPPR	2756	8	69	8	442.764	2	13.89	3800	883.495	20.9			97 96 96 90 82 29 22 38	LATVMPPR	CID
9	TBC-3-aMSMS-40(63)-1uL.mzdata.xml	6631	MDESGLMDDFAAFVEK	3550	16	69	16	902.908	2	18.76	5070	1803.77	17.5	P02768|ALBU_HUMAN:tr|B7WNR0|B7WNR0_HUMAN		61 39 29 27 12 41 92 97 96 93 90 79 78 87 90 89	MDESGLMDDFAAFVEK	CID
9	TBC-3-aMSMS-40(63)-1uL.mzdata.xml	1061	AWAAVR	2283	6	69	6	337.194	2	11.54	3180	672.371	3.8			88 90 84 39 33 79	AWAAVR	CID
9	TBC-3-aMSMS-40(63)-1uL.mzdata.xml	-	C(+57.02)TAPSLAPEADVHK	3740	14	68	14	748.344	2	19.87		1494.71	-27.1		Carbamidomethylation	67 43 34 79 84 89 82 66 81 69 71 66 43 82	C(+57.02)TAPSLAPEADVHK	CID
9	TBC-3-aMSMS-40(63)-1uL.mzdata.xml	-	NVC(+57.02)LVGPVK	3473	9	68	9	493.297	2	18.2		984.543	37.5		Carbamidomethylation	80 82 33 37 61 44 88 94 94	NVC(+57.02)LVGPVK	CID
9	TBC-3-aMSMS-40(63)-1uL.mzdata.xml	-	NPADALVMLPK	2905	11	68	11	390.195	3	14.74		1167.63	-59.9			41 35 33 27 59 85 89 89 95 94 98	NPADALVMLPK	CID
9	TBC-3-aMSMS-40(63)-1uL.mzdata.xml	1479	LVTDLTK	2367	7	68	7	395.239	2	12.04	9620	788.464	-0.1	P02768|ALBU_HUMAN:tr|B7WNR0|B7WNR0_HUMAN		95 91 40 30 38 87 93	LVTDLTK	CID
9	TBC-3-aMSMS-40(63)-1uL.mzdata.xml	-	VVLNLDMPR	2992	9	67	9	528.763	2	15.27		1055.58	-65.5			57 66 96 89 85 82 51 27 55	VVLNLDMPR	CID
9	TBC-3-aMSMS-40(63)-1uL.mzdata.xml	1970	VVKGNEPR	2785	8	67	8	449.774	2	14.07	6700	897.503	32.7			89 85 79 25 41 85 59 77	VVKGNEPR	CID
9	TBC-3-aMSMS-40(63)-1uL.mzdata.xml	1069	TPVSDR	195	6	67	6	337.671	2	1.07	395	673.34	-16.6	P02768|ALBU_HUMAN:tr|B7WNR0|B7WNR0_HUMAN		85 84 86 37 34 76	TPVSDR	CID
9	TBC-3-aMSMS-40(63)-1uL.mzdata.xml	1803	VAEVTVPR	2802	8	66	8	435.776	2	13.83	140000	869.497	47			92 93 95 90 76 28 19 40	VAEVTVPR	CID
9	TBC-3-aMSMS-40(63)-1uL.mzdata.xml	1709	NQKMALVELVK	2868	11	66	11	424.918	3	14.52	633	1271.73	3.4	P02768|ALBU_HUMAN:tr|B7WNR0|B7WNR0_HUMAN		39 45 31 29 73 85 78 79 89 90 93	NQKMALVELVK	CID
9	TBC-3-aMSMS-40(63)-1uL.mzdata.xml	3951	NALYLYELVK	2823	10	66	10	613.322	2	14.25	1310	1224.68	-36.6	tr|B7WNR0|B7WNR0_HUMAN		35 39 38 85 94 93 85 79 49 63	NALYLYELVK	CID
9	TBC-3-aMSMS-40(63)-1uL.mzdata.xml	-	KFFVVC(+57.02)K	2907	7	66	7	464.253	2	14.76		926.505	-15		Carbamidomethylation	88 92 69 49 65 44 52	KFFVVC(+57.02)K	CID
9	TBC-3-aMSMS-40(63)-1uL.mzdata.xml	1856	LGALFPHK	3212	8	65	8	441.757	2	16.6	896	881.512	-14			88 67 85 79 63 41 34 65	LGALFPHK	CID
9	TBC-3-aMSMS-40(63)-1uL.mzdata.xml	3430	VLGGLVVDGPPK	2985	12	65	12	575.846	2	15.22	1500	1149.68	1.8			94 96 84 86 97 93 95 59 12 21 21 27	VLGGLVVDGPPK	CID
9	TBC-3-aMSMS-40(63)-1uL.mzdata.xml	4333	ATALLQC(+57.02)LQPSGAAPATLR	3575	19	65	19	646.999	3	18.95	19300	1938.04	-31.4		Carbamidomethylation	40 52 33 46 39 31 78 89 79 43 63 43 77 77 70 90 88 95 95	ATALLQC(+57.02)LQPSGAAPATLR	CID
9	TBC-3-aMSMS-40(63)-1uL.mzdata.xml	1093	AAPGLPR	2698	7	65	7	341.219	2	13.47	487	680.397	37.9			48 75 60 21 89 69 90	AAPGLPR	CID
9	TBC-3-aMSMS-40(63)-1uL.mzdata.xml	3305	KKALASLGGGVK	3112	12	64	12	564.854	2	16.02	594	1127.7	-8.1	tr|B4E0N9|B4E0N9_HUMAN:tr|B4DMG8|B4DMG8_HUMAN:tr|B4DMF5|B4DMF5_HUMAN:tr|B3KT18|B3KT18_HUMAN:P00367|DHE3_HUMAN:tr|Q53GW3|Q53GW3_HUMAN:tr|E9KL48|E9KL48_HUMAN		86 88 48 46 33 45 69 66 35 68 93 95	KKALASLGGGVK	CID
9	TBC-3-aMSMS-40(63)-1uL.mzdata.xml	1824	EAALVFPK	2936	8	64	8	437.743	2	14.92	418	873.496	-28.5			75 52 39 34 35 88 92 97	EAALVFPK	CID
9	TBC-3-aMSMS-40(63)-1uL.mzdata.xml	-	TPYEGYALPHVTPR	3552	14	64	14	800.871	2	18.69		1599.8	-47.6	tr|B4DW52|B4DW52_HUMAN:tr|B4E3A4|B4E3A4_HUMAN:tr|Q8WVW5|Q8WVW5_HUMAN:P60709|ACTB_HUMAN:tr|Q53GK6|Q53GK6_HUMAN:tr|Q53G76|Q53G76_HUMAN:tr|Q1KLZ0|Q1KLZ0_HUMAN:tr|Q53G99|Q53G99_HUMAN:P63261|ACTG_HUMAN:tr|Q13707|Q13707_HUMAN:tr|D2JYH4|D2JYH4_HUMAN		70 62 70 77 34 61 79 88 76 73 39 59 55 52	TPYEGYALPHVTPR	CID
9	TBC-3-aMSMS-40(63)-1uL.mzdata.xml	1448	NPPNLPK	2875	7	64	7	390.194	2	14.7	3890	778.434	-77			63 41 27 33 90 95 98	NPPNLPK	CID
9	TBC-3-aMSMS-40(63)-1uL.mzdata.xml	4365	LDAC(+57.02)GANPNLPR	2818	12	64	12	649.286	2	14.16	978	1296.62	-52.4	P02768|ALBU_HUMAN	Carbamidomethylation	71 81 71 79 54 45 67 67 70 78 30 55	LDAC(+57.02)GANPNLPR	CID
9	TBC-3-aMSMS-40(63)-1uL.mzdata.xml	1646	VTSLSVAR	2688	8	64	8	416.749	2	13.5	1410	831.481	1.5	tr|H6VRF9|H6VRF9_HUMAN:tr|H6VRG0|H6VRG0_HUMAN:P04264|K2C1_HUMAN:tr|H6VRF8|H6VRF8_HUMAN:tr|H6VRG3|H6VRG3_HUMAN:tr|H6VRG1|H6VRG1_HUMAN		87 90 91 85 39 27 26 66	VTSLSVAR	CID
9	TBC-3-aMSMS-40(63)-1uL.mzdata.xml	2814	MMC(+57.02)GSPHTK	2633	9	63	9	524.739	2	13.35	887	1047.43	32.6		Carbamidomethylation	84 88 86 54 49 50 56 45 60	MMC(+57.02)GSPHTK	CID
9	TBC-3-aMSMS-40(63)-1uL.mzdata.xml	1462	ATPVAVAR	2687	8	63	8	392.727	2	13.46	1040	783.46	-27.2			61 48 33 50 82 84 77 72	ATPVAVAR	CID
9	TBC-3-aMSMS-40(63)-1uL.mzdata.xml	1140	ADSALPK	2598	7	63	7	351.2	2	12.9	165	700.375	12.7			85 85 38 25 79 56 76	ADSALPK	CID
9	TBC-3-aMSMS-40(63)-1uL.mzdata.xml	5698	DSGSLHPQNANSSLK	3342	15	63	15	777.894	2	17.43	1130	1553.74	20			93 88 60 75 73 60 27 21 48 55 51 68 85 66 74	DSGSLHPQNANSSLK	CID
9	TBC-3-aMSMS-40(63)-1uL.mzdata.xml	1869	LATVGPGNR	2761	9	63	9	442.764	2	13.89	3800	883.487	29.3			98 96 94 91 40 30 11 28 79	LATVGPGNR	CID
9	TBC-3-aMSMS-40(63)-1uL.mzdata.xml	4321	EVALEEMKDVK	2860	11	62	11	645.881	2	14.52	6570	1289.65	72.8			85 54 32 83 76 61 60 70 77 39 46	EVALEEMKDVK	CID
9	TBC-3-aMSMS-40(63)-1uL.mzdata.xml	1170	TKDAAVGATAR	2808	11	62	11	354.207	3	14.16	697	1059.57	31.4			40 38 41 80 88 83 43 41 61 81 87	TKDAAVGATAR	CID
9	TBC-3-aMSMS-40(63)-1uL.mzdata.xml	5458	KC(+57.02)KLFKEWGGLVDLHLGPK	3250	19	61	19	742.381	3	16.92	27200	2224.22	-43.7		Carbamidomethylation	39 26 13 37 39 41 78 79 67 44 88 90 85 83 74 77 51 68 91	KC(+57.02)KLFKEWGGLVDLHLGPK	CID
9	TBC-3-aMSMS-40(63)-1uL.mzdata.xml	4261	AFVEKHVAFHPTVATLR	3491	17	61	17	641.676	3	18.3	2170	1922.05	-24.2	P02768|ALBU_HUMAN		49 71 22 26 21 20 21 72 67 71 61 79 87 93 91 95 96	AFVEKHVAFHPTVATLR	CID
9	TBC-3-aMSMS-40(63)-1uL.mzdata.xml	-	TSFTALVKNVK	3105	11	61	11	604.312	2	15.96		1206.7	-73.5			48 44 31 82 90 87 56 43 46 66 77	TSFTALVKNVK	CID
9	TBC-3-aMSMS-40(63)-1uL.mzdata.xml	-	NPDAALVMLPK	2902	11	61	11	390.194	3	14.73		1167.63	-61.1			29 24 23 28 62 84 79 72 82 85 97	NPDAALVMLPK	CID
9	TBC-3-aMSMS-40(63)-1uL.mzdata.xml	-	NPNGVATLR	2838	9	61	9	471.24	2	14.33		940.509	-45.2			48 48 68 56 78 77 74 45 50	NPNGVATLR	CID
9	TBC-3-aMSMS-40(63)-1uL.mzdata.xml	-	ADVVAAR	2828	7	60	7	351.19	2	14.27		700.387	-29.3			46 50 45 61 55 82 84	ADVVAAR	CID
9	TBC-3-aMSMS-40(63)-1uL.mzdata.xml	-	AADGLLGR	2492	8	60	8	386.719	2	12.26		771.424	0.5			90 87 50 18 76 85 21 57	AADGLLGR	CID
9	TBC-3-aMSMS-40(63)-1uL.mzdata.xml	1480	MKVAVNK	2913	7	60	7	395.241	2	14.83	678	788.458	11.5			80 88 89 32 22 34 79	MKVAVNK	CID
9	TBC-3-aMSMS-40(63)-1uL.mzdata.xml	1824	ENTATPNK	2941	8	60	8	437.743	2	14.92	418	873.419	59.4			85 81 70 25 23 28 78 91	ENTATPNK	CID
9	TBC-3-aMSMS-40(63)-1uL.mzdata.xml	2771	YPNK	3900	4	60	4	521.25	1	20.77	6420	520.264	-41.9			74 75 40 50	YPNK	CID
9	TBC-3-aMSMS-40(63)-1uL.mzdata.xml	-	AKYELLSHTAEFR	3278	13	60	13	522.301	3	17		1563.8	49.7			34 39 22 65 82 51 32 66 76 82 59 80 89	AKYELLSHTAEFR	CID
9	TBC-3-aMSMS-40(63)-1uL.mzdata.xml	6601	DSTC(+57.02)EQALLSGWGNTR	3256	16	60	16	897.914	2	16.95	71800	1793.8	7.4		Carbamidomethylation	68 68 32 28 35 32 39 88 96 90 49 69 52 74 73 63	DSTC(+57.02)EQALLSGWGNTR	CID
9	TBC-3-aMSMS-40(63)-1uL.mzdata.xml	625	FWR	211	3	60	3	254.629	2	1.17	243	507.259	-32.9			72 56 51	FWR	CID
9	TBC-3-aMSMS-40(63)-1uL.mzdata.xml	625	FWR	217	3	60	3	254.629	2	1.17	243	507.259	-32.9			70 59 50	FWR	CID
9	TBC-3-aMSMS-40(63)-1uL.mzdata.xml	2954	TTGGGYLYNK	2946	10	59	10	537.258	2	15.05	1150	1072.52	-15.5			44 46 37 51 29 79 74 60 79 96	TTGGGYLYNK	CID
9	TBC-3-aMSMS-40(63)-1uL.mzdata.xml	3594	EVKHLDLPAR	3118	10	59	10	589.309	2	16.08	346	1176.66	-49.3			39 38 57 27 25 63 90 70 95 88	EVKHLDLPAR	CID
9	TBC-3-aMSMS-40(63)-1uL.mzdata.xml	2954	EDTLPNAEGK	2943	10	59	10	537.258	2	15.05	1150	1072.5	-1.4			86 54 37 77 22 24 41 89 76 88	EDTLPNAEGK	CID
9	TBC-3-aMSMS-40(63)-1uL.mzdata.xml	1745	LATVALLR	2681	8	59	8	428.767	2	13.65	73200	855.554	-40.6			97 95 94 69 28 33 27 29	LATVALLR	CID
9	TBC-3-aMSMS-40(63)-1uL.mzdata.xml	1792	YPR	3020	3	58	3	435.179	1	15.8	64200	434.228	-129.8			72 57 45	YPR	CID
9	TBC-3-aMSMS-40(63)-1uL.mzdata.xml	-	RAAVSLPR	2715	8	58	8	435.288	2	13.63		868.524	41.6			48 41 31 67 71 76 51 81	RAAVSLPR	CID
9	TBC-3-aMSMS-40(63)-1uL.mzdata.xml	4326	SSALEHAEEYR	2765	11	58	11	646.325	2	13.96	30.9	1290.58	39.5			57 62 73 63 54 43 59 52 61 44 69	SSALEHAEEYR	CID
9	TBC-3-aMSMS-40(63)-1uL.mzdata.xml	1665	YSNGAVAR	3481	8	58	8	419.213	2	18.27	526	836.414	-3.3			86 83 40 14 79 80 34 48	YSNGAVAR	CID
9	TBC-3-aMSMS-40(63)-1uL.mzdata.xml	2781	TDNVAALPNK	3005	10	58	10	521.821	2	15.37	1390	1041.55	78.1			65 51 63 85 88 88 74 15 20 31	TDNVAALPNK	CID
9	TBC-3-aMSMS-40(63)-1uL.mzdata.xml	1792	YPR	3015	3	58	3	435.179	1	15.8	64200	434.228	-129.8			72 55 46	YPR	CID
9	TBC-3-aMSMS-40(63)-1uL.mzdata.xml	2220	NPATVALLR	3228	9	58	9	477.767	2	16.69	194	953.566	-47.9			55 55 93 96 85 59 24 24 30	NPATVALLR	CID
9	TBC-3-aMSMS-40(63)-1uL.mzdata.xml	1061	AWAVAR	2200	6	58	6	337.194	2	11.54	3180	672.371	3.8	P02768|ALBU_HUMAN:tr|B7WNR0|B7WNR0_HUMAN		85 86 77 33 30 35	AWAVAR	CID
9	TBC-3-aMSMS-40(63)-1uL.mzdata.xml	-	SASSGAGTEC(+57.02)LLSGWAGSGR	3177	20	58	20	955.944	2	16.41		1909.86	7.5		Carbamidomethylation	29 31 18 24 16 92 91 95 95 90 95 96 90 63 63 31 10 63 17 46	SASSGAGTEC(+57.02)LLSGWAGSGR	CID
9	TBC-3-aMSMS-40(63)-1uL.mzdata.xml	4036	YSTDSPHAVHK	2628	11	58	11	621.3	2	13.12	674	1240.58	1.4			89 88 82 82 49 15 18 50 66 41 54	YSTDSPHAVHK	CID
9	TBC-3-aMSMS-40(63)-1uL.mzdata.xml	-	ADVAVAR	2830	7	57	7	351.19	2	14.29		700.387	-30.9			46 61 39 67 74 45 65	ADVAVAR	CID
9	TBC-3-aMSMS-40(63)-1uL.mzdata.xml	1725	EPAVYFK	2702	7	57	7	427.227	2	13.53	409	852.438	1.4	tr|Q53G71|Q53G71_HUMAN:tr|V9HW88|V9HW88_HUMAN:P27797|CALR_HUMAN		68 55 79 26 24 65 81	EPAVYFK	CID
9	TBC-3-aMSMS-40(63)-1uL.mzdata.xml	-	SC(+57.02)SGVLPPLNVEK	3058	13	57	13	700.34	2	15.67		1398.72	-37.6		Carbamidomethylation	38 41 31 15 38 72 70 70 76 56 68 76 84	SC(+57.02)SGVLPPLNVEK	CID
9	TBC-3-aMSMS-40(63)-1uL.mzdata.xml	5662	VYEYAK	2530	6	56	6	772.439	1	12.93	15400	771.38	66.4			38 38 22 69 80 89	VYEYAK	CID
9	TBC-3-aMSMS-40(63)-1uL.mzdata.xml	4156	EC(+57.02)GAGRATENAK	2753	12	56	12	632.285	2	13.8	1290	1262.57	-10		Carbamidomethylation	85 86 49 60 38 66 22 20 23 40 84 94	EC(+57.02)GAGRATENAK	CID
9	TBC-3-aMSMS-40(63)-1uL.mzdata.xml	3762	TVC(+57.02)DMNALLSGWGSKR	3257	16	55	16	598.946	3	16.95	21600	1793.86	-21.7		Carbamidomethylation	52 57 30 43 39 39 39 83 96 96 84 85 49 31 24 40	TVC(+57.02)DMNALLSGWGSKR	CID
9	TBC-3-aMSMS-40(63)-1uL.mzdata.xml	3905	NSLSAQEEWR	2891	10	55	10	610.298	2	14.64	911	1218.56	14.7			39 43 35 30 22 75 81 68 73 85	NSLSAQEEWR	CID
9	TBC-3-aMSMS-40(63)-1uL.mzdata.xml	-	LSQR	190	4	55	4	252.153	2	0.92		502.286	11.1			87 40 26 67	LSQR	CID
9	TBC-3-aMSMS-40(63)-1uL.mzdata.xml	3419	TMATEDLPGSK	2717	11	55	11	575.239	2	13.62	771	1148.54	-66			44 37 25 85 97 94 88 27 8 49 51	TMATEDLPGSK	CID
9	TBC-3-aMSMS-40(63)-1uL.mzdata.xml	-	LGNFVPVAPK	2787	10	55	10	521.289	2	14.03		1040.6	-37.6			50 23 30 83 88 80 30 20 57 87	LGNFVPVAPK	CID
9	TBC-3-aMSMS-40(63)-1uL.mzdata.xml	2843	SKHR	2991	4	55	4	527.305	1	15.31	48.3	526.298	0.3			77 72 34 37	SKHR	CID
9	TBC-3-aMSMS-40(63)-1uL.mzdata.xml	1061	AWAAVR	2243	6	55	6	337.194	2	11.54	3180	672.371	3.8			86 85 71 31 25 32	AWAAVR	CID
9	TBC-3-aMSMS-40(63)-1uL.mzdata.xml	4252	FPELDPAGFC(+57.02)K	3038	11	55	11	640.831	2	15.56	637	1279.59	44.7		Carbamidomethylation	73 75 76 82 39 18 49 33 61 32 65	FPELDPAGFC(+57.02)K	CID
9	TBC-3-aMSMS-40(63)-1uL.mzdata.xml	1665	FGGC(+57.02)AVAR	3488	8	54	8	419.213	2	18.27	526	836.396	17.9		Carbamidomethylation	40 24 15 26 79 85 80 85	FGGC(+57.02)AVAR	CID
9	TBC-3-aMSMS-40(63)-1uL.mzdata.xml	-	ESMSK	176	5	54	5	291.163	2	0.83		580.253	101.3			50 49 21 70 80	ESMSK	CID
9	TBC-3-aMSMS-40(63)-1uL.mzdata.xml	625	FWR	223	3	54	3	254.629	2	1.17	243	507.259	-32.9			71 66 25	FWR	CID
9	TBC-3-aMSMS-40(63)-1uL.mzdata.xml	3092	TSGSLEYALR	2770	10	54	10	548.812	2	13.91	1170	1095.56	48.7			43 45 15 80 85 35 30 54 70 83	TSGSLEYALR	CID
9	TBC-3-aMSMS-40(63)-1uL.mzdata.xml	1861	SAHK	3216	4	54	4	442.264	1	16.6	497	441.234	51.4			55 74 43 43	SAHK	CID
9	TBC-3-aMSMS-40(63)-1uL.mzdata.xml	1845	TVFTVVSK	2231	8	54	8	440.725	2	9.77	2040	879.506	-80.4			59 55 83 30 26 69 48 61	TVFTVVSK	CID
9	TBC-3-aMSMS-40(63)-1uL.mzdata.xml	2075	YSLSPMPK	2896	8	53	8	461.773	2	14.71	238	921.463	73.6			73 77 70 49 46 44 24 43	YSLSPMPK	CID
9	TBC-3-aMSMS-40(63)-1uL.mzdata.xml	6607	AVMDEANVFMGPSAAC(+57.02)K	3471	17	53	17	899.371	2	18.24	3780	1796.79	-34.3		Carbamidomethylation	45 52 86 90 81 31 34 90 81 66 34 55 63 20 17 20 41	AVMDEANVFMGPSAAC(+57.02)K	CID
9	TBC-3-aMSMS-40(63)-1uL.mzdata.xml	-	NSDLLKWTQAK	3835	11	53	11	652.36	2	20.47		1302.69	8.9			39 45 82 88 81 65 63 57 16 18 31	NSDLLKWTQAK	CID
9	TBC-3-aMSMS-40(63)-1uL.mzdata.xml	3303	FYTESPDNR	2760	9	53	9	564.711	2	13.89	3040	1127.49	-72.1			33 39 75 95 73 14 18 48 85	FYTESPDNR	CID
9	TBC-3-aMSMS-40(63)-1uL.mzdata.xml	1856	SPALLPER	3216	8	53	8	441.757	2	16.6	896	881.497	3.3			37 35 28 66 88 57 52 62	SPALLPER	CID
9	TBC-3-aMSMS-40(63)-1uL.mzdata.xml	2537	EYETTLEK	2581	8	53	8	506.745	2	12.93	1820	1011.48	-0.9	P02768|ALBU_HUMAN:tr|B7WNR0|B7WNR0_HUMAN		92 85 45 28 63 32 21 54	EYETTLEK	CID
9	TBC-3-aMSMS-40(63)-1uL.mzdata.xml	2375	TYFFAAHK	2101	8	52	8	492.746	2	10.73	1700	983.486	-8.3			92 90 78 22 22 27 26 63	TYFFAAHK	CID
9	TBC-3-aMSMS-40(63)-1uL.mzdata.xml	3605	MVFVAHSLFK	3000	10	52	10	589.811	2	15.31	1210	1177.63	-20.1			56 62 65 82 27 21 51 65 35 55	MVFVAHSLFK	CID
9	TBC-3-aMSMS-40(63)-1uL.mzdata.xml	1801	TPTVSLPR	3015	8	52	8	435.755	2	15.49	3270	869.497	-2.1			55 51 87 74 25 35 31 57	TPTVSLPR	CID
9	TBC-3-aMSMS-40(63)-1uL.mzdata.xml	1059	VTEPVK	2693	6	52	6	336.707	2	13.49	532	671.385	21.2			91 92 33 17 21 57	VTEPVK	CID
9	TBC-3-aMSMS-40(63)-1uL.mzdata.xml	2142	NPAVVLTAR	2847	9	52	9	470.733	2	14.37	1110	939.55	-105.1			41 34 26 30 72 69 48 68 77	NPAVVLTAR	CID
9	TBC-3-aMSMS-40(63)-1uL.mzdata.xml	2613	LEGVC(+57.02)DHKPLLEK	2536	13	52	13	513.257	3	12.49	1210	1536.8	-30.4	P02768|ALBU_HUMAN:tr|B7WNR0|B7WNR0_HUMAN	Carbamidomethylation	65 35 9 24 20 26 17 51 79 88 83 82 93	LEGVC(+57.02)DHKPLLEK	CID
9	TBC-3-aMSMS-40(63)-1uL.mzdata.xml	3832	FLGC(+57.02)MRC(+57.02)HK	3018	9	51	9	604.801	2	15.4	451	1207.54	38.3		Carbamidomethylation	72 71 9 25 14 49 70 60 94	FLGC(+57.02)MRC(+57.02)HK	CID
9	TBC-3-aMSMS-40(63)-1uL.mzdata.xml	3494	EPAYKSHAMK	3948	10	51	10	581.284	2	21.19	276	1160.56	-10.2			72 63 93 83 20 16 16 33 46 70	EPAYKSHAMK	CID
9	TBC-3-aMSMS-40(63)-1uL.mzdata.xml	3905	DSAAMAADDQPK	2885	12	51	12	610.298	2	14.64	911	1218.52	51.2			48 44 29 33 61 54 54 63 46 55 50 77	DSAAMAADDQPK	CID
9	TBC-3-aMSMS-40(63)-1uL.mzdata.xml	7179	LHGENLNVVEDLELGVAFDK	3246	20	51	20	1106.06	2	16.84	2080	2210.12	-9.6			82 38 10 60 75 88 60 27 30 65 85 93 68 61 9 27 46 17 21 65	LHGENLNVVEDLELGVAFDK	CID
9	TBC-3-aMSMS-40(63)-1uL.mzdata.xml	3556	NMLVAGLKPVK	2898	11	51	11	585.366	2	14.74	1070	1168.7	14.8			41 49 81 34 31 28 78 27 16 82 94	NMLVAGLKPVK	CID
9	TBC-3-aMSMS-40(63)-1uL.mzdata.xml	-	KYHTPK	2501	6	51	6	387.225	2	12.32		772.423	15.5			50 44 62 39 44 66	KYHTPK	CID
9	TBC-3-aMSMS-40(63)-1uL.mzdata.xml	1451	LVEGDTLAPVR	2905	11	51	11	390.581	3	14.74	590	1168.65	65.9			40 35 32 14 62 66 87 80 38 45 59	LVEGDTLAPVR	CID
9	TBC-3-aMSMS-40(63)-1uL.mzdata.xml	-	EHDTVVDLSC(+57.02)SK	4052	12	51	12	695.35	2	21.84		1388.62	43.5		Carbamidomethylation	49 48 85 88 89 78 67 45 14 14 14 17	EHDTVVDLSC(+57.02)SK	CID
9	TBC-3-aMSMS-40(63)-1uL.mzdata.xml	1545	MDAGSGNGKPFK	2675	12	50	12	403.537	3	13.35	1340	1207.57	20.5			48 57 29 14 33 48 65 40 66 30 82 94	MDAGSGNGKPFK	CID
9	TBC-3-aMSMS-40(63)-1uL.mzdata.xml	4126	TLMHPGTLVELASFANGK	3301	18	50	18	629.303	3	17.15	1710	1884.98	-48.3			49 51 31 21 12 8 19 40 79 94 90 71 63 70 71 25 14 90	TLMHPGTLVELASFANGK	CID
9	TBC-3-aMSMS-40(63)-1uL.mzdata.xml	3695	KDDKGVNPEGK	3173	11	50	11	593.783	2	16.39	584	1185.6	-39.9			48 48 77 83 59 21 20 15 77 33 67	KDDKGVNPEGK	CID
